# Supplementary material for: Maternal hyperglycemia induces alterations in hepatic amino acid, glucose and lipid metabolism of neonatal offspring: Multi-omics insights from a diabetic pig model
Source: Mol Metab. 2023 Jul 4;75:101768. doi: 10.1016/j.molmet.2023.101768 (PMC10372374; doi:10.1016/j.molmet.2023.101768)
Supplement: Multimedia component 2 [file mmc2.xlsx]

## Sheet: Suppl table 1A
Supplementary Table 1A: Results of the targeted lipidomics measurements (shown as nmol/g) from the offspring's liver.
Lipid	Explanation	D13_m_d3_PNG	D14_f_d3_PNG	D18_f_d3_PNG	D19_f_d3_PNG	D20_f_d3_PNG	D21_m_d3_PNG	D22_f_d3_PNG	D23_m_d3_PNG	D28_f_d3_PNG	D29_m_d3_PNG	D1_f_d3_PHG	D32_f_d3_PHG	D36_f_d3_PHG	D37_f_d3_PHG	D38_m_d3_PHG	D42_m_d3_PHG	D44_m_d3_PHG	D45_m_d3_PHG	D5_f_d3_PHG
CE 14:0	Cholesterylesters	8.3306	7.14466	4.08759	5.00209	7.85107	4.45898	4.28847	5.43066	3.29251	1.95902	5.72288	8.40072	1.62771	10.7045	8.89103	12.2187	16.2364	57.7745	28.6264
CE 14:1	Cholesterylesters	1.77669	1.20839	0.655253	0.990367	1.37015	0.895575	0.820721	1.04767	0.313341	0.387531	1.25304	1.62797	0.250311	1.84068	1.27703	2.82103	2.91288	6.6471	4.74728
CE 15:0	Cholesterylesters	2.86395	2.51986	1.68862	1.94592	2.99512	1.41524	1.76575	1.74313	1.05408	0.485279	1.68818	3.9246	0.90639	4.45977	3.48568	4.81942	7.35364	31.7163	6.66995
CE 16:0	Cholesterylesters	278.071	277.165	200.338	198.218	240.01	203.511	254.61	293.677	123.652	90.2528	207.07	210.309	66.5119	168.075	155.081	367.644	510.018	914.799	523.625
CE 16:1	Cholesterylesters	284.544	269.777	205.806	223.721	277.352	177.544	190.839	219.91	111.214	85.8292	105.083	168.79	29.591	170.358	157.021	256.983	390.056	1063.98	403.027
CE 17:0	Cholesterylesters	7.50729	8.01361	6.46852	6.4254	7.51444	4.74497	6.72722	4.93785	1.81802	1.10819	4.39519	10.308	0.965496	5.00005	5.39683	17.3183	26.4915	60.379	17.8241
CE 18:0	Cholesterylesters	79.1645	62.1439	68.602	58.4461	64.1103	64.7378	73.9422	86.0647	22.7462	18.369	84.5794	71.8709	9.34203	23.8584	42.7486	189.053	189.546	411.566	228.101
CE 18:1	Cholesterylesters	870.533	769.147	767.103	775.671	826.765	726.61	882.27	984.227	283.712	257.829	859.478	746.056	171.501	491.565	438.246	1557.12	1764.26	3115.97	2025.15
CE 18:2	Cholesterylesters	705.357	617.298	557.245	521.198	482.623	438.267	548.416	627.796	313.685	226.921	874.867	825.819	323.893	688.903	228.027	1288.15	971.929	670.339	1509.88
CE 18:3	Cholesterylesters	39.2292	32.5212	29.3008	28.9106	28.3468	24.8556	31.2068	36.5858	16.9726	12.178	53.8131	57.5331	25.3944	61.2753	15.8246	95.7968	107.301	50.0129	102.536
CE 18:4	Cholesterylesters	1.88096	1.32781	1.42209	1.42828	1.48971	0.953671	1.31148	1.23797	0.555027	0.395626	0.960316	1.69648	0.723497	1.11355	0.499706	2.47144	1.78756	1.10196	3.63195
CE 20:0	Cholesterylesters	1.49781	1.17304	1.01513	0.990645	1.20085	0.762263	1.29869	1.33141	0.611363	0.376418	1.73619	1.67422	0.709443	0.859067	1.2196	3.33057	3.90996	6.2922	4.37264
CE 20:1	Cholesterylesters	4.91199	3.94594	4.06143	3.53075	5.73914	3.33463	7.60615	4.82449	2.18506	1.28986	5.07042	6.57301	2.15438	3.08151	3.82615	7.56472	10.6898	12.8963	13.3847
CE 20:2	Cholesterylesters	4.96561	3.44476	2.93837	3.28221	5.12842	2.62213	6.5263	4.03512	2.04527	1.08448	5.83299	7.95362	2.81536	4.11972	2.97288	8.82929	8.46537	7.80639	13.2472
CE 20:3	Cholesterylesters	16.5766	12.2667	8.67539	10.3445	14.5982	7.43264	18.494	11.177	6.2607	3.66699	18.2413	23.3223	9.43322	17.1791	11.4263	21.5866	27.1691	36.9553	44.7742
CE 20:4	Cholesterylesters	39.8602	32.586	27.0793	26.4581	30.3291	20.6725	41.5939	29.841	21.6633	12.8551	58.0978	69.872	31.4483	42.5002	36.6241	56.714	101.596	94.8182	113.748
CE 20:5	Cholesterylesters	1.79571	1.5554	1.20061	1.0887	1.46762	0.913847	1.84641	1.58582	0.874063	0.610861	5.86184	6.96283	3.92294	6.01489	2.81357	9.00467	16.9643	11.1369	12.6121
CE 22:1	Cholesterylesters	2.48842	2.23372	2.06267	1.86975	2.81486	1.63814	2.92382	2.1063	1.04045	0.702614	2.78666	3.47678	0.976204	2.06943	1.36135	3.28796	4.83851	4.63703	5.67067
CE 22:2	Cholesterylesters	1.07383	0.581376	0.538102	0.547737	0.947255	0.453502	0.879518	0.632853	0.384377	0.240771	0.958643	1.62745	0.701401	0.72242	0.471842	1.0708	1.46605	1.04483	2.1865
CE 22:4	Cholesterylesters	2.67785	1.83367	1.73391	1.86088	4.00184	1.26679	5.83947	2.19443	1.70244	0.654223	7.05929	9.42835	4.56986	5.16196	4.04307	5.16436	13.5095	10.1332	17.3671
CE 22:5	Cholesterylesters	7.76859	5.5658	2.27515	3.56094	5.76649	2.02303	3.01486	2.15784	1.42747	0.701393	7.94793	10.8999	3.00372	8.60755	6.8579	11.8822	31.3691	29.7037	32.8338
CE 22:6	Cholesterylesters	6.10449	4.5788	2.19601	3.89441	4.22075	2.05665	2.69036	2.45111	1.67282	0.768813	14.4492	12.814	1.49026	10.702	13.3528	27.3292	36.4241	59.5676	71.5926
CE 24:0	Cholesterylesters	3.55199	3.36412	1.95748	1.87415	1.77641	1.31507	2.24321	2.1431	0.78347	0.747315	1.60588	1.58484	1.12689	0.828193	0.693599	2.20111	1.73655	2.67355	2.88837
CE 24:1	Cholesterylesters	5.23501	2.68625	2.9986	3.47133	4.02282	2.14663	4.83697	3.27049	1.25117	0.726868	2.22577	4.12642	0.864389	1.73167	2.0597	4.25707	7.17803	6.67709	8.55104
Cer d18:0/18:0	Ceramides	0.335413	0.46698	0.505241	0.36997	0.346076	0.421676	0.777501	0.250392	0.394846	0.664114	0.625128	0.503406	0.625875	0.386218	0.886488	0.347824	1.2576	0.517425	0.453731
Cer d18:0/24:0	Ceramides	1.63365	1.48864	2.07566	1.60546	2.7028	1.6295	2.53078	1.79758	1.14259	1.38188	1.90844	0.452885	1.52414	1.22425	1.01562	1.56765	1.03582	1.14661	1.02843
Cer d18:1/16:0	Ceramides	19.1568	20.4953	17.5503	21.443	19.5136	22.6149	30.2027	29.8033	19.2511	15.5126	18.1431	19.4409	25.7265	22.9071	21.4862	25.7155	24.6579	27.2808	20.8308
Cer d18:1/18:0	Ceramides	4.05807	4.79056	6.16805	6.70196	6.80002	7.20814	10.6079	9.51355	5.57913	5.00754	5.10231	5.68886	8.41397	7.10799	5.41782	7.46069	7.47007	11.5509	4.87324
Cer d18:1/18:1	Ceramides	0.125696	0.174273	0.177625	0.171708	0.187996	0.176602	0.303884	0.185196	0.150009	0.166273	0.171769	0.228658	0.391845	0.215473	0.246366	0.249837	0.222442	0.21617	0.222276
Cer d18:1/20:0	Ceramides	6.24533	6.71031	8.14581	9.3032	9.44741	9.49073	15.3977	14.4815	6.5465	6.66621	6.14295	7.08806	7.64149	7.84338	7.29471	7.4106	9.14905	12.3887	5.15262
Cer d18:1/22:0	Ceramides	7.8608	8.9059	10.1216	9.76532	12.0708	13.1029	16.5378	17.1479	9.35145	8.51239	11.8911	9.8459	13.6406	11.7328	10.6758	14.1028	14.0825	14.4198	10.9741
Cer d18:1/22:1	Ceramides	0.45994	0.474805	0.561907	0.553707	0.538044	0.562568	0.741097	0.654108	0.556399	0.443194	0.590241	0.463645	0.792232	0.731545	0.551144	0.451392	0.453002	0.595413	0.38517
Cer d18:1/24:0	Ceramides	46.2185	54.1067	50.4525	45.3427	56.0764	52.0308	67.4499	70.8256	41.4852	40.1438	42.4343	42.1868	32.0491	38.3972	25.9979	41.0344	43.5779	28.5616	41.6361
Cer d18:1/24:1	Ceramides	27.1949	27.7757	33.2584	32.3835	38.8094	43.3902	47.8643	48.2457	27.9684	28.5434	22.4603	27.3498	39.7217	38.4816	31.1321	28.6381	35.9918	37.0415	23.0152
Cer d18:1/26:0	Ceramides	0.799456	0.742523	0.750454	0.607376	0.681244	0.592622	0.65731	0.833705	0.48301	0.499467	0.376905	0.604555	0.323204	0.625692	0.217159	0.324157	0.410082	0.401523	0.299277
Cer d18:1/26:1	Ceramides	1.22094	1.37991	1.12657	1.0939	1.17522	1.33788	1.1764	1.29572	0.812023	0.917892	0.509598	0.964252	0.829174	1.28655	0.647767	0.539899	0.732655	0.534451	0.563758
DG 14:0_16:0	Diglycerides	2.06176	1.57623	0.686586	1.39978	2.07534	1.80647	1.55627	1.63628	2.29393	1.93396	1.70975	1.60819	0.970443	2.60468	1.02028	2.07564	3.38786	18.1193	5.42875
DG 14:0_16:1	Diglycerides	0.86072	0.512809	0.446815	0.70141	1.05754	0.771007	0.66702	0.592145	1.16069	0.703165	0.730537	0.844905	0.480874	1.32476	0.61819	0.813858	0.649033	6.182	2.06804
DG 14:0_18:1	Diglycerides	1.29895	1.03244	0.756172	1.19017	1.71062	1.91039	1.3474	1.54428	2.06491	1.30671	1.50087	1.09648	1.03956	1.93858	1.00008	1.5986	1.8959	9.85589	3.99949
DG 14:0_18:2	Diglycerides	1.64401	0.972281	0.902985	1.00452	1.23407	1.52771	0.862975	1.04283	1.37936	1.00555	2.43659	2.20136	1.62912	4.39458	0.874843	1.97242	1.84108	2.39424	4.5598
DG 14:0_20:4	Diglycerides	0.388538	0.34256	0.278016	0.285029	0.304742	0.245619	0.29208	0.315297	0.345787	0.252552	0.277595	0.44496	0.278674	0.67603	0.265611	0.520163	0.672773	0.846113	0.884574
DG 14:1_16:0	Diglycerides	0.594948	0.576274	0.506802	0.547882	0.468373	0.627445	0.551836	0.600093	0.663093	0.38645	0.71306	0.68616	0.51175	0.767244	0.374167	0.704639	0.685771	1.48619	1.21039
DG 16:0_16:0	Diglycerides	16.8561	14.0597	9.20557	10.7288	13.0266	16.4429	12.0674	15.173	15.0935	11.7779	14.6176	11.3564	10.126	17.9886	7.68577	18.4914	23.993	88.6362	32.6384
DG 16:0_16:1	Diglycerides	10.0563	7.46785	5.12273	7.47035	7.58117	8.32262	6.12553	6.66923	10.0178	6.89283	7.44895	5.5736	3.58817	9.55079	4.38125	8.0753	8.67342	47.4329	17.9077
DG 16:0_18:0	Diglycerides	2.09959	3.18132	3.31665	2.55237	2.66038	3.08005	3.08502	3.02818	3.31148	2.6079	3.3652	2.45593	3.02439	3.43692	2.16702	4.93722	6.10607	21.4176	6.74195
DG 16:0_18:1	Diglycerides	45.5911	30.1549	28.7257	36.3943	42.6719	47.6448	46.3955	45.9844	43.4234	29.3915	47.7275	33.6015	26.092	50.9656	24.3979	54.164	56.0139	183.816	113.795
DG 16:0_18:2	Diglycerides	25.251	19.1316	16.0293	18.101	17.1972	20.0492	19.6647	19.6651	22.8798	13.7228	36.6243	31.1025	25.1772	47.0107	8.18913	38.178	34.1514	29.2075	65.2419
DG 16:0_18:3	Diglycerides	2.485	1.8764	1.1786	1.43578	1.33374	2.01724	1.21453	1.23499	1.59328	1.10918	3.17665	4.19677	3.8967	6.44394	0.976443	4.071	3.95311	4.06708	10.8832
DG 16:0_20:0	Diglycerides	1.16348	1.19354	1.00838	1.05219	0.988113	0.663727	1.1175	1.18023	0.833195	0.563536	0.92314	0.889586	0.697644	1.05929	0.641579	1.56788	1.88041	3.09966	1.78453
DG 16:0_20:3	Diglycerides	2.51743	2.37164	1.44933	1.50498	1.75628	2.48129	2.0085	2.49561	2.14792	1.53461	1.97594	1.47689	1.23879	2.90628	1.01549	2.82363	2.12665	4.60449	3.49149
DG 16:0_20:4	Diglycerides	15.8945	12.8367	9.28212	9.20232	9.07557	12.3706	11.5663	12.8913	13.3844	9.17259	16.5455	11.3461	8.10174	19.4068	7.68048	18.2756	31.1512	25.2643	27.193
DG 16:0_22:5	Diglycerides	3.51748	2.71948	1.71039	1.83333	2.40961	2.6314	2.6337	2.58739	2.59375	1.5154	3.9535	2.78063	2.77812	6.47405	1.83235	5.87628	9.50272	9.6482	9.37145
DG 16:0_22:6	Diglycerides	6.06682	4.24129	3.84833	4.05415	3.00703	4.70606	4.48103	4.59185	4.82099	2.66871	11.8335	8.08238	3.10454	6.99417	3.15019	14.2848	22.1281	19.4578	23.542
DG 16:1_16:1	Diglycerides	1.22117	0.887818	0.72203	0.980582	0.813815	0.829129	0.711206	0.611941	1.0748	0.847497	0.497274	0.633038	0.271112	1.16247	0.765218	0.765715	0.828458	5.42273	1.66791
DG 16:1_18:0	Diglycerides	1.33499	0.808029	1.17246	0.929291	1.06131	1.0051	0.914646	1.10525	1.06901	0.898309	1.08592	1.1304	0.54071	1.15791	1.2476	1.85935	1.49135	9.33536	3.64709
DG 16:1_18:1	Diglycerides	5.67973	3.75221	3.64045	6.056	4.91705	5.7368	4.33008	4.2305	6.05993	3.99851	4.58213	3.4596	2.18344	4.73018	5.02166	4.59774	4.78349	26.6306	11.4449
DG 16:1_18:2	Diglycerides	5.81776	4.79058	4.14308	4.56424	3.29248	3.85588	3.28583	2.89603	5.10292	4.04354	6.45622	4.91108	4.81063	10.0393	3.00858	6.66942	4.70347	6.98528	14.9643
DG 16:1_18:3	Diglycerides	0.408294	0.386727	0.238809	0.464589	0.385492	0.437943	0.368334	0.404975	0.339027	0.369479	0.375491	0.553508	0.41554	1.00477	0.3118	0.37856	0.483982	0.933454	1.42095
DG 16:1_20:4	Diglycerides	1.3447	0.964032	0.931636	0.857785	0.67324	0.430812	0.673869	0.677848	1.07099	0.760078	1.00966	0.628955	0.555523	1.26223	0.848965	0.921288	1.72851	2.41749	2.17715
DG 16:1_22:6	Diglycerides	0.411496	0.390836	0.30804	0.435879	0.382532	0.357244	0.391981	0.39246	0.211515	0.340729	1.28739	0.622346	0.372636	0.664869	0.605525	1.0556	1.50613	1.81629	2.55421
DG 18:0_18:1	Diglycerides	2.18799	1.51791	2.32936	2.61344	2.71925	3.14463	3.12762	3.12963	2.70472	1.56346	4.39518	3.59674	1.99758	3.47222	2.35218	6.08652	6.54944	20.17	11.785
DG 18:0_18:2	Diglycerides	4.48042	3.33522	3.63947	3.87593	4.17447	4.51018	5.60304	5.17139	4.59267	3.1188	9.78677	6.97911	4.3052	8.71819	2.93447	12.7359	11.0938	8.2669	14.9252
DG 18:0_18:3	Diglycerides	0.390758	0.392384	0.363386	0.262362	0.388464	0.362782	0.359845	0.385741	0.283072	0.358101	1.02509	0.883266	0.659471	1.0851	0.309352	0.932772	1.03013	1.10997	2.53806
DG 18:0_22:6	Diglycerides	4.07496	2.26232	2.94847	2.99327	2.26325	3.15763	3.30477	3.35414	2.96603	1.71608	9.1322	7.5513	2.45626	5.8431	2.28095	12.7204	19.6963	12.4162	16.7186
DG 18:1_18:1	Diglycerides	8.25368	5.58931	6.7407	8.4734	10.739	11.3693	10.0709	10.153	9.68424	6.00037	12.4162	9.00807	6.67133	10.8148	9.08322	12.1429	10.1842	42.8116	30.0533
DG 18:1_18:2	Diglycerides	11.9306	8.25616	8.16922	9.40217	9.32908	10.9435	10.1052	9.58777	9.15515	7.16726	24.1853	20.8152	19.6744	27.8558	8.1324	21.6418	14.7398	12.7552	47.205
DG 18:1_20:1	Diglycerides	0.352294	0.32971	0.34905	0.409838	0.598318	0.511053	0.269434	0.480201	0.338292	0.371725	0.399347	0.449243	0.371834	0.465802	0.399086	0.516617	0.459222	1.93289	1.57966
DG 18:1_20:2	Diglycerides	0.67233	0.452436	0.53861	0.60634	0.440555	0.582949	0.785887	0.774299	0.486724	0.497524	1.06102	0.966125	0.523841	0.994753	0.479587	1.05409	0.677541	1.34254	1.74945
DG 18:1_20:3	Diglycerides	3.0704	2.91525	2.05688	2.42636	2.80541	3.23225	2.64543	4.13971	2.19154	2.0279	3.05433	1.87372	1.70773	4.35646	2.26583	2.96253	2.81407	5.21109	6.41223
DG 18:1_20:4	Diglycerides	6.64072	6.10264	5.15169	6.42512	5.48329	6.76104	6.58284	8.00953	5.62441	6.01526	10.9033	8.23462	6.37119	12.2131	9.91208	11.5489	16.8729	19.5554	22.323
DG 18:1_20:5	Diglycerides	0.540024	0.533385	0.369242	0.204829	0.451808	0.434193	0.418788	0.448191	0.381882	0.417241	1.10358	0.969178	1.18469	1.39083	0.552281	1.3122	1.56362	1.07172	2.69967
DG 18:1_22:4	Diglycerides	1.10002	1.0242	1.10234	0.935213	0.933172	0.810744	0.995587	0.862702	0.763849	0.814696	1.07357	1.68767	0.962786	1.09554	1.01109	1.09663	2.04354	2.68144	2.11476
DG 18:1_22:5	Diglycerides	0.814	1.44638	0.64276	0.624585	0.99896	0.623115	0.545994	1.09291	0.783546	0.664527	2.39706	0.962546	1.11304	2.5709	1.4029	1.52523	3.62805	3.57381	4.60181
DG 18:1_22:6	Diglycerides	1.48057	0.940187	1.09344	0.934516	0.714579	1.16645	1.05205	1.15188	1.08664	0.813416	6.2598	2.10352	1.77968	3.06545	2.75411	5.16962	7.68791	7.80986	11.7315
DG 18:2_18:3	Diglycerides	0.71388	0.441724	0.426655	0.545012	0.395875	0.490528	0.265129	0.457606	0.48722	0.365086	1.95514	2.40674	3.12757	3.58401	0.51994	2.08291	0.968726	0.53596	5.19286
DG 18:2_20:3	Diglycerides	1.25709	0.764754	0.673895	0.69208	0.53873	0.616842	0.822944	0.804131	0.482126	0.417868	1.32097	1.26688	1.07878	2.24938	0.274902	1.28706	1.00968	1.06461	2.58243
DG 18:2_20:4	Diglycerides	3.51192	3.52816	2.24424	2.66711	2.31626	2.0292	3.20885	3.2027	2.8687	2.17139	8.03949	7.49203	6.02424	10.5215	2.20746	7.88429	8.4283	1.93876	12.014
DG 18:2_22:4	Diglycerides	0.908134	0.883576	1.15683	0.631451	0.995466	0.724091	0.834506	0.92877	0.515016	0.511659	1.29289	1.07418	1.28683	2.30691	0.571484	1.02568	1.63338	0.762692	1.93268
DG 18:2_22:5	Diglycerides	0.484884	0.583402	0.46793	0.307963	0.460091	0.355039	0.391211	0.460745	0.194271	0.361111	1.67585	0.637926	0.969081	2.26784	0.554594	1.12975	2.05217	0.587373	2.43438
DG 18:2_22:6	Diglycerides	0.562126	0.405824	0.606375	0.62092	0.636772	0.632399	0.65472	0.659969	0.662827	0.632137	3.56231	1.52238	0.987677	1.66456	0.656382	1.97089	2.66526	1.57321	5.70046
FA 14:1	Free Fatty Acids	12.5105	13.2285	10.209	10.9589	14.633	15.0617	14.7303	13.6356	12.146	18.0744	13.7503	14.1718	13.1227	17.6107	15.6301	13.7914	13.3834	13.358	16.7205
FA 16:0	Free Fatty Acids	269.465	353.793	246.854	280.739	406.284	275.109	321.021	307.308	297.489	351.379	283.188	267.327	250.758	295.613	202.944	276.035	380.044	397.674	252.919
FA 16:1	Free Fatty Acids	21.0751	22.7598	17.4329	22.2225	34.9579	17.5114	24.4003	18.4663	24.7958	29.525	17.565	17.2684	16.3097	24.8884	14.5288	15.8613	26.5454	38.3532	20.5904
FA 17:0	Free Fatty Acids	21.9025	21.4231	24.8119	20.0933	20.4125	33.1792	30.1482	19.8093	25.2367	18.6549	25.9144	20.873	30.3655	48.752	18.2325	20.8347	16.44	16.8643	37.2776
FA 18:1	Free Fatty Acids	50.5546	61.5608	45.6547	68.3462	157.707	47.8146	95.9116	70.2715	73.428	94.4246	65.6754	65.4414	49.499	84.5702	45.1817	48.7761	115.497	143.118	60.3177
FA 18:2	Free Fatty Acids	42.2967	55.4601	42.4213	52.003	73.1001	31.345	69.4149	50.2762	48.2306	59.7047	67.6401	68.8748	56.5949	100.503	23.7672	50.8133	74.948	37.5532	49.485
FA 20:2	Free Fatty Acids	3.48556	4.25445	3.53279	4.17271	4.99708	3.05712	5.05218	4.29541	3.83569	3.97006	5.89442	5.50885	3.4457	5.5318	2.14337	4.13922	5.62036	3.04424	4.86846
FA 20:3	Free Fatty Acids	8.14313	9.74159	6.85598	6.95683	8.02104	6.79357	11.7241	8.63654	8.21764	7.6112	9.85741	8.52262	7.14849	11.6987	5.81859	7.90129	10.4149	10.4274	9.22363
FA 20:4	Free Fatty Acids	36.32	57.0967	40.437	38.0536	33.9146	25.417	60.4806	40.3616	37.2214	36.4037	57.5746	56.5554	32.8827	67.0199	19.359	38.6807	116.659	50.7035	47.5486
FA 20:5	Free Fatty Acids	3.74436	4.6388	3.04136	2.75492	2.33553	4.33033	4.47512	3.39348	3.54206	4.42555	6.5252	6.68717	10.0786	12.5535	2.90842	5.94596	13.0375	5.14816	6.84607
FA 22:0	Free Fatty Acids	2.22051	2.3249	1.91626	2.19093	2.74467	2.35971	2.71184	2.1438	2.26066	2.22674	2.41949	2.05148	2.32466	2.29347	2.29746	1.94912	2.10026	1.97559	1.71586
FA 22:1	Free Fatty Acids	5.4629	7.2341	5.3372	5.88397	7.88529	6.11607	7.32222	5.82852	6.11323	6.98522	5.5049	4.71283	4.57073	6.32537	5.04791	5.13492	5.68736	5.52448	4.95381
FA 22:4	Free Fatty Acids	3.47427	4.18197	2.94078	3.19747	2.72809	1.76167	3.79506	2.60813	3.1011	2.76064	4.38781	2.99902	2.55536	4.7142	1.7067	2.42371	5.35594	3.68625	3.41575
FA 22:5	Free Fatty Acids	4.19675	7.73843	4.21356	3.95753	4.6936	3.02965	7.07737	4.65039	4.92014	4.01566	8.11793	9.31332	5.2019	12.4793	2.87531	7.72034	15.0816	8.382	8.24385
FA 22:6	Free Fatty Acids	5.67266	7.54902	6.52229	5.48179	4.76985	3.62704	6.10429	5.64079	5.2782	4.95132	14.5113	10.8997	4.21296	8.60625	3.27269	9.69869	17.9116	9.11619	11.2161
FA 24:0	Free Fatty Acids	2.78561	3.23799	2.85023	3.05496	3.31167	3.08958	3.6807	2.85952	3.18327	2.68726	2.74041	2.39554	2.24973	3.12061	2.36698	1.79869	2.68275	2.87909	2.03435
FA 24:1	Free Fatty Acids	5.73927	6.64632	6.37624	6.70159	6.46711	4.95362	7.29019	6.00682	5.91648	7.93952	5.23135	5.80521	5.45972	5.8063	5.04799	5.50696	6.20071	5.47795	3.88245
HexCER d18:1/16:0	Hexosylceramides	10.197	10.4909	11.4134	9.89636	9.8816	12.4351	15.0673	10.6625	11.0682	9.55664	10.6943	16.873	12.1462	11.5951	13.4271	10.6598	13.7247	16.502	11.2788
HexCER d18:1/18:0	Hexosylceramides	0.343088	0.522907	0.449807	0.378275	0.391067	0.377282	0.56883	0.366614	0.552398	0.476045	0.518865	0.849149	0.603661	0.444449	1.00963	0.467549	0.966974	1.07335	0.673778
HexCER d18:1/20:0	Hexosylceramides	0.654024	0.919981	0.86845	0.776304	0.612099	0.817716	1.03931	0.771135	0.989647	0.842076	0.730561	0.950986	0.848137	0.837359	1.66926	0.804201	1.34615	1.17472	0.916558
HexCER d18:1/22:0	Hexosylceramides	3.5147	4.20249	4.40518	4.12398	3.7296	5.07649	6.70455	4.58272	3.81367	3.26151	4.41925	5.69447	4.62232	4.48372	5.96427	4.71282	5.68107	6.25996	4.87581
HexCER d18:1/22:1	Hexosylceramides	0.523613	0.577471	0.490646	0.517955	0.44435	0.696278	0.600566	0.848859	0.546249	0.343357	0.635402	0.82127	0.458559	0.565516	0.348067	0.739718	0.630053	0.416405	0.660501
HexCER d18:1/24:0	Hexosylceramides	8.70763	8.37688	11.4171	9.52944	9.85611	10.2876	13.7495	10.3985	10.9494	9.76742	8.74783	11.3878	7.60226	9.25846	10.3339	7.15046	9.31002	11.3483	8.45961
HexCER d18:1/24:1	Hexosylceramides	6.90187	7.00357	9.63467	7.45261	7.16535	8.00579	10.5056	7.25297	7.83342	7.08245	5.28906	8.73545	6.20823	8.18188	8.66216	5.10472	6.55108	7.47277	5.41056
HexCER d18:1/26:0	Hexosylceramides	0.180815	0.172793	0.109306	0.109392	0.161719	0.229467	0.207996	0.268889	0.13739	0.143498	0.209069	0.322757	0.102654	0.198301	0.193044	0.208062	0.21925	0.457772	0.257289
HexCER d18:1/26:1	Hexosylceramides	0.323664	0.375411	0.351607	0.260493	0.208902	0.329322	0.246648	0.290436	0.325231	0.27687	0.266891	0.41248	0.212927	0.350121	0.211564	0.266212	0.248156	0.366227	0.316146
LPC 14:0	Lysophospatidylcholines	0.362426	0.418716	0.228275	0.357505	0.248421	0.282012	0.213592	0.199891	0.358714	0.593625	0.329761	0.181737	0.262699	0.497444	0.750726	0.277574	0.475294	0.534231	0.372048
LPC 15:0	Lysophospatidylcholines	0.232642	0.316421	0.209289	0.206326	0.22153	0.216459	0.338666	0.311369	0.207217	0.275045	0.319555	0.360837	0.235092	0.354794	0.531399	0.233824	0.314816	0.643848	0.424045
LPC 16:0	Lysophospatidylcholines	51.3061	52.9966	32.4581	47.5506	40.0322	42.9409	50.224	49.5017	39.672	51.2528	51.3421	38.2645	43.303	44.8855	45.3142	46.9709	44.6889	37.2287	54.9355
LPC 16:1	Lysophospatidylcholines	3.16642	3.32904	1.89935	3.21447	1.83038	1.87849	1.73112	1.64613	2.5435	4.0866	1.91341	1.1236	1.61003	1.92366	5.27757	1.56682	1.81976	3.07245	2.09006
LPC 17:0	Lysophospatidylcholines	0.640598	0.754244	0.545326	0.559112	0.397037	0.439714	0.474786	0.529166	0.505347	0.54805	0.806677	0.754778	1.0842	1.12481	0.911508	0.859044	0.915508	0.893265	0.894936
LPC 18:0	Lysophospatidylcholines	29.3662	27.3119	22.9092	27.281	20.017	27.1795	30.1919	32.853	23.624	27.574	47.2869	44.2113	36.8454	38.5399	33.0809	55.9794	51.3657	29.3388	55.3208
LPC 18:1	Lysophospatidylcholines	28.2455	27.4735	23.6135	33.22	26.2251	29.7035	34.7192	29.8318	23.4893	26.3442	34.7678	21.3406	30.7266	23.0378	36.3635	28.3208	25.8122	26.0392	31.6762
LPC 18:2	Lysophospatidylcholines	35.715	38.8002	25.9257	41.8902	28.3275	30.1313	36.2744	32.3646	32.808	37.7539	55.3909	37.9228	66.2251	44.7385	22.6105	52.9797	25.6389	7.50496	38.6944
LPC 18:3	Lysophospatidylcholines	0.795143	0.983232	0.64455	0.938485	0.684981	0.79439	0.801445	0.748659	0.79567	0.870697	1.29636	1.1371	2.12507	1.37548	1.06231	1.20658	1.08965	0.622224	1.28762
LPC 19:0	Lysophospatidylcholines	0.178442	0.160597	0.1766	0.228663	0.135072	0.166661	0.138124	0.221641	0.150453	0.1834	0.21555	0.276618	0.339864	0.248144	0.414243	0.281854	0.264448	0.243651	0.373591
LPC 20:1	Lysophospatidylcholines	0.332941	0.325	0.356343	0.374392	0.280015	0.396692	0.470731	0.429	0.255431	0.318708	0.418017	0.296398	0.36474	0.296318	0.576514	0.464888	0.380306	0.448418	0.465524
LPC 20:2	Lysophospatidylcholines	1.14497	1.16912	0.925012	1.23262	0.818995	1.0389	1.30834	0.887271	0.894178	0.875986	2.07231	1.41151	1.34487	1.4161	0.764297	1.72264	1.08849	0.447779	1.82427
LPC 20:3	Lysophospatidylcholines	3.22396	3.40877	2.1465	3.12761	2.13344	3.16374	3.93734	3.16229	3.17514	3.25633	4.40428	2.03224	2.6155	2.31065	3.10308	3.26105	2.22157	2.53438	3.25054
LPC 20:4	Lysophospatidylcholines	28.1917	31.5022	16.5586	26.0847	12.727	18.227	22.6022	18.3673	23.9297	25.871	42.2662	25.6713	36.6595	31.4709	23.9926	30.1413	33.8979	11.1036	37.8591
LPC 20:5	Lysophospatidylcholines	1.33162	1.34166	1.23695	1.27769	1.13609	1.30191	1.22734	1.25266	1.36894	1.48806	2.23621	1.64111	2.52382	2.1742	1.95104	1.97174	2.62027	1.65974	1.98215
LPC 22:0	Lysophospatidylcholines	0.255713	0.217913	0.212634	0.186091	0.119545	0.231738	0.230879	0.193865	0.168512	0.185254	0.287121	0.206086	0.194433	0.186611	0.316137	0.274722	0.29787	0.359868	0.254814
LPC 22:1	Lysophospatidylcholines	0.137296	0.102979	0.140242	0.121518	0.119944	0.166831	0.153994	0.164738	0.122154	0.117487	0.113069	0.14194	0.159601	0.157394	0.226078	0.16413	0.209008	0.163095	0.14691
LPC 22:2	Lysophospatidylcholines	0.102537	0.148476	0.0968335	0.104608	0.0562836	0.11206	0.0896823	0.0987486	0.106543	0.0912952	0.123059	0.118499	0.140058	0.137907	0.139869	0.116041	0.0969344	0.119956	0.135588
LPC 22:4	Lysophospatidylcholines	1.45798	1.59602	1.13456	1.36674	0.62517	0.854736	1.20744	0.732145	1.02827	1.16364	1.2638	0.829492	1.47947	1.49563	1.64628	0.797804	1.25192	0.949761	1.63047
LPC 22:5	Lysophospatidylcholines	3.42154	3.59842	2.25463	2.31811	1.71281	2.35716	3.62245	2.34588	2.39897	2.46323	4.91764	3.40308	5.37682	4.76772	2.56476	4.18614	4.47834	1.8097	5.40113
LPC 22:6	Lysophospatidylcholines	5.00407	5.46529	3.88568	4.70488	2.49886	3.18273	4.15142	3.31957	3.84187	3.6194	10.1744	5.66642	5.07541	4.9829	6.41	6.66116	7.51983	3.43362	10.2599
LPC 24:1	Lysophospatidylcholines	0.127474	0.142935	0.131213	0.139777	0.110212	0.132384	0.153335	0.140266	0.0870349	0.0900242	0.118179	0.148925	0.135275	0.134618	0.210452	0.14098	0.174794	0.206746	0.151759
LPE 16:0	Lysophosphatidylethanolamines	8.29698	8.95026	4.34394	6.27711	7.7001	6.48062	8.00982	8.08898	6.12412	9.66057	5.57822	5.05687	6.88045	8.50613	7.11217	6.64025	8.51103	7.67982	7.29348
LPE 16:1	Lysophosphatidylethanolamines	1.45126	2.29349	1.58328	1.20449	1.58517	1.52618	1.21207	1.13406	1.67383	2.3923	0.59916	0.73669	0.637266	0.947207	2.77143	0.784107	1.11451	2.37984	1.07313
LPE 18:0	Lysophosphatidylethanolamines	10.0588	9.74723	7.05978	9.78613	8.08335	8.79266	12.5481	11.9373	8.8465	11.5768	15.7558	13.3628	9.83848	15.0571	9.24727	12.5523	12.1977	11.6936	13.4393
LPE 18:1	Lysophosphatidylethanolamines	8.72221	13.5489	9.34155	9.66845	14.763	12.6613	11.5207	13.7164	9.21883	12.2914	9.04511	6.94235	10.0866	9.71829	17.0718	10.5822	12.0125	16.3238	11.0679
LPE 18:2	Lysophosphatidylethanolamines	16.5064	23.906	17.9601	17.1642	21.0628	18.7561	21.335	24.5738	15.1936	24.6771	20.0675	17.9033	23.2573	20.4423	13.7717	20.0062	14.1192	8.17657	13.5953
LPE 18:3	Lysophosphatidylethanolamines	0.618206	0.693386	0.711748	0.561659	0.693911	0.664319	0.50131	0.582644	0.619752	0.724371	0.757423	0.91133	1.83823	1.29398	1.35483	1.05352	1.53821	1.37683	1.03126
LPE 20:2	Lysophosphatidylethanolamines	1.19451	1.48986	0.980187	0.908862	0.785661	0.977215	0.891796	0.908278	0.587999	1.05018	1.29862	0.874714	1.12637	1.41161	0.578971	1.26066	0.795027	0.81342	1.23542
LPE 20:3	Lysophosphatidylethanolamines	2.89537	3.75038	2.66501	2.85792	3.11008	4.29485	3.98717	4.77024	3.00267	4.04568	2.27088	1.512	1.68124	1.857	2.66444	2.24575	1.82758	2.52037	1.77928
LPE 20:4	Lysophosphatidylethanolamines	39.9507	55.6842	37.8089	35.7023	37.1375	37.9721	39.7386	49.8921	33.9129	49.4947	33.7289	29.948	30.6592	35.5602	29.372	30.0734	34.9466	25.2928	28.344
LPE 20:5	Lysophosphatidylethanolamines	1.68388	2.67704	1.71134	1.994	1.95961	2.04654	2.16978	2.52384	2.07561	2.5539	2.64209	2.77626	2.95995	3.61083	2.45869	2.58095	2.43169	2.72455	2.26839
LPE 22:4	Lysophosphatidylethanolamines	3.72741	5.82995	3.82267	3.8736	3.32452	3.28454	3.50372	3.37005	2.85853	4.11444	2.16723	2.07446	3.00255	3.40539	3.28998	1.89274	2.73361	2.68804	2.08762
LPE 22:5	Lysophosphatidylethanolamines	10.3238	14.8785	8.34941	6.8865	9.25084	8.99914	10.1085	9.902	6.2344	9.62927	7.00365	8.26534	9.86086	9.5725	5.25513	7.28713	10.0657	5.92248	5.78642
LPE 22:6	Lysophosphatidylethanolamines	18.1288	28.0019	19.0714	16.682	17.6343	18.2529	15.1824	20.5331	12.2299	17.7577	20.1147	16.0289	11.7285	12.0435	14.8633	17.6981	24.2856	12.9399	15.8576
LPI 18:0	Lysophosphatidylinositols	27.2556	33.3869	15.4582	23.727	30.2172	10.5191	44.0139	17.2146	22.1421	32.1429	47.807	34.7529	7.64465	30.3496	9.10382	22.4261	65.3215	42.0663	33.4539
LPS 18:0	lysophosphatidylserines	2.99421	2.94698	2.64313	2.74917	2.23944	2.5707	3.89078	3.6033	3.15666	2.87238	3.66365	5.3075	2.63666	3.66796	4.32453	4.15816	5.0157	4.12625	2.95644
LPS 20:4	lysophosphatidylserines	2.33993	2.96084	4.26413	4.49602	3.23757	2.1995	3.25621	3.17217	3.09263	3.91364	4.51606	2.65041	1.88183	1.35097	1.93116	4.1936	4.27084	1.28058	2.68735
LPS 20:5	lysophosphatidylserines	0.900823	1.0676	1.26107	1.2338	1.06166	0.971026	1.04387	1.09486	1.09515	0.974604	1.25636	1.26349	1.06162	1.36988	0.945158	1.27327	1.5004	1.27725	1.40674
LPS 22:6	lysophosphatidylserines	2.51912	4.30338	3.19086	4.09361	4.21174	3.14309	2.65051	3.34919	3.12387	3.07102	4.11822	2.5644	1.77897	2.48628	2.05012	3.48033	3.75708	3.2396	2.77116
LacCER d18:1/16:0	Lactosylceramides	0.831701	0.828464	0.801782	0.943499	0.683921	0.799396	0.775804	1.0273	0.692536	0.980161	1.0116	1.20609	1.02583	1.41096	0.994714	0.872367	1.47812	1.29455	1.36156
LacCER d18:1/18:0	Lactosylceramides	0.305213	0.298231	0.38055	0.243433	0.174409	0.249332	0.325103	0.294267	0.54236	0.516244	0.349893	0.795356	0.362615	0.528475	0.50543	0.613899	0.830507	0.385302	0.549293
LacCER d18:1/18:1	Lactosylceramides	0.687152	0.764481	0.64958	0.540239	0.792782	0.810439	1.24763	1.24873	0.783186	0.387137	1.88459	1.73062	1.28618	0.791932	1.11599	1.03668	2.57076	1.58869	1.60993
LacCER d18:1/20:0	Lactosylceramides	0.292801	0.425949	0.422576	0.269962	0.301305	0.399744	0.194178	0.303753	0.330838	0.230403	0.525125	0.809568	0.415469	0.640563	0.367513	0.624076	0.48037	0.365371	0.665633
LacCER d18:1/20:1	Lactosylceramides	0.527208	0.655814	0.614915	0.458832	0.492184	0.756746	1.46837	0.970844	0.430621	0.3787	2.16388	2.12175	1.73107	0.888591	1.24995	1.28684	2.6541	1.27244	1.79873
LacCER d18:1/22:0	Lactosylceramides	0.312607	0.35595	0.256398	0.248836	0.282248	0.256511	0.346358	0.42676	0.279071	0.383984	0.948757	0.814621	0.494454	0.829394	0.41534	0.894174	1.00549	0.589117	1.30367
LacCER d18:1/22:1	Lactosylceramides	0.45527	0.431881	0.365977	0.366811	0.347493	0.334178	0.333878	0.333941	0.319445	0.334427	0.314165	0.356187	0.363691	0.365452	0.434422	0.300628	0.38669	0.357079	0.470235
LacCER d18:1/24:0	Lactosylceramides	0.309983	0.347733	0.464858	0.352295	0.245601	0.262194	0.319367	0.330873	0.562248	0.758328	0.466519	0.464037	0.428722	0.671353	0.594067	0.301899	0.678467	0.413115	0.474101
LacCER d18:1/24:1	Lactosylceramides	0.201455	0.193325	0.347702	0.172726	0.213633	0.287394	0.189392	0.249539	0.481397	0.566551	0.304055	0.380633	0.341739	0.402894	0.476355	0.294535	0.429423	0.49961	0.387941
PA 32:0	Phosphatidic acid	3.524	3.03265	3.095	2.28802	2.1953	6.37221	3.54864	3.31605	2.57902	2.41785	2.04139	1.8178	3.00211	4.17844	3.77318	3.47704	2.73	6.71488	5.36225
PA 32:1	Phosphatidic acid	1.02624	0.920138	1.47616	1.15047	0.984267	1.58617	1.05402	0.905584	1.20859	1.11836	0.510364	1.06334	0.88658	0.857225	2.10976	1.15371	0.625698	1.04855	1.31315
PA 34:0	Phosphatidic acid	1.21797	0.734131	1.02593	0.73095	0.820149	2.12051	1.37403	1.25844	0.485368	0.947861	0.849313	0.815754	0.861779	1.74267	1.7339	1.51309	1.39715	2.48663	1.73183
PA 34:1	Phosphatidic acid	5.97599	6.06984	9.61626	6.63452	9.64546	12.1492	9.71255	8.04454	7.03324	5.62184	4.80215	5.40783	8.56718	6.55787	12.2519	6.86211	6.39833	7.78465	8.12724
PA 34:2	Phosphatidic acid	4.201	4.62526	6.56384	4.72375	4.67636	6.50801	6.2861	4.04275	4.56047	3.31514	3.8182	5.68928	6.12329	5.28136	6.00709	5.63188	3.96039	1.76403	5.41396
PA 34:3	Phosphatidic acid	0.978653	0.740377	0.938804	0.772465	0.790737	0.995513	0.945623	0.768937	0.654563	0.684204	0.892468	0.924584	1.60976	1.29427	1.7451	0.934553	0.885312	0.394514	1.40231
PA 36:1	Phosphatidic acid	1.46279	0.905862	2.53712	1.7721	2.3748	3.24406	2.40613	1.88293	1.59858	1.40112	1.44773	1.98784	2.3503	2.10742	3.60255	2.08392	1.93336	2.68062	2.30881
PA 36:2	Phosphatidic acid	2.69952	2.85944	4.75154	3.6302	4.26002	4.45296	4.76314	4.11032	3.55792	3.0608	2.62585	5.4157	5.40525	3.13016	9.22489	4.1859	3.29723	3.09335	3.75252
PA 36:3	Phosphatidic acid	1.0112	1.24574	2.22154	1.40921	1.45074	2.08203	1.5971	1.57581	1.23587	1.16748	1.17929	1.9502	3.5688	2.17885	5.74041	2.03817	1.29013	0.868035	1.65556
PA 36:4	Phosphatidic acid	1.21815	1.39082	1.6879	1.18888	1.16747	1.27073	1.43401	1.27223	1.38957	1.07909	1.33328	1.64731	1.89726	1.89447	2.29497	1.75442	1.61435	1.2448	2.51205
PA 38:3	Phosphatidic acid	0.203435	0.313928	0.53917	0.380094	0.653042	0.640508	0.468923	0.497631	0.368409	0.35164	0.124172	0.681202	0.533702	0.311576	0.971388	0.446853	0.438603	0.718593	0.559231
PA 38:4	Phosphatidic acid	2.14719	2.21862	2.91234	2.34534	2.77553	2.56546	2.41107	2.21628	2.22814	2.24524	1.76421	2.69356	2.68073	2.52715	4.96375	2.72925	2.53068	3.52179	2.37929
PA 38:5	Phosphatidic acid	0.453817	0.677367	0.67702	0.534854	0.669932	0.708188	0.839037	0.589732	0.473972	0.470187	0.52506	0.691508	0.924149	0.699611	1.7936	0.757442	0.766628	0.621089	0.649359
PC 12:0_16:0	Phosphatidylcholines	0.678984	0.88502	0.491334	0.778141	0.706936	0.798387	0.81277	0.777792	0.923777	1.15043	1.06924	1.25417	2.49783	2.27004	2.04377	1.43641	3.90188	3.11677	1.17243
PC 12:0_18:0	Phosphatidylcholines	1.38916	1.80099	1.04034	1.25239	1.46426	1.73919	1.97518	1.67531	1.75791	2.34519	2.09383	4.44744	5.3644	4.13503	3.50761	4.49972	6.96743	7.11248	2.78808
PC 12:0_18:1	Phosphatidylcholines	0.694527	0.83932	0.859322	0.907882	0.807872	1.11538	0.973683	1.12641	0.86869	1.06598	1.0219	1.39471	2.894	1.71456	3.06178	1.61448	2.24801	3.88893	1.39891
PC 14:0_16:0	Phosphatidylcholines	22.8167	30.9969	18.0604	19.8837	19.287	18.1032	16.0427	18.7587	22.2449	35.5365	9.61212	7.74922	10.1087	20.7473	38.1928	11.4571	22.8438	43.5274	15.344
PC 14:0_16:1	Phosphatidylcholines	2.70687	3.30583	2.3013	2.2485	1.7233	1.58414	1.13448	1.36614	2.58504	3.77515	0.925636	1.17485	1.01872	1.63435	6.83378	1.0929	2.37459	8.02653	1.17903
PC 14:0_18:0	Phosphatidylcholines	4.37632	4.99236	4.24718	3.69883	1.99948	2.87685	2.55545	2.9333	3.14248	5.94753	2.27695	2.44815	3.53806	6.22681	11.1917	3.79397	7.09537	12.2574	4.51416
PC 14:0_18:1	Phosphatidylcholines	17.5156	18.5305	17.7884	17.2146	18.4807	18.2442	13.3471	17.3557	17.85	27.4582	14.6098	12.504	12.1826	15.6894	47.7622	15.2058	32.6068	64.1977	19.4718
PC 14:0_18:2	Phosphatidylcholines	13.6969	16.218	11.9841	11.5562	9.90053	9.54992	9.00139	10.6474	12.8519	18.3047	17.2679	17.6114	16.6974	25.3821	23.7251	17.7497	25.472	15.337	17.444
PC 14:0_20:3	Phosphatidylcholines	0.657897	1.35874	0.779271	0.642191	0.682733	0.770022	0.832574	0.760745	0.985621	1.15563	0.826937	0.940024	0.768112	1.00534	2.35404	0.843062	1.14963	3.04798	1.10072
PC 14:0_20:4	Phosphatidylcholines	4.39895	4.43183	3.15007	3.9796	2.93905	2.91784	2.73135	3.34577	3.58955	5.51588	3.13311	3.24345	3.72272	5.77627	10.8541	3.53597	9.13743	10.2803	4.302
PC 14:0_22:4	Phosphatidylcholines	1.08331	1.02807	1.1572	0.69175	1.07015	1.02881	1.04025	1.16272	0.838183	1.54161	1.01434	1.02027	1.31242	1.60313	3.48838	1.3347	1.30605	1.37964	1.2727
PC 14:0_22:5	Phosphatidylcholines	1.35394	1.81058	1.34236	1.15536	1.13521	1.11277	1.21453	1.95352	1.22845	1.40515	1.56128	2.24925	1.99576	4.03152	3.64903	2.19012	4.43847	4.14004	2.18615
PC 14:0_22:6	Phosphatidylcholines	1.6045	2.14108	1.69693	1.45913	0.888573	1.23646	1.56052	1.20188	1.48877	2.02279	2.32421	1.95244	2.23492	1.86174	4.21203	2.50577	5.57757	4.90926	3.2622
PC 14:1_16:0	Phosphatidylcholines	1.09964	1.22634	1.03199	0.809203	0.851232	0.972611	1.15203	1.03935	0.839297	1.20365	1.01846	1.05398	1.06785	1.03438	1.34231	1.26774	1.02793	2.84062	0.956121
PC 15:0_16:1	Phosphatidylcholines	2.22935	2.92441	2.10527	1.83002	1.90867	2.11175	2.08485	1.97795	2.07318	2.22344	2.06977	1.79645	1.1344	2.65665	6.73265	2.0634	2.14856	13.7119	1.59065
PC 15:0_18:1	Phosphatidylcholines	11.1984	8.0002	10.2295	7.57807	8.26169	7.47752	8.87648	7.37566	5.50312	8.40267	6.33654	6.23968	10.7289	13.4256	23.3208	7.03082	12.3663	39.5951	7.84987
PC 15:0_18:2	Phosphatidylcholines	7.82165	7.28213	5.30369	5.68037	4.98652	3.96716	4.51322	4.47666	5.11167	5.53087	7.32908	10.1329	13.4638	15.4081	13.6903	6.53587	10.1058	13.4841	7.47033
PC 15:0_20:4	Phosphatidylcholines	3.96274	4.57322	3.38878	3.27816	1.77168	3.98943	2.97593	2.31972	2.57058	3.56621	2.68391	3.37966	4.06674	4.722	7.67634	3.33577	7.49987	10.34	3.38484
PC 15:0_22:5	Phosphatidylcholines	1.30742	1.67811	1.71932	1.55525	1.66991	1.63828	1.86346	1.87934	1.42248	1.50384	1.78456	1.66244	1.71775	2.11396	1.99157	1.86946	2.42885	3.13371	2.06687
PC 15:0_22:6	Phosphatidylcholines	1.97994	2.63549	2.09661	2.25572	2.58924	2.80351	3.47321	2.67314	2.57688	2.4726	3.36335	4.25735	2.60729	2.34279	4.34827	3.4487	4.97932	6.6992	4.1938
PC 16:0_16:0	Phosphatidylcholines	462.036	560.788	406.549	429.683	336.522	417.941	409.717	422.82	377.344	521.12	279.643	300.845	417.203	476.128	486.429	370.721	404.064	341.889	319.878
PC 16:0_16:1	Phosphatidylcholines	235.259	296.927	231.147	220.058	217.679	178.089	193.447	181.58	203.297	266.78	72.348	62.0099	75.3787	94.5619	266.542	81.8375	135.582	296.553	90.176
PC 16:0_18:0	Phosphatidylcholines	93.3239	84.81	91.8976	97.4243	59.2476	79.4832	82.2163	94.2057	72.152	91.8294	96.561	112.323	137.493	117.281	109.905	128.341	112.126	77.7948	97.469
PC 16:0_18:1	Phosphatidylcholines	1770.16	1914.11	1982.84	1655.37	2560.18	2142.77	2760.24	2587.94	1475.09	1567	1285.32	1176.45	1097.54	1061.8	1676.43	1203.4	1684.81	2237.9	1289.01
PC 16:0_18:2	Phosphatidylcholines	1779.43	1993.3	1789.29	1474.29	1941.49	1733.96	2204.47	2079.77	1470.69	1670.55	1703.72	2027.67	2090.7	1840.27	1112.51	1681.56	1582.36	802.693	1425.21
PC 16:0_18:3	Phosphatidylcholines	36.623	47.4652	34.724	36.6011	39.4816	35.3429	38.5388	40.6391	36.3853	35.4896	49.2608	78.118	81.9001	65.7935	56.9643	56.8627	93.0728	79.675	80.7671
PC 16:0_20:1	Phosphatidylcholines	7.71716	7.05003	8.56473	6.91248	9.65703	9.86783	12.4005	10.5995	6.43428	6.12068	6.03354	5.37103	4.80189	4.24451	9.01138	5.53953	8.59104	10.8714	6.31444
PC 16:0_20:2	Phosphatidylcholines	54.3856	48.9146	49.8148	42.2418	47.5142	46.9709	62.205	55.6146	36.0182	34.0437	52.4245	59.9369	45.5488	57.3962	28.6177	54.2743	55.9589	22.4077	45.1837
PC 16:0_20:3	Phosphatidylcholines	130.749	158.848	113.154	105.1	147.2	195.507	202.478	197.299	140.881	134.343	90.1799	67.3453	63.2082	86.1054	125.865	89.3215	97.4249	165.807	84.4172
PC 16:0_20:4	Phosphatidylcholines	890.907	1102.37	693.42	770.195	803.037	928.405	849.513	982.891	822.041	878.966	634.265	657.307	768.393	762.519	810.127	625.791	1233.82	744.475	731.9
PC 16:0_20:5	Phosphatidylcholines	5.46155	5.33912	4.12861	4.83358	4.66055	6.26503	7.54264	6.79865	7.72659	10.1304	13.2375	18.0365	27.391	24.0158	24.4378	18.2645	55.6134	46.4164	20.0429
PC 16:0_22:4	Phosphatidylcholines	83.2647	83.7581	72.1259	70.072	54.7223	60.9415	81.8779	64.0246	52.8652	62.0883	27.6448	43.005	54.0468	63.5069	83.7918	30.9201	65.1728	72.4917	53.8625
PC 16:0_22:5	Phosphatidylcholines	177.753	183.741	132.687	103.574	150.438	163.157	226.876	176.427	111.592	117.573	135.97	222.743	231.902	240.19	118.007	189.073	305.999	184.885	186.751
PC 16:0_22:6	Phosphatidylcholines	207.415	191.603	192.349	168.342	143.452	166.154	175.603	180.521	132.762	112.87	240.388	252.236	133.741	142.482	184.47	231.651	353.806	234.764	266.366
PC 16:1_17:0	Phosphatidylcholines	3.53189	3.55192	3.19441	3.43153	1.7541	1.91026	2.51432	2.2296	2.43027	3.49295	1.66027	2.1443	2.59299	3.78607	7.13955	2.3584	3.50487	10.5793	2.52619
PC 16:1_18:0	Phosphatidylcholines	51.7077	50.1049	60.7989	54.5314	35.7928	37.4744	38.253	39.5175	41.7551	61.2021	19.9748	23.8621	30.3486	31.4308	84.4435	31.0635	48.8066	109.708	27.4457
PC 16:1_18:1	Phosphatidylcholines	102.683	115.489	117.895	124.54	108.46	86.3363	83.4944	95.585	86.7781	125.066	69.1115	57.4172	63.7379	66.2272	308.638	75.3454	108.548	253.438	89.0281
PC 16:1_18:2	Phosphatidylcholines	79.6995	92.1637	92.6351	81.4982	59.7098	48.6342	49.8008	55.819	59.1158	94.0254	81.4688	85.4792	104.939	104.031	152.813	83.7379	86.9014	57.1545	76.5926
PC 17:0_18:0	Phosphatidylcholines	1.26383	1.80157	1.56086	1.53836	1.34089	0.915699	1.19914	1.2826	1.43241	1.87687	1.22906	1.57356	2.8745	2.13578	2.14479	1.77201	2.18642	1.92381	1.47006
PC 17:0_18:1	Phosphatidylcholines	17.1835	13.5101	16.2747	14.0749	14.1938	11.5144	12.4827	12.5776	10.7623	11.1495	12.0257	13.2144	19.2195	16.9698	22.5704	13.5931	19.5639	33.6642	15.188
PC 17:0_18:2	Phosphatidylcholines	22.872	20.6776	21.3458	18.6572	14.996	14.5486	15.2839	15.8819	15.5891	18.2617	22.132	29.0681	56.3646	40.7546	22.9555	28.1971	27.1626	22.5896	18.2871
PC 17:0_20:1	Phosphatidylcholines	1.15325	0.869316	0.964309	1.09353	0.940632	1.20955	1.03561	0.948514	1.12515	1.20843	1.26378	1.09307	1.03883	1.0853	0.859971	1.15532	1.08367	0.970812	1.24584
PC 17:0_20:3	Phosphatidylcholines	1.86303	2.47114	1.87934	1.9728	1.83878	2.29266	2.07288	2.12323	2.53896	1.53087	1.54151	1.36184	2.45193	2.09098	2.25607	2.08766	2.37866	4.60426	1.48873
PC 17:0_20:4	Phosphatidylcholines	19.3676	19.6159	17.1125	15.9618	10.0119	11.6838	9.64093	12.7212	12.5757	13.4935	14.3924	22.8764	37.4799	30.6919	23.9071	18.5368	32.4626	27.5515	17.3396
PC 17:0_22:5	Phosphatidylcholines	1.73066	2.63361	2.52375	2.07023	2.22211	2.26445	2.45489	2.53673	2.00036	2.27472	2.18613	3.25768	5.9478	5.1357	4.76066	3.09168	4.54314	4.03879	3.62888
PC 18:0_18:1	Phosphatidylcholines	373.031	339.994	567.279	435.538	466.439	450.193	575.342	549.706	326.209	342.542	385.641	521.855	422.637	311.226	463.527	484.118	613.725	721.432	455.465
PC 18:0_18:2	Phosphatidylcholines	1156.32	1025.94	1325.81	1160.7	983.334	1159.02	1394.93	1401.68	1040.34	1071.08	1371.57	2046.39	1934.11	1514.5	847.865	1935.92	1452.31	652.831	1198.88
PC 18:0_18:3	Phosphatidylcholines	15.2841	14.4425	16.2316	18.2408	13.6457	14.5948	18.1541	17.6732	16.0357	15.7011	24.1625	47.7584	55.284	32.3935	27.5831	38.9511	48.227	55.2013	41.471
PC 18:0_20:0	Phosphatidylcholines	1.14922	1.24311	1.84819	1.49787	1.2877	1.42634	1.75823	1.47107	1.1532	0.80081	1.74926	1.59059	1.83355	1.25324	2.37518	1.60701	2.72551	2.46066	1.92198
PC 18:0_20:1	Phosphatidylcholines	2.07474	2.09011	3.57262	2.44494	2.23556	2.1734	2.90004	2.54551	1.85246	1.58023	2.77283	2.17907	1.59496	1.77764	3.05753	2.56837	4.81324	3.70062	2.75574
PC 18:0_20:2	Phosphatidylcholines	14.8361	11.1834	17.5343	12.7293	10.285	14.0044	18.2005	15.0565	11.1442	8.34677	18.8282	22.7768	15.7241	18.0228	10.3823	22.4345	26.5382	13.919	21.3963
PC 18:0_20:3	Phosphatidylcholines	97.3584	89.0112	102.528	96.7236	85.6085	144.526	158.812	132.548	94.7177	88.0399	93.8708	80.5442	65.0149	68.7665	111.058	114.616	114.127	169.087	88.9584
PC 18:0_20:4	Phosphatidylcholines	1372.39	1301.64	1234.64	1320.52	804.109	1347.82	1277.93	1376.16	1123.06	1082.34	1644.13	1957.54	1715.45	1690.59	1441.56	1819.16	2659.64	1172.65	1809.34
PC 18:0_20:5	Phosphatidylcholines	6.94363	5.04655	5.08764	7.58859	4.70481	7.27077	7.65195	7.25971	8.026	8.69988	22.4443	35.3459	41.6934	36.251	32.4527	39.3267	95.0071	58.9345	30.8603
PC 18:0_22:4	Phosphatidylcholines	29.9507	26.4997	34.5108	31.3794	14.7506	22.1259	29.8662	20.964	21.8875	19.8246	23.9198	34.7086	35.3711	34.9185	41.2418	26.0995	51.3483	46.0764	42.6768
PC 18:0_22:5	Phosphatidylcholines	76.8043	68.3034	78.3657	54.9172	48.5642	69.434	103.007	68.1994	51.9208	41.9286	104.545	161.229	130.769	120.062	58.3803	141.101	206.22	103.268	150.669
PC 18:0_22:6	Phosphatidylcholines	75.1378	58.7681	82.4576	68.3073	46.7084	69.9051	76.1199	68.8523	53.0215	39.5412	131.802	164.646	77.2452	72.4423	84.3777	137.023	206.483	123.415	150.332
PC 18:1_18:1	Phosphatidylcholines	86.5911	89.7675	146.284	111.248	172.683	125.725	147.907	168.835	72.141	105.148	91.9443	112.635	168.901	110.298	447.83	111.019	184.669	455.43	151.026
PC 18:1_18:2	Phosphatidylcholines	260.116	269.369	377.136	290.202	356.169	306.752	361.852	394.059	210.489	332.949	307.919	475.045	833.197	501.131	785.661	411.218	399.735	368	379.561
PC 18:1_18:3	Phosphatidylcholines	6.50911	6.92795	9.63433	7.5048	9.17982	7.13135	7.93855	9.06226	6.01556	8.04348	9.8116	17.4727	31.4626	20.1635	39.0085	15.1878	24.0368	34.6665	20.1834
PC 18:1_20:0	Phosphatidylcholines	1.62046	1.92806	2.0728	1.68559	2.3078	1.83512	2.73812	2.35693	1.43421	1.85153	1.37027	1.48216	1.14809	1.29072	2.43073	1.49451	2.18646	2.26068	1.40322
PC 18:1_20:1	Phosphatidylcholines	1.08017	1.26847	1.92066	1.22103	1.72853	1.78365	1.53304	1.56841	0.870573	1.13299	1.44375	1.16708	1.5663	1.07504	3.81027	1.27796	1.98552	3.76362	1.37238
PC 18:1_20:2	Phosphatidylcholines	5.0114	4.85792	6.50258	4.63976	6.73389	5.80026	6.7909	7.63491	3.61732	5.27268	5.88673	7.65287	10.7081	10.7257	11.3791	7.98974	9.77762	9.86415	8.07359
PC 18:1_20:3	Phosphatidylcholines	25.982	25.5095	26.8234	22.8886	29.4293	35.1703	41.754	40.6858	22.7682	29.1377	18.6888	15.8478	21.4289	21.4513	73.1027	24.615	24.7622	70.8066	22.7686
PC 18:1_20:4	Phosphatidylcholines	256.835	286.415	259.382	250.355	209.626	259.777	243.776	305.201	190.453	269.307	234.476	281.857	430.901	360.185	684.54	281.179	487.811	448.965	333.032
PC 18:1_20:5	Phosphatidylcholines	1.81163	1.34484	1.53684	2.07554	1.42321	2.19743	2.34147	2.41256	1.77582	3.10462	4.45523	6.63706	14.5464	9.87437	23.6513	7.97785	19.0442	25.6935	7.26186
PC 18:1_22:4	Phosphatidylcholines	5.31921	5.63889	5.61102	5.61929	4.01683	3.54737	4.46087	5.13889	3.42393	5.24258	3.58541	4.6031	10.2968	10.1629	21.4494	4.5194	9.47162	17.0555	8.04479
PC 18:1_22:5	Phosphatidylcholines	11.677	12.9444	10.8088	9.311	10.9249	11.1353	13.1036	12.6487	7.31301	10.7191	11.6358	17.4731	36.13	26.6568	30.3158	17.5798	35.1355	35.9391	20.8533
PC 18:1_22:6	Phosphatidylcholines	14.8107	15.1288	17.8429	15.8917	14.0059	13.5428	14.0604	17.2252	9.84794	14.7466	21.517	21.4607	23.8959	21.5962	58.691	26.6045	43.1653	50.7302	35.4767
PC 18:2_18:2	Phosphatidylcholines	54.9633	66.2389	81.3401	58.2533	56.1794	51.4419	71.1809	76.2791	50.6175	70.6859	84.8794	138.98	184.626	151.994	94.2456	142.874	78.1004	18.2157	77.3914
PC 18:2_18:3	Phosphatidylcholines	3.72524	3.91706	5.19636	3.51383	3.20442	2.60954	3.73129	3.75669	3.20839	3.35246	7.89967	15.7278	19.5207	18.9369	12.5171	11.964	13.1622	2.70233	9.37648
PC 18:2_20:1	Phosphatidylcholines	1.70023	2.06919	2.40285	1.96386	2.348	1.95726	2.51277	2.25832	1.34986	1.72598	2.05631	2.31091	2.79186	2.40291	4.28259	2.29646	2.68882	1.73921	1.67561
PC 18:2_20:2	Phosphatidylcholines	4.73753	5.33779	5.66043	4.15753	4.17156	3.32591	4.94262	5.11332	2.97084	4.39775	5.68275	8.69792	11.9685	10.1474	5.94974	7.88096	6.12499	2.00667	5.36065
PC 18:2_20:3	Phosphatidylcholines	9.82653	11.8286	10.1803	8.71226	8.71056	10.5343	13.3004	13.2681	10.3042	11.037	8.83075	8.73375	9.32388	10.9054	14.6078	15.1714	9.41872	6.50599	8.18095
PC 18:2_20:4	Phosphatidylcholines	98.0983	112.951	96.326	92.1283	70.5564	76.8498	101.222	116.419	81.1848	90.7929	103.38	139.139	122.127	122.308	119.211	147.228	140.933	53.8772	100.296
PC 18:2_20:5	Phosphatidylcholines	1.25382	1.05706	1.26935	1.26759	1.02988	1.23028	1.1309	1.28538	1.1894	1.45705	2.4901	5.08637	5.64087	4.79363	4.65625	5.38144	7.82647	1.99229	2.91413
PC 18:2_22:4	Phosphatidylcholines	1.89614	2.1115	1.50153	1.63268	1.48118	1.19772	1.28954	1.70156	1.08461	1.49499	1.95418	2.36701	3.06391	3.1044	5.69876	2.20948	3.24193	2.33559	2.27654
PC 18:2_22:5	Phosphatidylcholines	2.6399	3.2286	2.3137	2.30251	1.93376	2.17324	2.85577	3.55281	2.0622	2.58834	4.40829	6.28909	9.81891	10.5307	7.09681	7.39264	7.7838	3.8584	5.02087
PC 18:2_22:6	Phosphatidylcholines	3.16917	3.301	3.54951	2.82515	1.84007	2.14041	2.74514	3.19427	2.40702	2.35471	5.44039	6.0185	4.31636	5.50125	9.14607	5.5841	7.89089	5.21592	5.32327
PE 14:0_16:0	Phosphatidylethanolamines	0.619446	0.777305	0.325081	0.537751	0.364315	0.648804	0.332731	0.580792	0.537521	0.910415	0.266391	0.38041	0.380549	0.777688	0.752606	0.394706	0.658569	1.30345	0.403851
PE 14:0_18:1	Phosphatidylethanolamines	0.74645	0.847307	0.614986	0.682406	0.935224	0.955724	0.686952	0.871409	0.82835	1.25376	0.542002	0.457044	0.617883	0.790782	1.79335	0.424458	1.29703	3.31224	0.615468
PE 14:0_18:2	Phosphatidylethanolamines	0.806557	0.855504	0.445967	0.64868	0.588791	0.707403	0.42699	0.615628	0.849052	1.11402	0.52501	0.576664	0.998475	1.31189	0.978645	0.660751	1.09853	0.79747	0.676157
PE 14:0_20:4	Phosphatidylethanolamines	0.531884	0.643364	0.370985	0.491643	0.300202	0.372615	0.372758	0.440632	0.472094	0.76923	0.316537	0.328282	0.378583	0.585897	0.96915	0.377282	0.889801	1.13487	0.477039
PE 14:0_22:5	Phosphatidylethanolamines	1.10683	1.03825	0.783384	0.635252	0.704046	0.593225	0.744816	0.64109	0.632246	0.869844	0.664776	0.744573	0.887873	1.27335	0.964675	0.628768	1.31613	1.38816	1.07052
PE 14:0_22:6	Phosphatidylethanolamines	0.695443	0.914886	0.707288	0.731204	0.748867	0.626446	0.471303	0.742316	0.733302	0.958451	0.917512	0.693053	0.712996	0.527097	1.63158	0.785405	2.46836	1.48817	0.840746
PE 14:1_18:2	Phosphatidylethanolamines	0.580985	0.720219	0.730159	0.73386	0.501175	0.644073	0.540825	0.646138	0.497955	0.781099	0.276469	0.466211	0.686187	0.703427	0.427888	0.475363	0.572146	0.393854	0.307252
PE 15:0_18:0	Phosphatidylethanolamines	0.813154	1.18257	1.01923	1.01623	1.0007	1.15236	1.13372	1.05818	0.999891	1.02858	1.00089	0.996314	0.80503	1.62565	1.78293	1.00784	0.9956	3.57802	0.986245
PE 15:0_18:1	Phosphatidylethanolamines	0.954202	1.27548	1.00735	1.0337	0.775439	0.996815	1.23907	0.952799	0.971064	0.919196	0.988383	1.17437	1.27836	2.07411	3.72945	0.986646	1.30011	6.4916	1.26241
PE 15:0_22:6	Phosphatidylethanolamines	1.35893	1.26516	0.9237	1.05205	1.08974	0.975058	0.919437	0.976	1.07264	0.86306	0.843136	1.08753	1.40632	1.61971	1.71838	1.0695	2.21725	2.90977	1.31787
PE 16:0_16:0	Phosphatidylethanolamines	9.0146	10.7016	4.13766	6.52699	4.33804	6.54205	4.8131	5.71063	6.30337	11.1433	2.67973	2.12845	9.80371	10.7645	10.4861	4.65293	6.73081	7.21491	4.9928
PE 16:0_16:1	Phosphatidylethanolamines	18.8179	22.0414	11.9029	15.6299	16.7259	16.1352	15.0738	12.8155	22.4179	23.7388	3.71539	3.31015	5.80883	6.38979	17.3757	4.23657	11.672	27.7984	5.1963
PE 16:0_18:0	Phosphatidylethanolamines	3.23615	3.164	2.58186	2.63422	1.74971	2.97808	1.78611	2.49914	1.90837	3.47913	1.71844	1.85069	6.02801	6.44118	7.17328	3.50795	3.37714	7.0798	3.32338
PE 16:0_18:1	Phosphatidylethanolamines	123.958	138.093	98.1128	119.545	179.709	166.403	161.247	145.556	134.48	131.226	76.8782	63.5819	106.488	94.1534	124.716	73.7187	158.352	200.681	89.4608
PE 16:0_18:2	Phosphatidylethanolamines	163.755	178.69	120.626	128.431	178.113	167.08	176.47	161.769	160.124	162.374	115.289	131.606	197.675	166.762	81.9203	112.072	154.287	94.9337	98.7381
PE 16:0_18:3	Phosphatidylethanolamines	4.03756	3.95518	2.99705	3.46514	3.38091	3.42471	4.78316	3.34668	4.62622	4.37753	3.84985	6.48878	10.8712	9.33716	5.15167	5.0004	15.2233	4.84717	5.211
PE 16:0_20:1	Phosphatidylethanolamines	4.00874	3.62442	3.42532	2.96085	4.29668	4.72744	4.28084	4.40954	3.39127	2.92992	2.07178	1.28324	1.46648	1.90091	2.92468	2.31679	2.99026	5.40473	2.32709
PE 16:0_20:2	Phosphatidylethanolamines	23.0585	23.4409	15.736	17.3761	16.0065	17.6698	17.795	17.1508	14.2597	14.5047	17.0937	15.4613	19.088	25.7618	7.12488	16.867	20.1774	5.60478	13.5663
PE 16:0_20:3	Phosphatidylethanolamines	21.6258	24.2362	16.486	15.4484	25.1973	28.1329	26.6747	28.844	22.5223	24.3606	11.8434	9.90071	12.7751	16.1659	13.9254	12.9478	15.0359	20.3923	8.91668
PE 16:0_20:4	Phosphatidylethanolamines	260.343	268.724	186.397	205.135	255.487	247.336	242.637	271.014	235.562	284.401	114.861	148.112	179.826	178.687	156.975	126.259	239.765	203.333	119.502
PE 16:0_20:5	Phosphatidylethanolamines	1.19555	1.27956	0.668284	0.979462	1.06001	1.30909	1.41022	1.24582	1.47311	2.28455	2.03588	2.31341	4.44158	4.40147	2.7328	2.73409	6.79201	5.60163	1.92631
PE 16:0_22:4	Phosphatidylethanolamines	51.8727	58.2175	37.121	42.338	40.5819	39.0909	41.5187	34.5108	35.5783	45.695	12.7973	24.4259	35.6867	37.5228	42.6415	15.7897	36.1604	43.444	22.4659
PE 16:0_22:5	Phosphatidylethanolamines	114.899	133.918	82.52	74.2609	118.098	104.444	119.648	102.511	75.9428	87.3815	52.7869	89.145	126.618	113.275	59.4927	76.1702	160.436	108.654	61.44
PE 16:0_22:6	Phosphatidylethanolamines	154.266	168.926	147.607	140.231	138.717	137.574	126.67	134.926	112.929	107.09	148.051	167.411	106.931	106.854	106.086	147.949	236.213	158.538	135.617
PE 16:1_18:0	Phosphatidylethanolamines	5.02134	5.52438	4.87307	5.02861	5.01132	4.57577	4.70067	4.09116	5.52383	6.35501	2.19383	2.5329	2.89674	3.54627	9.01459	2.47717	4.94314	16.2533	3.34241
PE 16:1_18:1	Phosphatidylethanolamines	8.03473	8.5372	8.23515	8.61543	10.0552	7.70147	7.82909	7.23093	8.31185	12.1565	3.49595	3.37662	6.80378	5.67284	22.4362	3.86452	9.8567	21.8657	5.92814
PE 16:1_18:2	Phosphatidylethanolamines	11.056	12.7613	11.2346	11.3855	9.58196	8.42394	8.87261	8.72705	10.2462	15.1621	5.40663	5.57277	10.5558	8.51605	13.2824	5.70106	10.3328	9.12857	5.75554
PE 17:0_18:0	Phosphatidylethanolamines	0.758224	0.867265	0.737669	0.850357	0.725892	0.707912	0.703274	0.588166	0.659241	0.702928	0.542412	0.703035	0.925246	1.27388	1.02585	0.730174	1.00141	1.60523	0.63434
PE 17:0_18:1	Phosphatidylethanolamines	3.84548	4.30565	3.61528	3.89313	3.97041	3.52028	3.87512	2.70307	3.08534	3.73236	2.75863	2.78004	4.73523	4.14168	5.76261	3.63724	5.01911	9.59038	3.39362
PE 17:0_18:2	Phosphatidylethanolamines	5.71415	5.12536	5.6832	5.00868	5.3051	3.71216	4.44337	4.21653	4.49848	4.57031	5.31242	7.03847	12.1792	11.5287	5.07862	5.57163	5.44033	6.0778	3.98698
PE 17:0_20:2	Phosphatidylethanolamines	1.04034	0.798948	1.01844	0.745432	0.828394	0.804577	0.847692	0.845958	0.561677	0.701119	0.953053	1.41824	1.91328	2.78566	0.906215	1.42583	1.07549	0.79182	1.17803
PE 17:0_20:3	Phosphatidylethanolamines	0.748731	0.96459	0.993691	0.861043	1.01355	1.12929	0.831045	1.02096	0.871357	0.732839	0.805392	0.861799	0.734732	0.507787	1.233	0.94793	0.376775	1.05957	0.90885
PE 17:0_20:4	Phosphatidylethanolamines	26.9518	27.675	21.5214	21.6023	20.2023	17.0067	20.3702	17.9906	17.1012	18.0801	11.7478	22.9203	31.0182	32.543	23.8704	15.1219	26.112	30.4598	16.1832
PE 17:0_22:4	Phosphatidylethanolamines	1.7998	2.11304	2.33546	2.18107	1.54519	0.925275	1.19926	1.52153	1.59468	1.87971	1.60929	1.75946	4.04254	2.67592	2.28576	1.68349	1.80486	2.28256	1.52427
PE 17:0_22:5	Phosphatidylethanolamines	1.83309	2.07703	2.53608	1.8475	1.54244	0.766372	1.52309	1.23027	1.55214	1.76982	1.67545	2.42473	5.19454	4.90566	2.10634	1.95033	3.00357	2.71574	1.26235
PE 17:0_22:6	Phosphatidylethanolamines	4.41598	4.56476	3.89065	3.70741	2.97918	2.44856	2.71332	2.67265	2.15064	2.86527	3.92411	5.24691	5.44491	6.00755	5.12737	4.55429	5.70049	8.46294	3.26295
PE 18:0_18:0	Phosphatidylethanolamines	3.49966	4.1153	4.05742	3.41283	3.1	3.28739	3.39808	3.94568	2.89465	2.92877	4.33342	4.07337	4.29408	3.56328	4.04993	4.4442	5.02189	4.98075	4.8434
PE 18:0_18:1	Phosphatidylethanolamines	115.989	114.228	138.633	126.14	186.181	153.441	193.276	157.403	113.434	115.604	141.595	148.712	142.015	115.15	149.681	137.272	189.758	282.227	164.256
PE 18:0_18:2	Phosphatidylethanolamines	341.053	320.966	378.388	328.634	399.336	368.445	512.752	411.428	321.976	347.957	434.394	582.321	547.005	470.981	212.396	456.596	350.583	227.378	346.78
PE 18:0_18:3	Phosphatidylethanolamines	6.27259	6.07424	6.50324	6.27095	6.76158	6.11522	8.84727	6.93655	6.44969	6.86234	10.5163	19.135	25.4112	17.0825	10.6651	13.9943	23.0761	11.6203	14.814
PE 18:0_20:1	Phosphatidylethanolamines	1.90962	2.12379	3.55358	2.47205	2.52072	2.93125	3.4079	2.73878	1.60071	1.76316	3.24209	2.75721	1.55217	1.93716	2.29561	2.50353	2.70666	3.60984	2.57264
PE 18:0_20:2	Phosphatidylethanolamines	9.56727	9.86302	11.5918	9.01719	8.53774	8.80187	10.3746	10.2118	6.40159	7.13508	14.0425	16.6752	14.6723	17.296	6.03932	14.9814	11.5696	6.02473	12.5049
PE 18:0_20:3	Phosphatidylethanolamines	72.5276	70.0644	75.8622	66.6292	84.7019	100.434	117.651	113.444	74.8401	81.4956	63.2714	57.7941	50.797	58.2411	75.2342	65.5341	64.5973	96.3187	48.0051
PE 18:0_20:4	Phosphatidylethanolamines	2093.85	2081.14	2037.67	1819.86	1910.44	2093.37	2345.69	2254.44	1671.91	1853.83	2049.94	2551.51	2019.42	2117.01	1928.49	1995.27	2584.57	1858.81	1803.67
PE 18:0_20:5	Phosphatidylethanolamines	9.3217	8.67909	8.33239	8.0709	9.53368	11.5949	12.6237	11.6902	9.8566	13.3662	24.2765	37.7024	43.4233	45.7003	30.5699	40.4991	57.8441	48.6882	24.2936
PE 18:0_22:4	Phosphatidylethanolamines	43.3443	42.5975	47.4122	39.8455	28.8127	31.1856	43.4185	33.2815	30.6235	36.7851	31.8254	46.6804	47.83	52.0739	45.8619	26.8016	43.0686	45.1606	34.8065
PE 18:0_22:5	Phosphatidylethanolamines	96.0942	99.3168	91.7505	68.015	89.5337	92.9542	120.042	88.4225	64.379	67.6803	94.4898	158.421	138.727	140.883	59.6948	106.351	151.214	88.9066	87.4628
PE 18:0_22:6	Phosphatidylethanolamines	85.3832	83.4189	89.3731	74.4055	76.7495	80.1025	87.0553	80.6424	55.9577	58.7958	121.153	164.708	76.2619	85.4825	76.0683	111.75	144.133	102.559	99.8552
PE 18:1_18:1	Phosphatidylethanolamines	27.5829	29.0537	37.9017	35.0365	59.6268	44.1548	48.5832	42.6558	30.7177	39.2005	31.8405	29.8628	54.313	37.4749	118.101	32.1747	67.5152	156.793	48.5753
PE 18:1_18:2	Phosphatidylethanolamines	102.25	106.008	126.082	116.02	149.471	114.906	142.372	146.483	87.0459	141.503	120.299	135.492	310.201	198.496	225.269	126.595	144.887	158.702	132.542
PE 18:1_18:3	Phosphatidylethanolamines	2.66641	2.80492	3.20919	2.95603	3.50714	2.54353	3.4455	3.13013	2.72218	3.84912	4.12606	6.57123	17.7887	10.5374	14.9611	5.52189	13.3512	9.36715	7.50737
PE 18:1_20:1	Phosphatidylethanolamines	1.28295	1.0919	1.69244	1.18463	1.8381	1.49856	1.94654	1.61537	0.946682	1.10887	1.12357	1.05782	1.15474	0.965641	3.02401	1.24507	1.4897	3.55863	1.47129
PE 18:1_20:2	Phosphatidylethanolamines	4.96353	3.95761	5.13943	4.88876	5.60013	4.56714	4.7745	5.52614	3.33179	4.65759	5.77059	6.2856	11.2096	9.56093	7.36515	6.35033	6.67266	5.08481	6.10182
PE 18:1_20:3	Phosphatidylethanolamines	13.8445	14.5762	15.6549	13.6723	17.4833	18.3756	21.3056	22.7656	12.8385	19.0029	9.7034	7.03644	12.6217	11.9092	28.4256	11.0122	10.9659	30.3303	10.3654
PE 18:1_20:4	Phosphatidylethanolamines	294.971	303.137	316.148	299.368	271.89	283.609	292.599	340.373	210.897	345.257	235.011	234.298	384.096	290.592	532.982	235.483	313.284	474.198	254.623
PE 18:1_20:5	Phosphatidylethanolamines	1.73368	1.39309	1.73339	1.44782	1.44173	2.04928	1.88304	1.86952	1.58631	2.90145	3.60842	4.04992	11.6623	8.27649	11.1663	5.85593	9.28527	13.8534	4.81378
PE 18:1_22:4	Phosphatidylethanolamines	7.4991	7.99203	9.65152	9.085	6.01029	5.83412	6.61642	6.39266	5.40027	10.0924	5.04554	6.76306	14.8591	12.0058	23.6284	4.95898	10.0452	17.4163	7.28473
PE 18:1_22:5	Phosphatidylethanolamines	15.2169	16.0771	17.1544	13.082	16.0171	13.5248	15.6289	15.4263	9.42598	15.6957	11.8873	20.1324	41.6999	26.2189	27.7784	14.5302	27.5453	31.1901	16.4391
PE 18:1_22:6	Phosphatidylethanolamines	21.3298	22.9131	29.0061	24.9039	21.78	18.6985	20.6518	24.6068	13.7887	22.3131	31.5788	34.7526	37.6593	25.6128	56.1535	28.6557	43.614	46.1977	33.1524
PE 18:2_18:2	Phosphatidylethanolamines	14.8516	17.1597	17.7088	14.0682	13.8249	12.3378	15.7785	16.7707	12.7369	17.7044	19.7005	27.3718	49.1912	44.7748	22.5731	26.6622	23.6527	6.29398	19.5476
PE 18:2_18:3	Phosphatidylethanolamines	0.861246	0.912876	0.868302	0.796486	0.652654	0.573921	0.674094	0.542645	0.720482	0.988834	1.25657	3.10965	7.16501	6.51644	3.58862	2.61271	4.21606	0.417011	1.82522
PE 18:2_20:1	Phosphatidylethanolamines	0.845278	0.79075	1.34961	0.751348	1.30736	0.935963	1.04213	1.12347	0.70779	0.986644	0.779772	0.836499	0.982678	1.01351	1.88823	0.876172	1.22094	0.896879	0.831669
PE 18:2_20:2	Phosphatidylethanolamines	1.67211	1.62482	1.92603	1.42335	1.83608	1.24015	1.84402	2.14563	1.04578	1.90069	2.33907	2.88494	4.6299	5.32983	1.95538	3.41422	2.1887	0.782483	2.12349
PE 18:2_20:3	Phosphatidylethanolamines	2.73878	3.79592	3.72084	2.77899	2.25795	2.58612	3.74689	4.21556	2.99065	3.66517	2.49459	2.34896	2.87181	4.41861	3.91437	3.78811	2.76163	1.69524	2.33929
PE 18:2_20:4	Phosphatidylethanolamines	39.1515	51.6344	43.667	41.2094	26.9411	30.219	33.9321	43.5855	34.2236	49.0927	33.8431	37.5319	46.237	49.9888	50.4027	52.3344	41.5972	18.4025	29.3169
PE 18:2_20:5	Phosphatidylethanolamines	0.625021	0.663132	0.659845	0.623244	0.603324	0.613231	0.649977	0.672721	0.38117	0.663893	0.751101	0.819415	1.68242	1.62815	1.12818	1.48781	1.76928	0.684351	0.708079
PE 18:2_22:4	Phosphatidylethanolamines	1.76848	1.52519	2.16479	1.55742	0.693257	0.694805	0.882118	0.958775	1.13182	1.88859	1.17591	2.14483	3.64035	4.02458	4.83122	1.47966	2.46793	1.29022	1.43319
PE 18:2_22:5	Phosphatidylethanolamines	2.30084	3.01167	2.68152	2.11403	1.66595	1.35599	2.03127	2.02651	1.76696	2.3198	3.06726	5.89929	11.5761	10.4226	5.1357	5.18821	6.77752	2.32279	3.81687
PE 18:2_22:6	Phosphatidylethanolamines	2.14565	2.35384	2.40103	2.03123	1.76172	1.1276	1.47876	2.07704	1.32174	1.8164	3.29151	4.11316	5.19225	4.9277	6.99046	4.53501	5.80853	2.3712	3.70343
PE O-16:0/16:0	Phosphatidylethanolamines	3.0378	3.2785	1.98813	2.83352	2.62127	5.07465	3.9925	4.42693	3.30658	4.0744	0.884332	1.11846	1.40437	1.57866	0.620294	1.44038	0.704427	1.09303	0.933833
PE O-16:0/16:1	Phosphatidylethanolamines	1.08131	1.25938	0.834561	1.25848	2.96999	3.7489	3.13652	2.71914	2.50853	2.43561	0.408284	0.491714	0.20737	0.30192	0.302019	0.32234	0.414152	0.619177	0.386149
PE O-16:0/18:0	Phosphatidylethanolamines	0.186491	0.145585	0.12664	0.133311	0.115315	0.410678	0.247069	0.213188	0.138679	0.154266	0.136215	0.150112	0.160105	0.327676	0.182104	0.214675	0.20197	0.386719	0.319058
PE O-16:0/18:1	Phosphatidylethanolamines	2.03277	2.94987	2.83637	2.54682	6.9189	8.00216	7.68203	7.37471	4.72496	4.04603	2.26281	1.61234	1.44832	1.32801	1.75459	1.91004	1.86099	3.54532	2.03636
PE O-16:0/18:2	Phosphatidylethanolamines	1.63229	2.30399	2.01048	1.65908	3.34007	4.5567	3.96607	4.45229	2.91057	2.5883	2.3142	1.99413	1.77663	2.05238	1.00553	2.19792	1.44043	0.926231	1.95956
PE O-16:0/20:3	Phosphatidylethanolamines	0.409876	0.395006	0.688779	0.463136	0.553578	0.892838	0.64657	0.837019	0.817122	0.652973	0.406063	0.406603	0.529279	0.500643	0.365882	0.386144	0.62977	0.656584	0.459349
PE O-16:0/20:4	Phosphatidylethanolamines	2.11907	1.89245	2.81793	2.02549	2.69422	4.19195	3.89255	3.52829	3.43361	3.20549	2.48822	2.37846	1.74336	2.28309	4.07946	3.06925	6.29401	5.1886	2.4668
PE O-16:0/22:4	Phosphatidylethanolamines	8.75252	10.394	9.79906	8.92611	8.9847	14.3794	13.3395	13.2077	13.2992	13.0874	5.01935	5.52062	4.19598	6.74367	5.82011	4.98341	6.15158	5.88235	5.64595
PE O-16:0/22:5	Phosphatidylethanolamines	11.7767	17.3689	12.0384	11.2673	18.4491	26.3079	29.0033	28.9799	18.4349	16.5573	15.7453	16.2562	8.66018	14.8996	2.93172	17.2319	10.6796	5.40916	9.18801
PE O-16:0/22:6	Phosphatidylethanolamines	4.36333	6.22343	5.31994	5.36863	7.47029	12.4287	9.75306	11.8806	8.62007	7.76516	8.38384	5.2165	2.40458	3.55775	2.75904	6.11651	5.106	4.37899	4.45662
PE O-18:0/16:0	Phosphatidylethanolamines	3.30961	3.74551	3.01662	3.00696	2.83986	4.61931	4.56125	5.22127	2.75429	3.39697	2.78467	3.386	2.66378	2.96821	1.74923	3.82996	2.07457	1.754	2.82581
PE O-18:0/16:1	Phosphatidylethanolamines	1.18044	1.31522	0.901351	1.24668	1.92674	1.85963	2.35107	1.83989	1.39793	1.27205	1.16303	0.699189	0.499171	0.807392	1.14667	1.17917	0.60561	2.14315	0.877067
PE O-18:0/18:0	Phosphatidylethanolamines	0.283834	0.284653	0.271618	0.289472	0.228318	0.284102	0.361862	0.186611	0.233128	0.153423	0.261307	0.215658	0.316551	0.326961	0.379396	0.287625	0.467383	0.452759	0.271624
PE O-18:0/18:1	Phosphatidylethanolamines	4.83005	4.96183	4.9481	5.16899	6.63287	5.87247	6.18143	5.5082	4.63658	4.51797	5.32759	4.29225	6.14146	4.86177	4.6953	5.28511	6.65691	11.1273	5.2572
PE O-18:0/18:2	Phosphatidylethanolamines	8.12868	8.57132	8.03035	6.94544	7.6326	6.91031	8.80232	7.46927	6.61948	6.82882	10.3765	11.3784	17.096	13.8388	5.82517	10.2796	8.54	8.35675	7.90724
PE O-18:0/18:3	Phosphatidylethanolamines	0.30149	0.412277	0.327217	0.290848	0.278342	0.28213	0.196944	0.335924	0.282779	0.276277	0.538008	0.628695	0.980843	0.795721	0.21619	0.553677	0.606948	0.27451	0.403538
PE O-18:0/20:2	Phosphatidylethanolamines	0.649567	0.570495	0.675144	0.427211	0.373859	0.337373	0.488967	0.353498	0.290011	0.437363	0.613682	0.833668	0.935473	1.13494	0.459981	1.17661	0.542979	0.357918	0.458482
PE O-18:0/20:3	Phosphatidylethanolamines	1.40655	1.40698	1.48647	1.38346	1.5591	1.60612	1.77006	1.62999	1.16631	1.54964	1.01894	1.07038	1.3779	1.63311	1.49973	1.04374	1.49566	2.38602	0.615578
PE O-18:0/20:4	Phosphatidylethanolamines	38.9389	43.2915	35.5951	31.0168	33.2294	28.681	34.7857	30.5557	25.4533	30.2769	27.6412	39.1765	48.4279	50.0564	38.3648	29.9908	51.9722	48.5451	26.7683
PE O-18:0/20:5	Phosphatidylethanolamines	0.496483	0.409394	0.562911	0.523687	0.519357	0.604328	0.558713	0.569406	0.594017	0.682675	0.630407	0.933498	0.940562	1.34475	0.85808	0.747623	1.14657	1.45786	0.68466
PE O-18:0/22:4	Phosphatidylethanolamines	2.2082	2.67845	2.72752	2.18618	2.1318	3.07134	3.19971	2.70856	2.19104	2.68991	2.55331	2.61519	2.6284	3.4164	2.49558	2.61925	3.05703	2.3792	2.26773
PE O-18:0/22:5	Phosphatidylethanolamines	3.65127	4.87368	3.69024	2.98653	5.42398	5.81187	7.84689	7.04647	3.27729	4.25763	9.61085	10.6532	7.96275	9.68444	2.39537	11.1859	8.47622	4.62058	5.96056
PE O-18:0/22:6	Phosphatidylethanolamines	3.37382	4.28699	4.258	3.5006	4.01993	4.40144	4.89885	5.0344	3.29158	2.73382	8.6377	6.77551	3.74896	3.69921	3.48475	7.67837	6.45458	5.91996	5.11739
PE P-14:0/18:1	Phosphatidylethanolamines	0.697221	1.0075	0.96686	0.785191	1.07332	1.0838	1.39788	1.01556	0.796571	0.73582	0.265129	0.487067	0.464036	0.466199	0.378384	0.361482	0.457381	0.447009	0.385686
PE P-16:0/16:0	Phosphatidylethanolamines	5.15691	5.1724	4.88382	4.57753	4.59435	6.03947	5.38651	5.54747	3.53337	4.74133	2.3189	3.00207	4.21099	4.07978	2.45802	2.51948	2.69617	1.6381	3.12625
PE P-16:0/16:1	Phosphatidylethanolamines	3.24874	4.87642	5.0626	3.63971	5.06516	5.32994	6.54148	5.07016	4.39783	5.28303	0.942592	1.17557	1.62282	1.72286	1.19599	1.29882	1.48838	1.34274	1.40554
PE P-16:0/18:0	Phosphatidylethanolamines	0.21275	0.218953	0.343682	0.235663	0.306958	0.260478	0.268153	0.2667	0.176388	0.204316	0.152163	0.159208	0.368285	0.195776	0.313279	0.273312	0.203207	0.363279	0.174548
PE P-16:0/18:1	Phosphatidylethanolamines	10.4917	14.1048	18.4928	14.2298	19.5028	20.5319	22.8739	20.286	13.4455	14.7495	12.3465	12.2931	12.3144	13.3239	12.2398	12.8462	14.6381	12.7314	14.9579
PE P-16:0/18:2	Phosphatidylethanolamines	18.0777	26.0447	31.062	21.5809	28.2491	25.7767	32.7196	32.1091	18.1676	21.6656	19.6891	18.1881	24.0312	27.2272	7.90182	26.8475	14.0861	6.06361	20.3862
PE P-16:0/18:3	Phosphatidylethanolamines	0.989679	1.41241	1.51964	1.12654	1.55176	1.67263	1.98103	1.58096	1.16891	1.43939	0.760449	1.21553	1.81675	2.39083	0.506587	1.49927	1.21683	0.604824	1.00139
PE P-16:0/20:1	Phosphatidylethanolamines	0.374496	0.353088	0.569758	0.410456	0.421661	0.797955	0.687298	0.645884	0.376652	0.45955	0.364859	0.320743	0.35504	0.343003	0.379533	0.359551	0.361932	0.419872	0.346833
PE P-16:0/20:2	Phosphatidylethanolamines	1.3294	1.12645	1.45908	1.19946	1.33943	1.45129	2.04122	1.68702	1.05161	1.38778	0.877677	1.62889	1.25679	1.41304	0.742892	1.2623	1.31277	0.56705	1.20151
PE P-16:0/20:3	Phosphatidylethanolamines	6.87891	8.99404	10.1555	7.60854	9.60384	11.0355	13.2073	12.6991	7.63505	9.93469	5.54925	6.01927	7.03489	8.24459	7.54367	7.108	6.88213	9.00832	6.34824
PE P-16:0/20:4	Phosphatidylethanolamines	124.529	151.096	161.505	131.755	138.773	161.08	189.832	167.423	154.386	143.311	135.922	137.349	160.707	167.689	135.904	117.439	166.963	175.389	125.574
PE P-16:0/20:5	Phosphatidylethanolamines	1.72404	2.52466	2.44653	2.10996	2.75173	2.87922	3.2351	3.2449	2.32552	2.34714	3.01943	3.26531	4.61956	5.62126	1.88077	4.78601	4.64244	3.26605	3.10291
PE P-16:0/22:4	Phosphatidylethanolamines	35.8242	41.891	50.5373	39.1161	32.8347	46.9436	45.6767	39.3445	43.2892	40.993	23.5725	29.1622	30.6902	30.3617	28.1748	21.1042	25.3475	22.2694	22.7624
PE P-16:0/22:5	Phosphatidylethanolamines	67.131	81.3267	77.6827	58.8181	74.8442	93.9902	96.7226	87.8492	75.9668	70.5182	64.445	85.109	82.4309	93.7973	27.6052	76.1253	66.0933	37.1276	59.0385
PE P-16:0/22:6	Phosphatidylethanolamines	14.3721	17.2547	18.5155	13.5468	16.0063	16.555	16.8723	16.8274	13.1442	12.5619	19.3223	18.0935	15.5377	12.8773	13.51	15.2784	22.2794	20.7948	20.1296
PE P-16:1/18:1	Phosphatidylethanolamines	0.912462	0.916661	0.817988	0.753545	0.689782	0.979208	0.773764	0.884263	0.927039	1.11017	0.326798	0.533655	0.838551	0.687099	1.32394	0.377141	0.746946	1.28193	0.375362
PE P-18:0/16:0	Phosphatidylethanolamines	13.3025	14.5242	12.9488	14.8585	18.4484	24.4785	23.4317	26.7208	11.6316	13.1441	14.2322	13.9839	11.0693	14.1805	4.3033	14.5591	8.49231	4.48581	11.1575
PE P-18:0/16:1	Phosphatidylethanolamines	3.15403	4.00694	3.96031	3.62266	5.35227	5.699	6.17374	5.55852	3.37178	3.70799	2.74176	2.47366	1.86808	2.31714	1.65226	2.50976	2.43953	2.1601	2.76581
PE P-18:0/18:0	Phosphatidylethanolamines	0.48446	0.65984	0.59119	0.536865	0.701495	0.664602	0.788219	0.811231	0.37682	0.58489	0.769952	0.652506	0.908248	0.683499	0.806743	0.998686	0.813524	2.11383	0.726535
PE P-18:0/18:1	Phosphatidylethanolamines	7.98635	9.78392	13.8218	10.189	15.4405	14.3806	19.9512	17.3339	7.78756	7.30826	18.3204	13.5773	11.0981	10.2689	12.8298	15.006	15.5442	15.2689	17.4714
PE P-18:0/18:2	Phosphatidylethanolamines	15.5552	19.433	23.9481	17.8194	21.8983	19.1159	29.917	23.6252	10.5483	12.647	33.6481	27.7181	22.9953	21.8124	11.0428	33.6652	26.8165	9.4596	31.5048
PE P-18:0/18:3	Phosphatidylethanolamines	0.893964	0.962958	1.08005	0.912498	1.19633	1.14323	1.54396	1.44908	0.70209	0.969487	1.83851	2.11079	2.10538	1.97171	0.791657	2.1728	2.12436	0.609778	1.48777
PE P-18:0/20:2	Phosphatidylethanolamines	0.471352	0.406358	0.566876	0.478095	0.633737	0.81417	0.693425	0.753452	0.390197	0.490611	0.637832	0.955823	0.621931	0.666871	0.583135	0.716778	0.507726	0.312546	0.540595
PE P-18:0/20:3	Phosphatidylethanolamines	4.95463	5.55882	7.93778	5.84052	6.36668	7.21748	9.20166	8.44745	4.32201	5.5972	7.80477	6.23944	6.7448	7.51391	8.47848	7.69594	9.51565	11.16	7.46559
PE P-18:0/20:4	Phosphatidylethanolamines	106.719	130.368	138.332	110.17	126.34	136.584	159.959	134.289	93.8667	89.5489	208.42	182.797	172.09	168.962	195.046	171.355	226.591	200.085	168.11
PE P-18:0/20:5	Phosphatidylethanolamines	2.07704	2.3473	2.76853	1.81518	2.81029	3.06511	3.41303	3.05463	1.59184	2.1591	5.80222	5.20787	6.04018	6.72178	3.9232	8.21303	8.45815	5.03553	5.1456
PE P-18:0/22:4	Phosphatidylethanolamines	12.882	14.4285	17.629	14.0406	11.5256	15.8716	16.6111	15.2007	11.2651	11.3606	19.3398	21.3995	17.2008	15.5865	18.8672	16.2645	20.5801	15.4132	17.2562
PE P-18:0/22:5	Phosphatidylethanolamines	21.4486	22.8831	22.4684	18.2362	22.2789	26.121	29.019	25.4183	14.3311	14.1489	48.9889	53.5697	36.6728	38.2564	17.0928	55.3118	45.5048	22.0895	38.3438
PE P-18:0/22:6	Phosphatidylethanolamines	6.67931	8.03985	9.61858	6.33801	8.77326	7.05505	8.698	8.2825	4.52933	4.05199	20.4326	13.3095	7.44797	6.66411	9.3375	15.5908	18.0141	13.0482	16.7161
PE P-18:1/16:0	Phosphatidylethanolamines	22.1147	18.6805	20.8881	22.0034	20.4153	20.7309	21.7561	22.3645	12.8583	15.1019	14.9316	20.8757	24.0762	24.8656	8.85219	15.8188	13.0764	4.47984	15.717
PE P-18:1/16:1	Phosphatidylethanolamines	4.17186	3.89989	4.16343	3.90931	4.08255	4.26514	4.54838	4.32269	3.83879	5.18592	1.08446	1.57928	2.35523	2.37007	3.59857	1.76377	2.06147	3.83325	1.53579
PE P-18:1/18:1	Phosphatidylethanolamines	12.2471	14.3542	19.0678	16.1592	17.624	17.185	18.7923	19.575	11.51	13.3851	13.1744	15.8618	18.1301	14.2378	14.9852	15.421	19.5284	13.6866	17.2768
PE P-18:1/18:2	Phosphatidylethanolamines	37.3324	40.1057	51.6409	41.0281	40.2979	38.4251	49.9744	43.6169	33.3832	36.2514	51.3647	49.3463	57.7527	51.7333	35.9431	51.9138	53.6445	33.9297	48.5827
PE P-18:1/18:3	Phosphatidylethanolamines	0.879367	0.905301	0.857434	0.835458	0.884467	0.799142	0.921342	0.909589	0.677606	0.672152	1.25107	1.56352	2.65011	2.57596	0.975907	1.71814	1.52092	0.513531	1.33778
PE P-18:1/20:2	Phosphatidylethanolamines	0.980396	0.807194	1.23823	0.874942	0.952207	0.88869	1.08363	1.07398	0.533375	0.710407	1.61488	1.96044	1.54076	1.74832	0.584502	1.56383	1.13044	0.467253	1.39907
PE P-18:1/20:3	Phosphatidylethanolamines	4.12861	4.83843	6.29878	5.30123	5.32843	6.48963	6.81801	7.53264	3.67264	5.55637	3.90317	5.16532	4.57933	6.50879	5.70912	5.49479	5.58655	6.50449	4.71202
PE P-18:1/20:4	Phosphatidylethanolamines	107.248	130.214	152.503	116.929	120.045	141.609	150.587	137.076	109.839	110.907	131.486	152.456	179.499	182.696	167.207	130.975	173.733	164.76	127.079
PE P-18:1/20:5	Phosphatidylethanolamines	1.70336	2.13814	2.53339	1.83463	2.40493	3.12929	2.86531	3.4502	1.72762	1.68639	3.43333	3.8086	6.21896	6.33437	2.52604	6.56787	5.09438	3.52676	3.11916
PE P-18:1/22:4	Phosphatidylethanolamines	9.75799	10.2244	13.0366	11.199	8.55526	10.1915	10.8551	9.54589	8.54087	8.76962	9.50033	14.3488	15.2433	13.7829	12.6438	8.40857	10.5802	9.11031	9.25131
PE P-18:1/22:5	Phosphatidylethanolamines	13.3803	14.2887	14.7133	13.2506	13.766	15.6028	16.0585	15.1497	9.97158	10.0843	22.0841	31.2773	33.6376	33.7205	11.3782	24.5615	19.8289	12.7446	17.426
PE P-18:1/22:6	Phosphatidylethanolamines	5.2618	6.19832	6.84606	5.30883	5.69855	5.49277	5.8922	5.40346	3.99463	3.70759	11.5699	8.31489	7.65755	6.88919	7.51565	8.86267	10.6503	9.75838	9.5761
PE P-18:2/18:2	Phosphatidylethanolamines	4.08598	5.04214	5.50266	3.64597	3.47001	2.98761	3.73237	3.47446	2.26584	3.17532	5.33332	6.99721	11.5488	10.2205	2.74395	6.1065	4.15129	1.84555	5.1676
PE P-18:2/20:4	Phosphatidylethanolamines	11.0186	14.8643	14.7622	11.1716	9.93146	10.579	11.4303	10.5674	7.69069	7.68341	17.4186	22.8751	32.3912	31.8519	11.5706	16.2582	14.4172	6.19731	13.8394
PE P-18:2/22:6	Phosphatidylethanolamines	0.789099	1.20276	1.07108	0.753616	0.667801	0.871491	0.679078	0.93333	0.915412	0.893039	2.06902	1.99653	1.80789	2.02026	0.915195	1.21086	1.47167	0.882947	1.85763
PG 16:0_16:0	Phosphatidylglycerols	0.330427	0.334159	0.219801	0.232984	0.203264	0.191956	0.216479	0.219142	0.176148	0.243676	0.143448	0.125604	0.176031	0.166115	0.141046	0.14682	0.178466	0.113166	0.131498
PG 16:0_16:1	Phosphatidylglycerols	0.253617	0.362573	0.228937	0.267661	0.217509	0.23545	0.223674	0.235573	0.279543	0.230116	0.231868	0.243069	0.224349	0.226639	0.23262	0.216649	0.205843	0.230225	0.225384
PG 16:0_17:0	Phosphatidylglycerols	2.42401	1.97127	2.30611	1.75988	2.09582	2.08603	2.36367	2.06575	2.52769	2.14014	2.37191	2.2317	2.12195	2.14472	1.98899	2.21509	1.76455	2.20043	2.36975
PG 16:0_18:0	Phosphatidylglycerols	0.27846	0.161104	0.187238	0.0861656	0.145915	0.281406	0.269242	0.434688	0.294836	0.21509	0.23651	0.297396	0.150133	0.139706	0.106641	0.214026	0.294627	0.252302	0.272898
PG 16:0_18:1	Phosphatidylglycerols	33.7137	32.0034	26.7566	31.7051	31.9936	28.3002	32.1131	33.6068	26.416	31.8885	18.0589	24.3133	30.6552	21.8254	24.0843	20.5456	36.5776	28.2929	19.7
PG 16:0_18:2	Phosphatidylglycerols	2.9124	2.83146	2.13197	2.53145	2.03739	1.44371	1.78717	1.62506	1.83409	1.66006	2.14268	3.13822	2.87906	2.02709	1.69764	2.41409	3.7399	0.827163	1.96515
PG 16:0_20:1	Phosphatidylglycerols	0.284202	0.311733	0.289744	0.350244	0.372142	0.365374	0.413042	0.311393	0.160513	0.245693	0.173622	0.162685	0.121715	0.156168	0.134629	0.185915	0.295952	0.24554	0.130795
PG 16:0_20:2	Phosphatidylglycerols	8.30062	6.65883	5.45768	5.72538	5.92946	5.67782	6.91944	5.80224	5.49651	5.01181	6.14331	9.78685	8.85617	8.38061	2.21538	7.99359	7.42311	1.04215	5.72388
PG 16:0_20:3	Phosphatidylglycerols	1.24732	1.08841	1.09042	1.2476	1.34003	1.14799	1.64227	1.306	1.15705	1.07896	1.52631	2.85083	2.45508	2.76767	0.869877	1.68076	2.24484	0.502674	1.28833
PG 16:0_20:4	Phosphatidylglycerols	0.987931	1.00625	0.643746	0.831873	0.715443	0.68222	0.761727	0.745309	0.702271	0.96318	0.732977	0.78075	1.30831	1.08863	0.702588	0.723444	0.917755	0.639494	0.753672
PG 16:1_18:0	Phosphatidylglycerols	0.467065	0.438213	0.649559	0.53704	0.405143	0.376647	0.375961	0.35684	0.459366	0.450082	0.190322	0.183988	0.299135	0.349084	0.437523	0.318325	0.567231	0.65087	0.437297
PG 16:1_18:1	Phosphatidylglycerols	2.60632	2.49925	3.26388	2.95396	4.12488	3.78504	4.52673	3.62318	2.68357	2.85315	3.06286	3.46426	3.64578	2.76541	4.09667	3.33223	4.08747	6.45652	3.95274
PG 16:1_18:2	Phosphatidylglycerols	5.78375	5.10625	6.10103	5.24384	6.33438	6.46539	8.06619	7.01543	5.40851	5.53523	7.10449	9.56971	8.63352	7.77416	3.6733	7.82485	5.59236	3.80251	6.26327
PG 17:0_20:3	Phosphatidylglycerols	1.92213	1.93098	1.34523	1.81963	1.85922	1.66331	1.44934	1.67985	1.67621	1.72223	1.7614	2.20499	1.85699	1.96917	1.52292	1.77616	1.73379	2.17022	2.02335
PG 18:0_18:1	Phosphatidylglycerols	30.0702	33.891	32.5555	34.0065	37.893	28.5287	38.8882	34.3061	27.0883	33.6817	21.5535	27.1168	31.4181	20.965	17.8419	29.3202	39.0357	22.5618	17.9965
PG 18:0_18:2	Phosphatidylglycerols	5.95168	6.22244	8.3843	6.95172	4.7595	4.44891	6.13727	4.62558	6.23253	4.74762	7.69388	7.53915	7.68083	6.9596	4.24057	8.74844	9.78208	4.16792	6.18913
PG 18:0_20:1	Phosphatidylglycerols	0.238037	0.328438	0.43438	0.292854	0.530639	0.391561	0.437819	0.325239	0.231154	0.225409	0.281335	0.251836	0.322476	0.201976	0.161646	0.469479	0.333673	0.278841	0.109613
PG 18:0_20:2	Phosphatidylglycerols	7.26698	8.51108	7.25559	6.31908	6.66329	5.02412	8.05632	6.85703	5.1627	5.20655	7.2702	10.6329	9.15002	8.40233	2.10422	11.6842	7.93854	1.28086	4.83767
PG 18:0_20:3	Phosphatidylglycerols	1.4958	1.75075	1.68089	1.41367	1.83141	1.65055	2.04195	1.98392	1.59816	1.35518	1.84803	3.10922	2.61473	3.10827	1.05859	3.63773	2.82266	1.04356	1.37616
PG 18:0_20:4	Phosphatidylglycerols	4.63503	5.96179	5.0736	4.75601	4.6348	4.39428	4.891	5.31049	4.06652	5.32519	4.47028	4.67548	8.67114	8.30569	4.70986	5.66469	9.57038	4.26995	3.75665
PG 18:1_18:1	Phosphatidylglycerols	0.744199	0.845875	0.902857	0.842219	1.10082	0.773474	1.1263	0.973571	0.576361	0.91961	0.540783	0.67301	1.64929	0.794354	1.40129	0.582443	1.04924	1.46937	0.532872
PG 18:1_18:2	Phosphatidylglycerols	0.701341	0.82711	1.16935	0.943075	0.867278	0.877184	1.1082	0.927801	0.75796	0.668373	0.914527	1.16454	1.69761	1.20822	0.88353	1.03532	0.776177	0.483331	0.96317
PG 18:1_20:2	Phosphatidylglycerols	0.248113	0.233696	0.21999	0.248873	0.175812	0.21826	0.221501	0.220447	0.220245	0.217651	0.235202	0.36961	0.621454	0.368208	0.220063	0.310908	0.337976	0.230008	0.29321
PG 18:1_20:4	Phosphatidylglycerols	1.38694	1.56027	1.46951	1.30042	1.22993	1.61543	1.52633	1.38002	1.56176	1.48081	1.23559	1.27377	2.14954	1.90633	1.52652	1.23647	1.83368	1.15524	1.60999
PG 18:2_18:2	Phosphatidylglycerols	0.208175	0.178666	0.214695	0.227514	0.152382	0.157964	0.227075	0.195268	0.138401	0.157941	0.275899	0.24006	0.354907	0.336367	0.206255	0.224426	0.144825	0.139302	0.21471
PI 15:0_20:2	Phosphatidylinositols	0.48133	0.574123	0.5698	0.67908	0.505377	0.563903	0.628945	0.569732	0.421747	0.589592	0.751042	0.58885	1.22773	0.871491	0.849543	0.708674	0.90669	0.990258	0.561099
PI 15:0_22:1	Phosphatidylinositols	0.617425	0.640646	0.786813	0.633948	0.594918	0.709693	0.70502	0.683838	0.659272	0.630535	0.636632	0.67398	0.826036	0.728036	1.07187	0.629201	0.701755	0.745987	0.770914
PI 16:0_16:0	Phosphatidylinositols	0.894902	0.908611	0.55346	0.632496	0.956166	1.00809	0.792644	0.849845	0.645543	1.15139	0.293417	0.534688	1.33246	0.9992	0.533804	0.504206	0.986485	1.20891	0.550181
PI 16:0_16:1	Phosphatidylinositols	1.86499	1.69257	0.77747	1.73021	1.44295	1.45179	1.57345	1.07065	1.40845	1.10001	0.755028	1.02531	1.11819	0.926721	1.19336	0.881965	0.75487	1.20666	0.678265
PI 16:0_18:0	Phosphatidylinositols	22.2557	20.6508	22.7194	16.9203	21.109	20.7212	25.3853	18.2136	18.088	20.4366	17.7054	25.7489	32.1918	26.8447	17.4761	21.2853	40.9744	18.2651	24.7155
PI 16:0_18:1	Phosphatidylinositols	17.365	15.6682	11.033	17.5855	22.2125	19.3205	25.1535	19.1091	15.8748	11.3256	14.9894	8.60615	11.1565	8.73279	8.58563	10.3899	14.9752	17.5531	12.7451
PI 16:0_18:2	Phosphatidylinositols	22.3271	16.3079	11.3168	19.2687	15.9841	15.8375	24.0057	15.0921	17.4167	11.7031	25.5619	16.3912	21.5641	17.3695	7.56583	18.6759	20.1057	5.06478	15.0064
PI 16:0_20:2	Phosphatidylinositols	2.58689	1.8116	1.18006	2.20665	2.31032	2.42104	3.31117	2.19644	1.90437	1.59706	2.23485	1.86095	1.91079	1.54	0.930539	1.1868	1.45967	1.13561	1.18996
PI 16:0_20:3	Phosphatidylinositols	20.3556	21.201	17.0513	14.1636	23.5477	27.0963	40.5577	30.9231	19.5647	14.0258	8.71891	5.28726	3.56809	5.62073	4.80096	7.53856	5.05338	9.85744	4.30959
PI 16:0_20:4	Phosphatidylinositols	113.034	114.584	88.4977	90.4063	102.94	99.1152	136.16	109.048	93.6692	81.8067	67.0272	53.5006	53.4172	61.6992	38.2135	59.1459	86.7298	44.995	48.6706
PI 16:0_22:4	Phosphatidylinositols	9.45408	8.99888	5.36803	7.67636	5.81713	6.31324	7.24504	6.54333	6.02972	5.33172	2.53988	2.40569	4.52921	3.24893	3.39193	2.21178	3.84801	4.9589	2.65705
PI 16:0_22:5	Phosphatidylinositols	8.63408	9.57775	3.84537	4.7681	6.2315	6.82011	7.79828	7.42059	6.15616	5.21849	6.1465	7.21185	9.6608	9.88501	3.13395	6.58009	9.75869	6.37421	5.10478
PI 16:1_18:0	Phosphatidylinositols	0.74992	0.714256	0.605866	1.08403	0.912963	0.80773	0.86577	0.715123	0.711226	0.595493	0.701286	0.721769	1.16527	0.750163	1.05445	0.687704	0.907382	2.25561	1.09254
PI 16:1_18:1	Phosphatidylinositols	2.53533	3.76814	3.58399	3.82192	5.05382	2.70446	3.36926	2.63616	2.81101	3.79948	1.40525	1.83177	4.52781	2.66198	17.811	2.23798	3.65079	12.2573	2.65411
PI 17:0_18:2	Phosphatidylinositols	1.09381	0.883352	0.563208	0.583575	0.684313	0.705591	0.718248	0.743116	0.705484	0.703452	1.09185	0.989633	1.68819	1.17806	0.55054	1.04331	0.956831	0.722897	0.91565
PI 17:0_20:1	Phosphatidylinositols	1.48434	1.39827	1.58856	1.06271	1.472	1.47689	1.19925	1.34868	1.2957	1.46434	1.31013	1.49449	1.66037	1.11704	1.39919	1.32853	1.49468	1.39783	1.12689
PI 17:0_20:3	Phosphatidylinositols	0.777375	1.26926	0.926926	1.12997	0.96267	1.12745	1.60576	1.24659	0.587271	0.764544	0.543656	0.336888	0.482108	0.12247	0.462647	0.514338	0.37518	1.40201	0.461655
PI 17:0_20:4	Phosphatidylinositols	11.6428	12.0775	10.0868	9.38588	8.81996	7.52734	8.99321	7.36023	7.09559	7.54448	7.30394	9.53356	13.5568	14.6849	6.98912	8.34699	12.9576	8.49052	5.88952
PI 18:0_18:0	Phosphatidylinositols	0.759862	0.916016	0.942995	0.763609	0.43497	0.442666	0.711065	0.764899	0.524474	0.650969	3.01778	2.60424	1.30218	1.5464	3.74538	2.71211	3.73698	1.24268	3.66494
PI 18:0_18:1	Phosphatidylinositols	8.31126	8.87864	7.77068	9.69335	16.4545	11.6548	15.5579	12.6696	8.3131	8.72696	14.828	11.5081	16.1298	10.2543	14.8816	10.8815	16.1991	36.7387	15.8481
PI 18:0_18:2	Phosphatidylinositols	24.8208	21.6565	22.425	28.0225	27.5295	24.4767	35.4442	27.4968	21.9663	21.6825	52.0745	69.1955	111.758	64.2243	37.0116	52.081	48.5795	20.8469	50.4372
PI 18:0_20:2	Phosphatidylinositols	2.9979	2.19749	2.42357	2.46996	4.30952	3.38537	5.60268	4.94744	2.19671	2.56487	3.09925	2.70466	2.01652	3.08509	1.79453	2.85934	2.16074	5.5706	1.60332
PI 18:0_20:3	Phosphatidylinositols	105.523	110.028	134.638	86.9253	123.287	150.379	193.521	184.126	92.1699	90.7384	61.6474	60.4892	44.6573	50.0116	60.2701	69.8833	50.8207	103.311	51.48
PI 18:0_20:4	Phosphatidylinositols	1248.85	1253.77	1413.72	1162.23	1163.15	1208.39	1315.77	1483.53	1106.3	1130.02	1209.75	1565.52	1330.17	1309.15	987.435	1378.65	1924.03	1068.63	1260.48
PI 18:0_20:5	Phosphatidylinositols	1.21107	1.45453	1.02883	1.12337	1.46872	1.29148	1.0792	1.45534	1.23584	1.34798	1.5137	2.25842	2.94165	3.26518	2.94547	2.03737	3.12336	5.18748	2.43887
PI 18:0_22:4	Phosphatidylinositols	12.2623	12.2505	10.0929	10.363	10.8335	8.61273	9.94741	11.9801	8.50015	9.41943	7.13704	10.1476	10.8525	8.98434	11.6156	6.54951	9.43293	18.4664	8.10069
PI 18:0_22:5	Phosphatidylinositols	12.0432	12.0189	8.79754	6.78355	9.48834	9.62916	10.9397	12.2259	9.3832	8.31057	12.0205	20.5401	25.0537	20.9309	9.86147	16.7962	22.8012	20.6353	15.0524
PI 18:1_18:1	Phosphatidylinositols	7.90391	9.4009	10.6362	13.6457	23.1704	13.3847	18.4395	14.787	8.58437	13.1668	10.8805	10.292	19.5452	12.2932	57.2718	13.2951	23.9914	68.5352	17.258
PI 18:1_18:2	Phosphatidylinositols	10.2719	11.6128	14.8196	16.8105	16.7169	10.933	15.528	14.4412	9.11747	15.8347	16.4744	23.4687	65.5675	39.225	70.0584	27.8345	27.9395	17.3292	24.2548
PI 18:1_20:2	Phosphatidylinositols	0.991681	1.26189	1.15217	1.11162	1.99933	1.37222	2.54906	2.61903	0.974691	1.41656	1.01129	1.15828	1.53387	1.37917	3.53323	1.4175	0.893908	6.57281	1.3283
PI 18:1_20:3	Phosphatidylinositols	11.2566	17.0197	15.0373	11.7536	18.7309	15.7253	22.1004	28.1487	8.57956	19.0588	5.70613	4.77328	8.89563	8.92816	45.3584	11.1352	5.63575	53.0457	6.85487
PI 18:1_20:4	Phosphatidylinositols	67.9603	105.076	80.7523	82.5937	108.38	73.2286	81.6497	133.137	51.0004	116.001	48.7808	63.8873	175.595	130.127	318.455	101.779	119.049	244.145	87.6277
PI 18:1_22:4	Phosphatidylinositols	1.41146	2.40375	1.64196	1.49129	1.98676	1.3709	1.53636	2.25352	1.61876	2.49357	1.58777	1.60484	2.99736	1.88835	9.36054	1.61748	1.34414	9.14038	1.37959
PI 18:1_22:5	Phosphatidylinositols	1.3333	1.5583	1.15382	1.3184	1.39075	1.27662	1.06998	1.64983	0.902453	1.94174	1.07812	1.87789	6.82831	3.93239	7.17725	2.77649	3.01532	8.32917	1.5146
PI 18:2_18:2	Phosphatidylinositols	0.510417	0.934049	0.972112	1.07701	0.886417	0.581028	0.573019	0.838529	0.452367	0.988359	1.5282	2.11398	4.82905	5.25187	4.21565	2.50829	2.43173	1.03064	1.60634
PI 18:2_20:4	Phosphatidylinositols	1.67654	3.03154	1.9043	2.19699	1.74184	1.51975	1.09094	1.75397	1.2722	2.37421	1.97801	2.61673	4.61019	5.49736	6.35384	2.87312	2.48992	1.54567	2.52869
PS 16:0_16:0	Phosphatidylserines	3.83254	4.01987	3.37398	4.05029	4.04377	2.88655	3.67143	3.06688	2.63263	3.56777	1.88001	2.75383	5.10954	7.33347	3.41442	2.01526	1.66273	0.954314	1.95079
PS 16:0_18:0	Phosphatidylserines	11.9391	9.80945	8.34148	11.0412	9.29359	7.5092	6.9733	9.30343	4.81771	8.54238	7.38199	13.4787	19.8228	23.5279	12.1694	8.59375	7.37961	2.60209	7.09745
PS 16:0_18:1	Phosphatidylserines	18.3414	18.7711	21.4707	20.0514	23.2615	22.0461	20.8834	20.7819	19.2605	17.5764	10.1599	14.6562	22.1916	24.5441	15.448	10.5719	17.3993	13.9085	10.6329
PS 16:0_18:2	Phosphatidylserines	6.81304	7.22111	5.98658	5.96942	11.3393	9.1755	9.13863	9.15424	7.7792	8.24733	3.19056	5.61016	7.4623	9.00068	4.41459	3.86131	6.86912	3.25533	3.28723
PS 16:0_20:3	Phosphatidylserines	2.71169	3.732	2.04942	1.99073	3.4124	3.43993	3.64942	3.46095	4.50618	3.59599	1.61189	1.85526	1.45947	1.83796	2.32534	1.83783	1.97886	2.78292	1.83461
PS 16:0_20:4	Phosphatidylserines	21.836	26.383	19.5081	19.004	21.3289	22.5623	19.3639	25.8677	23.5911	28.4718	10.0202	14.1126	23.0753	18.2023	38.7794	15.3549	22.1123	30.494	11.8544
PS 16:0_22:4	Phosphatidylserines	3.99804	4.77863	3.34662	3.74406	4.49137	3.39405	4.1107	4.01019	4.12182	4.31791	3.91111	3.88795	4.26693	4.0704	6.06198	3.90293	3.41258	3.65215	3.84549
PS 16:0_22:5	Phosphatidylserines	10.6493	10.6325	7.47978	5.87753	15.4377	10.0799	10.7119	11.5434	10.8902	8.66021	2.4026	7.76581	10.4133	9.7345	8.77393	5.29958	10.8482	15.6742	4.02957
PS 16:0_22:6	Phosphatidylserines	15.1091	15.3353	11.452	11.6877	20.3697	15.418	10.9941	18.5725	12.6447	13.2714	8.5616	10.638	12.5684	12.1641	19.9404	10.716	16.1988	35.1178	6.86978
PS 16:1_18:0	Phosphatidylserines	2.73116	2.44105	2.93573	2.99572	2.94638	3.44531	2.81497	2.56662	3.57694	2.77108	2.29023	2.7448	3.36766	3.22233	3.83898	1.72248	3.33791	4.12993	2.01371
PS 17:0_18:1	Phosphatidylserines	2.88367	2.97557	3.42745	2.32003	2.42079	2.55045	2.98889	2.30434	2.30626	2.49318	2.60879	2.5912	3.29397	3.67432	3.80383	1.79042	3.78657	5.27246	1.94178
PS 17:0_20:4	Phosphatidylserines	4.31594	4.73464	3.90998	3.42563	2.5389	2.25637	3.04876	2.73307	2.6783	3.99474	2.98002	4.41014	8.47994	5.98407	7.60752	3.76619	5.00453	7.53439	3.32725
PS 17:0_22:2	Phosphatidylserines	1.04182	1.14705	0.955708	0.926945	0.874371	0.799964	0.788168	0.69886	1.00638	0.998703	1.16805	1.06159	1.48981	1.03637	1.28645	1.11461	1.01345	1.089	1.308
PS 17:0_22:5	Phosphatidylserines	1.72598	1.47957	1.07853	0.995146	0.998214	1.02069	1.07782	0.996419	1.14456	0.936062	0.996615	1.24132	2.63282	1.91065	1.56522	0.838368	2.2723	1.94271	1.16325
PS 17:0_22:6	Phosphatidylserines	2.54384	2.62549	2.46098	1.91661	1.43936	1.4096	1.53771	1.38205	1.39718	2.01786	2.19604	2.55398	3.43806	2.44949	3.87643	1.95492	3.59137	5.95689	2.03091
PS 18:0_18:1	Phosphatidylserines	83.1593	89.8843	105.688	96.2297	93.6643	114.159	101.702	100.335	87.6313	81.9533	111.933	126.17	129.911	126.414	149.434	105.563	144.888	177.327	99.3412
PS 18:0_18:2	Phosphatidylserines	56.8775	51.1256	61.196	61.5449	90.5004	83.9269	77.3729	78.3981	68.4748	58.7726	56.7248	85.5082	78.1965	94.9611	43.5141	69.1372	68.8272	27.7149	50.2682
PS 18:0_20:2	Phosphatidylserines	3.63002	3.25955	3.66604	4.01477	3.48546	3.8543	4.06343	4.97949	3.88579	3.48208	3.84548	6.49397	3.73198	5.22917	3.71525	3.78956	4.74011	3.66682	4.12011
PS 18:0_20:3	Phosphatidylserines	29.6803	27.9226	30.0608	26.5763	38.5467	49.255	50.426	44.9057	36.4643	34.2083	28.9593	29.424	24.3075	30.7017	42.0979	34.6346	42.5614	42.3338	27.2763
PS 18:0_20:4	Phosphatidylserines	428.527	387.197	502.191	403.768	384.137	437.383	453.068	591.749	482.538	434.927	459.655	578.973	704.428	479.001	656.262	639.307	511.463	672.868	488.478
PS 18:0_20:5	Phosphatidylserines	3.66331	4.03696	4.39373	3.50729	3.87546	3.84526	4.09198	4.16733	2.15157	3.38935	3.83155	7.85658	12.694	10.9935	10.9565	9.38276	10.5015	14.6988	5.16447
PS 18:0_22:4	Phosphatidylserines	28.1206	26.5647	31.5332	26.9954	33.2446	25.2067	28.3808	28.1668	34.5065	31.0875	23.9543	30.9182	40.2118	35.5746	44.1287	23.5829	40.4953	34.3732	26.4044
PS 18:0_22:5	Phosphatidylserines	57.3535	53.4659	51.6939	45.0771	69.5849	58.4407	74.4439	68.2582	56.1233	48.0912	55.4317	73.5839	88.2442	78.4264	57.6912	64.6468	104.439	71.3246	56.3818
PS 18:0_22:6	Phosphatidylserines	67.5305	68.7274	67.3594	62.1003	75.0017	72.1841	69.2376	76.3242	57.3412	53.1202	107.277	98.6475	78.4041	62.8797	92.6766	90.764	103.978	153.819	80.9407
PS 18:1_18:1	Phosphatidylserines	13.6668	17.3071	21.0545	18.1259	16.6093	20.4325	20.5924	21.3851	14.6789	15.7939	19.4172	17.1724	19.067	16.9603	16.528	13.7435	19.8404	26.0336	14.4075
PS 18:1_18:2	Phosphatidylserines	3.4174	2.65551	3.98738	3.38164	4.44853	4.12467	3.92681	3.49936	3.04752	2.83695	2.63502	3.23549	4.47546	4.57749	2.82034	2.86907	3.63799	3.0572	2.07055
PS 18:1_20:0	Phosphatidylserines	2.66991	3.34973	3.61845	2.69863	2.80751	4.64601	3.6273	3.27658	3.20714	2.38665	3.09175	3.11482	4.12516	4.05299	5.9389	3.24026	3.73641	5.38144	4.28536
PS 18:1_20:1	Phosphatidylserines	2.67754	2.57393	3.20238	3.14492	3.14382	3.38901	3.21649	3.3466	2.55449	3.71795	2.8661	3.78007	3.11271	4.86892	4.86404	3.21962	3.5798	6.10022	3.33187
PS 18:1_20:4	Phosphatidylserines	7.07139	5.66881	6.62181	5.95923	5.92916	6.34428	6.4437	9.24833	7.01499	6.83255	5.25645	6.10882	11.988	7.44441	18.2887	6.16536	6.96694	11.7586	4.87116
PS 18:2_20:0	Phosphatidylserines	4.76524	4.2477	8.18088	5.04539	2.71521	6.50323	7.95605	3.76963	4.94205	2.57516	5.06961	4.06731	8.58004	9.67127	5.83732	3.82284	2.02371	3.29123	4.80103
SM d18:1/14:0	Sphingomyelins	5.25359	5.55084	5.39757	5.29881	4.29997	5.22528	5.10153	5.5296	5.00089	4.83407	5.58553	4.91645	6.17437	6.22489	8.56836	5.33369	6.58685	8.68554	6.7134
SM d18:1/16:0	Sphingomyelins	251.507	262.903	285.378	279.462	241.985	313.896	307.959	298.545	268.12	248.835	367.715	372.111	388.929	322.123	405.154	357.978	405.072	363.907	373.722
SM d18:1/18:0	Sphingomyelins	79.8659	81.4698	100.789	94.0939	89.2698	112.629	104.554	100.234	97.653	97.4374	111.846	127.104	118.315	104.959	144.632	115.593	144.294	170.054	107.263
SM d18:1/18:1	Sphingomyelins	4.46462	5.15191	5.9202	5.96517	5.59555	7.54542	6.58864	6.35624	5.93338	5.88249	6.70223	6.53073	8.32475	6.52076	8.54477	6.36075	8.12566	9.70497	6.53345
SM d18:1/20:0	Sphingomyelins	123.248	115.021	141.279	126.478	131.395	140.331	153.751	147.881	121.703	125.621	149.039	160.768	146.426	131.313	166.23	128.717	181.586	161.11	117.881
SM d18:1/20:1	Sphingomyelins	11.1098	11.5843	12.9407	13.3655	12.6727	14.3621	14.0816	13.7207	12.4409	12.7514	12.3033	11.9989	14.784	12.0299	19.3551	11.2944	17.4425	14.9515	10.3176
SM d18:1/22:0	Sphingomyelins	110.285	104.848	130.394	107.374	105.959	116.597	134.778	131.511	109.019	116.159	163.289	174.918	165.633	143.462	143.467	152.986	170.122	145.474	141.395
SM d18:1/22:1	Sphingomyelins	18.9137	20.081	22.6859	18.9162	18.9993	21.2625	22.9159	23.3319	18.067	20.4878	19.3467	21.1711	31.1218	28.5016	33.6806	21.0191	24.6374	26.1129	22.2392
SM d18:1/24:0	Sphingomyelins	181.04	206.152	215.079	177.198	181.596	175.89	220.601	210.651	175.353	178.442	204.112	208.989	143.792	179.545	150.476	168.574	236.434	175.096	173.076
SM d18:1/24:1	Sphingomyelins	181.367	196.03	228.047	189.205	192.16	218.74	224.113	214.817	193.871	221.643	183.162	231.011	233.892	272.494	275.188	173.378	265.243	228.367	178.465
SM d18:1/26:0	Sphingomyelins	1.61263	2.30555	2.2755	1.68542	1.90439	1.48377	2.00471	1.76057	1.29614	1.47726	1.46263	2.02466	1.15439	1.91641	1.17106	1.57759	1.87204	1.14093	1.41078
SM d18:1/26:1	Sphingomyelins	3.57443	4.26606	4.32397	3.4268	3.23403	3.07126	3.25677	3.80265	3.17057	3.47927	2.33774	3.26187	3.09662	4.7924	3.18069	2.27323	3.76635	3.13945	2.00364
TG 40:0-FA12:0	Triglycerides	0.124028	0.12638	0.162944	0.151313	0.212066	0.161224	0.164761	0.116313	0.14622	0.164475	0.163629	0.27546	0.163554	0.701244	0.16823	0.191068	0.26176	1.26824	0.949527
TG 40:0-FA14:0	Triglycerides	0.173325	0.212553	0.186427	0.132773	0.350218	0.196894	0.188334	0.317008	0.272904	0.204877	0.234959	0.424771	0.183581	0.903636	0.118119	0.388115	0.4738	1.9061	1.77539
TG 40:0-FA16:0	Triglycerides	0.500336	0.385341	0.205936	0.305462	0.821808	0.615801	0.391938	0.657718	0.561721	0.377211	0.461216	1.37927	0.316573	0.917917	0.244023	0.804064	1.1728	2.30522	4.60229
TG 42:0-FA12:0	Triglycerides	0.921029	0.723077	0.269911	0.391013	1.12285	0.638977	0.533207	1.2321	0.757086	0.678883	0.761857	1.42407	0.184032	3.72995	0.568788	1.57187	2.05745	10.6989	6.44673
TG 42:0-FA14:0	Triglycerides	1.78018	1.28715	0.360628	0.547207	1.99103	1.12118	0.880623	1.55233	1.27321	0.937624	1.05805	2.54099	0.245685	9.46675	0.940309	2.29878	2.75761	21.4303	10.6421
TG 42:0-FA16:0	Triglycerides	2.72405	2.66297	1.01576	1.57328	4.59163	3.39788	2.27892	4.76878	4.07147	2.53532	2.54992	5.7031	1.18539	5.8744	1.0233	5.14426	6.687	19.6861	21.644
TG 42:1-FA12:0	Triglycerides	0.401097	0.33264	0.18315	0.199685	0.579816	0.30133	0.175039	0.463123	0.366603	0.359571	0.406372	0.74177	0.31452	2.22747	0.54983	0.763095	1.15511	4.66143	4.048
TG 42:1-FA14:0	Triglycerides	0.771888	0.542933	0.222135	0.373491	0.899189	0.532813	0.317537	0.810996	0.716039	0.611172	0.520127	1.34682	0.237854	3.08606	0.341802	1.16228	1.35941	6.42298	5.72084
TG 42:1-FA16:0	Triglycerides	1.90985	1.41543	0.744037	1.18009	2.57755	1.67149	1.19293	2.57674	1.8977	1.11041	1.68998	4.88476	1.26367	3.38347	0.378041	3.19297	4.1371	6.30858	14.3916
TG 42:1-FA16:1	Triglycerides	1.21202	0.946477	0.430435	0.750801	1.50755	0.917301	0.592562	1.19076	1.29865	0.978783	0.845454	1.76612	0.332296	3.01318	0.391219	1.65727	2.1296	7.89035	8.13782
TG 42:1-FA18:1	Triglycerides	1.06724	0.825711	0.55301	0.721425	1.59987	0.963181	0.922401	1.21633	1.1916	0.903889	1.07284	1.90887	0.88531	1.59986	0.467501	1.5951	1.88064	3.15588	7.53902
TG 42:2-FA12:0	Triglycerides	0.161968	0.16976	0.154809	0.156261	0.135769	0.143311	0.15415	0.156732	0.159115	0.15458	0.141361	0.298457	0.155865	0.412611	0.157499	0.254695	0.39918	0.527543	1.30489
TG 42:2-FA18:2	Triglycerides	0.481849	0.461054	0.201321	0.351236	0.516239	0.419993	0.307034	0.5543	0.443323	0.334229	0.67616	2.21328	0.591309	1.60289	0.177848	0.97065	0.989727	0.572035	5.71921
TG 44:0-FA12:0	Triglycerides	5.36221	4.14853	1.5716	2.51425	7.52159	4.92125	3.71119	7.89819	4.84394	3.63239	3.51646	9.92233	1.46492	10.7839	2.99669	8.41889	14.4675	48.22	29.5223
TG 44:0-FA14:0	Triglycerides	15.4535	11.1307	3.43166	5.11767	15.0275	10.1675	7.68854	13.783	11.9767	7.61957	7.4195	20.2952	2.17888	55.6299	5.34526	16.4724	17.7135	174.727	60.1148
TG 44:0-FA16:0	Triglycerides	17.0504	13.2015	4.70208	6.96675	21.3646	14.849	11.4974	22.1769	15.6826	10.7949	10.5873	26.6836	4.12191	44.8534	8.18318	23.4263	35.0397	170.483	85.2404
TG 44:0-FA18:0	Triglycerides	0.448479	0.323127	0.319784	0.351943	0.736473	0.55358	0.403782	0.772471	0.547442	0.381385	0.90945	1.03926	0.0895761	0.773608	0.300875	1.5806	1.49992	5.37084	4.80931
TG 44:1-FA12:0	Triglycerides	4.20891	3.45076	1.51719	2.2115	5.8387	3.39668	2.30566	4.8432	4.22732	2.82474	3.16612	7.22448	0.983567	11.6036	2.45713	6.81574	8.32729	35.6514	25.4671
TG 44:1-FA14:0	Triglycerides	7.32487	5.27148	1.94141	3.02184	7.83631	4.35163	2.87059	5.55626	5.57922	3.72429	3.81995	10.0525	0.975121	31.3729	3.08405	9.41064	8.7339	74.607	38.0813
TG 44:1-FA14:1	Triglycerides	2.68191	1.89526	0.80281	1.03918	3.17589	1.68275	1.23723	3.05349	1.57411	1.1777	2.4341	4.71214	0.926559	7.14397	0.845934	5.7923	4.7035	21.0244	15.3603
TG 44:1-FA16:0	Triglycerides	8.22822	6.49302	3.07894	4.72715	10.9445	6.97302	5.11899	10.7035	8.39517	5.85989	6.11217	15.2937	2.55412	16.6126	3.16418	13.7915	17.278	51.4906	50.0324
TG 44:1-FA16:1	Triglycerides	6.67738	4.9931	1.87805	2.78557	7.42777	4.10181	3.0263	6.27504	5.48842	3.67738	3.97677	10.1632	1.15825	23.9979	3.50871	8.83719	10.7304	64.9197	35.2119
TG 44:1-FA18:1	Triglycerides	3.54287	2.39648	1.38358	2.43048	5.643	3.53427	2.74248	4.94498	4.31595	2.73428	3.45089	8.06935	1.46972	6.2885	1.41687	6.23127	7.34199	18.8735	27.1976
TG 44:2-FA12:0	Triglycerides	1.54942	1.08849	0.581686	0.663157	1.64636	0.91439	0.593577	1.34995	1.12923	0.936772	1.72425	3.65738	0.76025	7.45949	1.03013	3.22812	4.07953	7.77648	12.6012
TG 44:2-FA14:0	Triglycerides	1.7325	1.25132	0.501508	0.669406	1.63669	0.88556	0.599787	1.49147	1.08177	0.901978	1.68178	3.88369	0.817535	8.81361	0.776595	2.93696	3.85614	8.03407	13.5671
TG 44:2-FA16:0	Triglycerides	3.23847	2.55129	1.40549	1.93426	3.93291	2.41972	1.94239	3.8625	3.09353	2.23202	4.88241	12.462	3.14343	7.86069	0.55086	7.57808	8.19194	5.519	27.5529
TG 44:2-FA16:1	Triglycerides	2.70523	2.39376	1.13665	1.86081	3.29222	1.745	1.20401	2.67853	2.53585	1.83276	2.29076	4.70222	0.962206	7.70554	1.39575	4.79081	5.05851	18.2399	18.9262
TG 44:2-FA18:1	Triglycerides	1.42802	1.07268	0.645456	1.20249	2.28664	1.30727	1.14829	1.96774	1.69087	1.30689	1.75993	4.83075	1.31858	3.10691	0.408601	3.34662	3.43178	5.47479	16.3688
TG 44:2-FA18:2	Triglycerides	2.80863	2.36516	1.10787	1.51622	3.23108	2.10424	1.71211	3.31815	2.9933	2.02802	4.48129	10.3472	2.66868	11.0517	0.766572	6.80324	7.21104	4.96498	28.2906
TG 44:3-FA18:2	Triglycerides	0.964124	0.882319	0.469138	0.738703	1.1857	0.693834	0.526874	1.15955	0.874307	0.701402	2.01902	6.12953	1.67444	4.89915	0.300609	3.29511	2.96948	1.46251	15.4434
TG 45:0-FA14:0	Triglycerides	3.70686	3.16899	1.03259	1.55187	3.64867	3.69277	2.5352	4.29272	3.23272	1.80077	1.30589	5.37001	0.468713	14.2094	1.15078	4.28532	3.79574	65.6731	12.3858
TG 45:0-FA15:0	Triglycerides	4.77242	4.44368	1.68886	2.13642	5.51392	3.70885	1.92785	4.20909	3.81575	2.66316	3.55736	7.18225	1.32451	18.7031	1.58101	6.11847	6.05194	58.3103	21.93
TG 45:0-FA16:0	Triglycerides	6.56855	6.87575	2.42809	3.50788	7.71312	10.7942	6.99647	11.5154	6.98502	3.79707	2.08394	7.64334	0.825077	15.5187	1.61174	6.10697	6.67722	75.4906	16.7452
TG 45:1-FA15:0	Triglycerides	2.29592	1.81096	0.959126	0.958593	2.44532	1.36757	0.734291	1.58213	1.51377	1.08082	1.82127	3.53181	0.814354	9.88422	0.908417	4.3233	3.35807	26.739	14.133
TG 45:1-FA16:0	Triglycerides	2.37365	2.20187	0.850952	1.32295	2.03247	2.69935	1.62129	2.9169	1.9787	1.28274	1.25846	3.08047	0.609047	4.89011	0.657026	3.25129	3.36426	19.3724	7.79592
TG 45:1-FA18:1	Triglycerides	0.766125	0.652564	0.299026	0.388021	0.770565	0.838504	0.603232	1.01153	0.786326	0.411661	0.608755	1.48201	0.25246	2.05419	0.294	1.57563	1.54426	7.2458	4.15222
TG 46:0-FA12:0	Triglycerides	0.865961	0.62488	0.465816	0.530908	1.3901	1.33255	0.887049	1.95931	0.954428	0.588759	1.76193	2.29724	0.0651812	1.68419	0.804167	3.60192	4.03868	18.8512	11.0762
TG 46:0-FA14:0	Triglycerides	77.4375	62.4283	20.0614	33.1216	85.5048	71.9063	51.177	95.911	72.6319	46.622	36.2283	103.105	15.8709	153.091	23.4395	89.8995	110.019	740.418	241.354
TG 46:0-FA16:0	Triglycerides	147.403	123.278	39.1847	65.971	161.266	137.87	101.537	184.167	145.462	92.1592	68.5165	193.721	29.6463	292.094	45.7933	169.284	219.381	1393.11	455.103
TG 46:0-FA18:0	Triglycerides	2.54603	1.82057	0.95419	1.12469	3.28741	2.61219	1.84818	3.2168	2.34341	1.19762	3.39403	5.76593	0.284815	4.13082	1.58225	6.69847	8.07916	40.4424	20.4224
TG 46:1-FA12:0	Triglycerides	14.9184	10.418	4.9433	7.78642	20.3796	13.3324	10.0483	20.4521	11.6595	9.04333	11.4721	27.294	4.26553	22.3701	6.682	26.84	32.9563	91.0683	84.2692
TG 46:1-FA14:0	Triglycerides	73.0615	56.1162	20.1152	33.6889	73.0605	51.9123	35.1966	65.7589	62.7165	39.4392	32.8449	92.9043	10.8764	174.992	21.3497	83.7276	77.5227	610.462	247.963
TG 46:1-FA14:1	Triglycerides	15.0745	12.6137	4.72961	7.0385	18.2097	12.3557	9.78136	21.622	9.70337	8.50999	18.6597	32.9109	6.0486	29.138	3.58761	46.123	32.9458	98.6627	91.9283
TG 46:1-FA16:0	Triglycerides	80.7875	61.7445	25.1726	40.1905	88.5856	60.9908	46.0771	84.7134	70.5877	46.2018	43.3154	115.116	15.2821	159.966	26.6771	111.447	113.334	625.273	304.71
TG 46:1-FA16:1	Triglycerides	59.4754	47.6958	17.3112	28.0571	57.9554	42.0669	28.6659	54.1083	50.8719	34.1042	26.7506	78.6494	9.00022	144.792	19.712	69.0489	65.1893	526.829	198.949
TG 46:1-FA18:0	Triglycerides	1.09495	0.828471	0.607689	0.636215	1.5112	1.01184	0.714154	1.56197	1.07258	0.595302	1.72725	2.97291	0.290853	1.78849	0.622865	3.55542	3.91033	12.6383	12.4826
TG 46:1-FA18:1	Triglycerides	25.657	18.3678	7.79166	11.982	31.8836	21.58	15.7005	30.5459	19.5089	15.0117	17.0866	41.3662	5.33823	56.2038	9.87202	41.8116	42.377	172.082	130.844
TG 46:2-FA12:0	Triglycerides	14.0893	10.2384	4.63873	6.38692	15.6904	9.55899	7.9004	14.8892	9.79641	8.59403	15.106	38.681	8.06117	42.5922	6.04886	30.7195	34.3803	41.8215	92.0201
TG 46:2-FA14:0	Triglycerides	24.0657	18.8063	7.05385	9.60729	20.324	12.9241	9.11292	17.5896	17.121	11.8901	19.1674	41.3993	8.77427	114.331	7.4151	36.3254	31.6663	126.014	117.851
TG 46:2-FA14:1	Triglycerides	12.0217	9.49999	4.2033	6.85259	14.0406	7.85108	6.06703	13.5245	7.4276	6.59178	15.268	24.2419	4.05089	24.3829	3.24837	32.3721	21.1859	72.7544	71.9998
TG 46:2-FA16:0	Triglycerides	19.369	15.426	6.98784	9.37701	20.528	13.3619	10.3183	21.1396	13.1981	10.7399	21.5336	53.5306	11.5751	56.3841	6.48091	43.2977	49.9176	62.5466	128.064
TG 46:2-FA16:1	Triglycerides	28.8839	21.4584	9.10777	15.531	27.1908	16.09	10.4399	21.7842	21.671	14.8517	16.8552	39.513	4.34758	78.6436	10.8445	41.8328	32.3538	223.653	119.612
TG 46:2-FA18:1	Triglycerides	9.20662	6.08763	3.65435	5.5352	11.4705	6.4954	4.88447	10.1172	7.27441	6.23935	8.1569	18.5719	3.46991	16.7612	3.97889	18.3345	17.527	47.8045	62.4898
TG 46:2-FA18:2	Triglycerides	19.6404	15.3269	5.81034	7.3347	18.429	11.1673	9.13801	18.3727	13.9443	10.328	21.4732	47.313	10.8206	85.4445	6.87436	41.5507	40.236	44.1844	118.887
TG 46:3-FA12:0	Triglycerides	3.19312	2.30946	1.04746	1.51943	2.97733	1.54876	1.35653	2.65897	1.95839	1.94789	3.92234	9.7731	2.24628	13.6037	1.59625	8.2298	9.06161	7.45398	26.6288
TG 46:3-FA14:0	Triglycerides	2.47149	2.15639	0.857747	0.986554	2.08714	1.20725	0.843862	2.03773	1.57105	1.06166	3.19611	7.47765	2.10033	17.2671	0.885512	5.85068	6.83331	9.69502	21.5701
TG 46:3-FA14:1	Triglycerides	3.52746	2.64426	1.19782	1.88222	3.57304	1.66666	1.39105	3.1397	1.84177	1.92576	9.57533	12.4198	2.75487	13.0498	1.05951	16.3093	8.18218	13.8305	33.765
TG 46:3-FA16:0	Triglycerides	3.19501	2.63528	1.33612	1.3157	2.58576	1.69524	1.23677	2.91782	1.82384	1.65272	4.45199	12.0442	3.61799	11.9301	0.855364	9.3318	11.5265	5.14133	25.9293
TG 46:3-FA16:1	Triglycerides	5.36205	4.11064	2.24556	2.92338	4.74676	2.7208	1.75046	4.41928	3.57917	2.74636	6.47585	13.7697	2.84027	19.5777	2.32693	12.1285	12.6002	21.3389	39.0461
TG 46:3-FA18:1	Triglycerides	2.318	1.72566	1.10188	1.57251	2.65638	1.71596	1.19746	2.78047	1.94013	1.43013	4.18201	9.68827	3.131	6.04221	0.719363	7.43874	6.66556	4.70046	27.5913
TG 46:3-FA18:2	Triglycerides	6.20766	4.59352	2.22467	3.24887	5.84055	3.21602	2.50977	5.19532	4.29279	3.92492	8.98098	19.4017	5.25001	24.6096	2.23484	15.685	15.5533	11.0097	52.4674
TG 46:3-FA18:3	Triglycerides	1.90241	1.96014	0.636678	0.89707	1.89687	1.17085	0.871083	1.81367	1.19991	1.04584	2.30338	7.29521	1.62053	13.5351	0.854502	4.96229	5.73015	7.59561	21.5299
TG 46:4-FA18:2	Triglycerides	1.50372	1.06606	0.687117	0.852879	1.10361	0.700037	0.703007	1.18901	0.97155	0.834368	4.5644	11.7862	4.07657	8.88426	0.410761	6.57826	4.91207	0.877464	23.7095
TG 47:0-FA14:0	Triglycerides	3.2255	2.40911	0.963977	1.36819	3.13647	2.96182	2.11398	3.38256	2.75977	1.82134	1.97731	7.3039	0.501958	6.39313	1.03174	6.16539	4.49686	53.6343	12.9218
TG 47:0-FA15:0	Triglycerides	29.8597	29.9355	11.1706	15.3218	34.9008	29.1437	15.1839	35.6101	25.8876	17.6588	23.0369	41.9485	10.1792	70.7277	7.62991	42.4168	40.9363	256.135	117.928
TG 47:0-FA16:0	Triglycerides	35.5329	35.3613	12.1676	20.0924	38.8944	52.078	35.816	56.3867	39.1212	20.7716	14.3807	53.328	6.74047	69.1665	10.1019	46.4392	44.5123	503.819	94.6295
TG 47:0-FA17:0	Triglycerides	3.26602	2.85384	1.30519	1.62851	2.66213	2.21256	1.43125	2.57983	2.46701	1.64206	1.81925	6.63806	1.10444	6.91642	1.87518	6.10045	4.72106	46.1865	11.9404
TG 47:1-FA14:0	Triglycerides	7.82816	6.52041	2.59793	4.16738	8.0561	8.16429	5.6827	9.36751	6.16755	3.63927	3.48153	12.8468	1.39276	19.9582	2.24908	11.3072	8.49541	93.7944	26.1144
TG 47:1-FA15:0	Triglycerides	21.4998	20.614	9.59545	11.5625	22.7394	15.2299	7.86498	17.9226	16.307	10.843	15.4283	31.8567	6.54519	60.3247	6.07808	29.0553	25.601	201.485	93.5113
TG 47:1-FA16:0	Triglycerides	21.0043	19.7065	7.31703	11.6836	18.9686	22.0555	15.2629	24.0663	17.6087	9.74649	8.13378	31.0156	4.43356	42.7732	6.02594	24.3958	24.8734	231.793	56.9723
TG 47:1-FA16:1	Triglycerides	11.6943	10.6806	3.89184	6.38114	9.84276	10.6967	6.80633	11.5632	9.70798	5.28543	4.88895	20.5281	2.03094	33.2549	3.94097	17.0639	12.9222	183.769	37.2957
TG 47:1-FA17:0	Triglycerides	1.61197	1.14114	0.518237	0.662911	1.21553	0.844618	0.569344	0.990952	1.07827	0.681321	0.939875	3.22764	0.328605	3.71854	0.62941	3.00957	2.10531	18.7407	7.21249
TG 47:1-FA18:1	Triglycerides	6.68337	5.92669	2.6697	3.63902	6.55822	8.74087	5.8433	9.95393	5.19268	3.07734	2.96075	10.7057	1.08562	15.8669	1.84709	9.87193	7.56743	70.5955	24.4586
TG 47:2-FA14:0	Triglycerides	3.9645	3.4084	1.10692	1.84206	3.26895	3.06581	1.84078	3.3604	2.86493	1.67455	2.69462	8.05887	1.54312	20.232	1.0824	6.50006	5.34001	28.6384	17.306
TG 47:2-FA15:0	Triglycerides	6.18296	5.87864	2.546	2.83961	5.74931	3.16405	1.85455	4.66249	3.73738	2.89699	7.78514	14.5475	4.49849	38.2811	1.97765	12.6156	10.3285	42.59	43.5633
TG 47:2-FA16:1	Triglycerides	6.62674	6.01259	2.28571	3.77987	5.17456	5.00694	3.41654	5.48036	5.06305	2.71931	2.51143	10.676	1.31905	20.4975	2.53379	9.28725	7.57353	86.9327	22.3563
TG 47:2-FA18:1	Triglycerides	2.26392	2.1052	1.03454	1.37479	1.94214	2.01245	1.53774	2.65055	1.73755	1.02127	1.40416	3.67043	0.661032	5.5765	0.723342	4.06657	3.57673	17.4159	9.83721
TG 47:2-FA18:2	Triglycerides	5.04134	5.09161	1.73088	2.50733	3.5046	4.85081	3.14196	5.28255	4.14311	2.27176	3.58948	9.61783	2.16011	26.4033	1.14429	8.52729	6.74566	19.6137	20.8594
TG 48:0-FA14:0	Triglycerides	16.4378	12.6025	6.81639	8.4472	20.4032	19.9148	13.5595	25.3162	16.8209	8.69985	18.2562	38.4303	1.93129	22.9386	7.64463	42.9052	35.6365	278.523	94.6917
TG 48:0-FA16:0	Triglycerides	788.805	724.451	243.451	418.856	898.788	926.11	660.765	1263.67	872.302	552.349	387.164	1070	196.388	1055.95	201.085	1068.66	1430.4	6305.29	2123.08
TG 48:0-FA18:0	Triglycerides	20.0658	16.0349	7.96209	10.3193	24.4793	24.2266	17.2113	30.4662	19.5194	10.7526	21.9925	44.2009	2.13812	27.599	8.44535	50.6754	45.2931	303.21	109.191
TG 48:1-FA12:0	Triglycerides	1.59227	1.0082	0.866239	1.00194	2.56819	1.79525	1.30875	2.85872	1.07115	0.683005	2.80621	4.57438	0.280385	2.15742	1.03365	6.23693	6.32928	17.8926	17.3555
TG 48:1-FA14:0	Triglycerides	200.002	152.473	62.7258	106.819	232.368	190.21	136.897	259.981	177.087	112.231	122.678	293.656	43.3939	319.802	49.8285	290.852	267.855	1307.09	675.24
TG 48:1-FA14:1	Triglycerides	2.58869	2.46043	1.27474	1.76124	3.54324	3.37415	2.36986	5.19625	1.8493	1.48794	9.04925	9.29471	0.701298	3.81176	1.10514	18.641	11.097	35.041	34.3132
TG 48:1-FA16:0	Triglycerides	692.532	609.263	241.914	421.799	759.425	647.884	475.99	842.687	694.37	435.293	328.605	896.052	137.389	964.317	176.994	848.92	913.833	4752.04	1885.57
TG 48:1-FA16:1	Triglycerides	295.578	268.373	100.193	179.218	300.247	266.259	185.925	351.397	297.986	183.98	143.758	407.39	58.424	426.15	81.5485	376.076	389.441	2175.63	805.355
TG 48:1-FA18:0	Triglycerides	10.1765	7.851	4.37883	5.79967	12.4007	9.2746	6.51641	12.8836	9.05829	4.73829	12.604	22.5897	1.10458	14.1949	4.61413	29.5173	22.9393	128.823	67.9303
TG 48:1-FA18:1	Triglycerides	211.981	165.535	65.8773	112.778	245.806	199.092	141.274	264.333	188.722	122.521	122.606	298.877	44.6975	351.13	51.743	304.446	267.464	1293.95	703.704
TG 48:2-FA12:0	Triglycerides	8.34463	4.71225	3.13471	4.4726	11.3411	6.15168	5.41944	11.0883	5.89792	4.36629	10.1324	19.8567	3.02907	12.9598	4.28632	21.9918	20.4169	35.433	61.3976
TG 48:2-FA14:0	Triglycerides	193.911	157.56	61.9965	90.7441	172.356	128.016	101.58	190.843	148.859	104.361	158.659	353.838	87.1469	562.293	42.5482	317.496	260.867	587.099	700.774
TG 48:2-FA14:1	Triglycerides	32.2721	22.7506	11.9921	18.7617	41.3672	25.9111	21.5319	46.2154	18.754	16.5457	56.9605	84.4875	13.6935	52.4717	7.43851	119.479	69.048	159.959	236.688
TG 48:2-FA16:0	Triglycerides	245.161	207.433	85.1857	127.316	219.475	160.924	131.192	229.486	198.73	130.811	189.981	439.972	108.235	631.205	54.998	394.441	370.345	884.612	877.343
TG 48:2-FA16:1	Triglycerides	242.576	200.088	88.723	156.916	231.489	162.16	109.028	206.055	209.045	139.201	112.415	313.611	37.8775	402.046	70.3687	291.376	243.8	1585.1	691.847
TG 48:2-FA18:0	Triglycerides	2.52877	1.70332	1.21854	1.34201	2.79052	2.072	1.54063	3.08015	1.66921	1.24576	5.38987	9.21618	0.875616	4.84198	1.22911	10.2915	9.95215	13.2998	27.5904
TG 48:2-FA18:1	Triglycerides	92.5437	62.9576	31.2196	54.3829	99.6316	64.9185	45.61	93.3872	69.0995	52.1547	63.1656	138.658	18.9874	158.936	29.11	157.024	118.867	514.4	390.346
TG 48:2-FA18:2	Triglycerides	163.771	140.897	50.0802	67.458	136.255	102.075	84.3149	158.855	123.781	88.3508	148.269	302.036	82.7752	534.911	30.2157	281.876	236.959	303.753	588.636
TG 48:3-FA12:0	Triglycerides	10.365	6.64548	3.57536	4.63508	10.6943	6.26092	5.19523	10.2074	5.78909	5.2838	15.9543	35.3302	8.39051	28.615	4.26291	31.3401	25.5888	15.6093	85.6384
TG 48:3-FA14:0	Triglycerides	51.01	43.3263	16.6259	23.049	38.9517	26.1105	20.0194	38.0724	35.3931	25.0302	47.1733	104.021	28.057	207.844	12.0865	87.888	77.5623	111.982	226.419
TG 48:3-FA14:1	Triglycerides	31.6684	24.8896	11.2342	16.1719	30.8783	17.9832	15.1105	33.1704	16.151	15.4724	71.3906	122.515	25.8165	94.6289	6.37374	143.891	71.7209	71.7233	257.027
TG 48:3-FA16:0	Triglycerides	29.0189	25.8617	10.2305	13.6611	25.8891	16.0524	13.8993	28.2204	17.8782	13.7063	41.245	107.561	29.6175	120.659	6.94392	87.0684	89.2783	74.5041	215.792
TG 48:3-FA16:1	Triglycerides	76.2022	61.0749	27.4392	45.2191	60.5389	38.544	27.0623	52.7614	54.1176	38.2092	58.1618	134.594	28.6034	237.629	22.311	122.416	93.4193	313.889	312.985
TG 48:3-FA18:1	Triglycerides	18.2308	12.438	6.67374	10.2838	18.9385	10.5731	8.6531	17.9018	10.9907	9.27136	27.2518	58.425	13.4307	49.4314	7.04335	52.0166	44.5228	51.0493	143.888
TG 48:3-FA18:2	Triglycerides	63.5741	50.3333	22.1314	31.6566	52.3292	32.6995	25.7019	51.117	44.4182	33.681	72.143	140.797	33.6397	226.811	15.8138	137.739	101.998	123.628	331.081
TG 48:3-FA18:3	Triglycerides	18.8864	19.0106	5.50472	7.83807	14.682	10.7658	8.10327	17.1413	12.8414	9.24141	17.2528	49.5232	14.9165	91.6703	4.49029	40.5017	37.4592	53.3865	117.415
TG 48:4-FA12:0	Triglycerides	4.75108	3.44986	1.75207	1.93792	3.65704	2.10076	1.70569	3.65822	2.31182	2.19354	10.0455	24.7481	7.26397	26.1597	1.85363	18.1316	14.7188	3.71309	46.4853
TG 48:4-FA14:0	Triglycerides	4.44557	4.47455	1.74389	1.7868	3.38136	2.07327	1.41886	3.27575	2.63211	2.01473	6.27236	18.3009	6.67978	31.7971	1.4324	12.3916	12.7242	11.8151	38.6448
TG 48:4-FA14:1	Triglycerides	7.60407	6.22036	2.90169	4.13214	7.11765	3.52718	2.86218	6.78466	3.65418	3.89634	22.3084	37.7346	9.35335	31.5222	1.74439	42.2867	20.4171	12.0845	80.544
TG 48:4-FA16:0	Triglycerides	6.21061	5.65128	3.80223	4.23921	5.32481	3.99096	4.18217	6.15778	4.40643	3.85424	10.5006	28.9586	10.1816	21.7401	3.40185	18.1993	20.7727	9.43519	47.6806
TG 48:4-FA16:1	Triglycerides	7.67596	7.30425	3.18545	4.32665	6.73528	3.78518	2.94577	6.21402	4.66331	3.84044	12.9769	29.7185	7.96814	44.1196	2.73654	25.1858	21.471	24.3917	66.5356
TG 48:4-FA18:1	Triglycerides	2.75612	1.75108	1.03293	1.43578	2.17938	1.367	1.1663	2.35856	1.2463	1.20365	5.06281	13.392	4.00319	11.7078	0.989541	10.9067	10.2979	4.80502	29.2029
TG 48:4-FA18:2	Triglycerides	13.4122	9.52576	4.28532	5.51948	9.25391	5.14759	4.09622	9.32984	6.35693	5.61895	27.7059	66.8455	19.553	72.0404	3.83245	48.0552	36.6214	12.3617	117.619
TG 48:4-FA18:3	Triglycerides	7.71613	7.34673	2.53491	3.60037	6.04121	3.66368	2.79385	5.985	4.78956	3.62894	9.04321	25.9826	6.8499	42.3856	2.34192	22.5239	15.8358	22.7198	68.1449
TG 48:4-FA20:4	Triglycerides	2.36875	2.42347	0.906792	1.10205	2.37066	1.31085	1.29357	2.38106	1.67803	1.29369	2.30798	4.21624	1.36992	7.5083	0.698574	3.79242	7.45389	4.28663	14.5181
TG 48:5-FA18:2	Triglycerides	1.69841	1.38098	0.613113	0.706432	1.12661	0.591866	0.602061	1.25055	0.803042	0.722248	5.10062	14.6502	5.76967	15.201	0.484364	8.99585	8.34116	1.14414	25.1435
TG 48:5-FA18:3	Triglycerides	1.65921	1.53652	0.469287	0.822401	1.09621	0.643256	0.584435	1.23001	0.698638	0.653501	3.89049	11.9709	3.88878	13.2668	0.671945	7.6713	6.32875	2.21489	25.9169
TG 49:0-FA15:0	Triglycerides	7.81271	6.67493	4.01317	4.63995	8.6979	9.0278	4.54458	9.71673	6.40153	3.66235	11.1193	14.674	1.38369	12.1929	2.45175	19.2256	14.6154	109.714	45.1123
TG 49:0-FA16:0	Triglycerides	37.6271	36.1614	13.7236	22.5025	37.9182	47.0761	33.6921	56.1243	38.3608	21.0011	26.7235	77.9874	7.19322	49.0631	9.20949	80.6363	59.4806	496.195	121.486
TG 49:0-FA17:0	Triglycerides	18.1802	15.6504	5.53584	9.54413	14.7672	14.9883	10.0052	17.6453	15.5552	10.0865	10.1072	36.9777	3.83814	24.8831	4.63608	34.2839	28.1678	220.395	54.0733
TG 49:0-FA18:0	Triglycerides	5.75121	5.29269	2.43423	3.52734	6.31738	10.4083	6.42562	10.9122	5.98132	2.8144	6.248	14.2963	0.665074	8.64537	2.41286	17.9767	11.0109	128.114	25.4259
TG 49:1-FA14:0	Triglycerides	5.59432	4.15964	1.8201	2.61675	4.50713	4.21036	2.88186	4.75393	3.56874	1.98893	3.61171	10.6619	0.786163	8.70725	1.48738	11.0792	7.1097	56.6738	22.7137
TG 49:1-FA15:0	Triglycerides	61.6696	55.841	29.2481	36.808	70.493	53.6764	31.1239	67.0009	46.0164	30.8189	61.9424	106.273	24.8263	142.356	15.3596	114.131	85.4547	490.511	303.367
TG 49:1-FA16:0	Triglycerides	99.8789	93.5507	37.7393	62.8433	101.051	123.905	91.8635	150.207	87.6409	48.5054	60.3744	149.883	21.9817	139.481	20.0806	148.002	112.356	844.215	245.291
TG 49:1-FA16:1	Triglycerides	12.3249	10.7051	4.5521	7.09748	9.98189	10.4128	6.18736	11.5079	10.1875	5.59486	7.52102	28.3419	1.89714	18.8777	3.24155	26.3063	16.0186	165.264	41.9404
TG 49:1-FA17:0	Triglycerides	14.2055	12.0754	4.73437	7.74046	11.0234	8.81388	5.58861	9.77975	10.6657	6.50541	7.26885	29.3991	2.18765	21.5677	3.45306	25.3045	17.9289	161.153	46.345
TG 49:1-FA18:1	Triglycerides	43.8754	38.296	15.7445	24.6408	42.8608	46.2424	32.1005	54.7209	34.3455	20.1784	25.8529	78.2158	10.3398	89.8491	11.5533	79.8061	57.4235	508.078	144.493
TG 49:2-FA14:0	Triglycerides	6.85563	5.23381	2.26417	3.15958	5.97485	5.31137	3.87362	6.85865	4.46475	2.85466	5.49112	12.5	1.97433	16.254	1.66815	12.0886	8.33884	41.517	25.6397
TG 49:2-FA15:0	Triglycerides	59.8755	55.5239	26.5926	28.8754	50.5903	34.5022	20.6176	47.5697	36.7952	25.9395	76.8839	126.075	45.467	243.827	12.4591	120.558	86.2124	222.825	315.601
TG 49:2-FA16:0	Triglycerides	47.8163	46.9373	18.0721	26.9422	37.7219	42.3636	30.4651	51.4426	36.7125	20.6001	37.7005	90.0861	21.9782	136.586	9.70375	85.4892	66.7384	223.066	146.592
TG 49:2-FA16:1	Triglycerides	28.8694	24.7616	11.2191	17.7364	24.9898	24.0941	17.3678	28.4962	21.4545	12.209	15.5214	47.6839	5.15582	54.3361	7.69072	46.1714	29.0281	280.84	87.8298
TG 49:2-FA17:0	Triglycerides	4.72311	3.62462	1.46104	2.14906	2.82396	1.71059	1.39369	2.64045	2.78538	1.73347	4.25009	10.6	1.58062	12.7706	1.17949	11.186	6.77429	30.4626	20.7785
TG 49:2-FA18:1	Triglycerides	23.4557	19.7882	8.90559	14.2832	20.6983	20.475	14.5099	25.3447	15.8155	9.57625	12.7532	41.1762	5.99338	50.5361	6.66471	39.2421	29.7262	224.648	84.0156
TG 49:2-FA18:2	Triglycerides	32.1328	30.5058	10.8964	14.321	21.0551	22.8164	16.3215	30.409	22.6698	12.8302	28.1222	69.74	17.6572	136.436	6.65699	67.7969	47.1344	119.442	122.336
TG 49:3-FA15:0	Triglycerides	14.3492	14.2703	6.7613	7.24883	10.8377	6.87098	4.29325	9.42663	8.33131	6.01398	22.1798	39.4447	16.3253	91.0259	3.54248	32.9446	25.7479	40.8368	108.93
TG 49:3-FA16:0	Triglycerides	7.34904	7.46166	2.96405	4.16575	5.20778	6.39988	4.21814	7.79052	4.99374	3.08469	7.01511	20.9338	7.49724	33.472	1.8299	17.3046	16.5597	25.1488	32.303
TG 49:3-FA16:1	Triglycerides	13.7711	12.7125	5.15671	8.00656	9.4872	8.89372	5.68616	10.283	8.72706	5.02712	9.89766	26.9427	5.85037	51.0012	3.79125	24.335	17.4652	76.1553	48.979
TG 49:3-FA18:2	Triglycerides	15.2283	13.9944	5.82666	8.17529	9.441	10.0578	6.86983	12.5419	9.51222	6.11638	12.4018	34.4881	10.1355	69.7427	3.75289	31.3524	24.3866	53.1731	62.0058
TG 49:3-FA18:3	Triglycerides	4.21026	4.37796	1.30421	1.84413	2.9585	2.94516	2.24686	4.40078	2.54675	1.56513	3.58409	11.9424	3.38265	24.2916	1.00534	10.246	7.81659	22.2068	24.8176
TG 50:0-FA14:0	Triglycerides	1.57897	1.30664	1.03469	0.793468	1.71261	2.44648	1.40661	2.69448	1.51757	0.84457	3.34894	4.53332	0.22831	1.72769	0.91393	7.2911	4.97452	32.651	14.163
TG 50:0-FA16:0	Triglycerides	218.531	179.03	92.9876	125.832	281.353	328.919	231.604	427.005	246.218	128.585	236.704	428.041	29.9411	209.666	75.7342	591.645	559.13	2995.79	1005.42
TG 50:0-FA18:0	Triglycerides	129.779	111.143	57.7933	80.6992	174.343	201.176	142.397	257.22	148.24	80.9001	145.795	273.692	19.1956	132.356	48.0209	362.857	335.882	1696.03	611.165
TG 50:1-FA14:0	Triglycerides	29.5345	21.4974	13.4989	16.3286	37.5939	32.5186	24.1547	41.3761	24.3028	13.2173	36.9793	63.28	3.96908	35.8582	10.3704	83.4658	56.7071	294.701	161.499
TG 50:1-FA16:0	Triglycerides	2593.9	2183.62	955.177	1609.9	2982.55	3048.09	2327.4	4115.8	2424.85	1561.78	1727.08	3699.05	709.382	3094.74	518.426	4453.5	4010.96	12957.7	7657.23
TG 50:1-FA16:1	Triglycerides	77.8049	63.3821	37.8935	54.6267	91.1258	91.7198	62.5724	107.716	79.3342	41.9203	80.9346	165.586	8.75077	80.8345	26.8138	197.415	155.04	920.773	362.573
TG 50:1-FA18:0	Triglycerides	112.803	88.5756	53.7982	74.1318	132.521	123.055	88.5999	152.345	106.947	58.6962	112.886	223.52	11.7434	107.707	37.7623	273.561	206.534	1180.47	511.314
TG 50:1-FA18:1	Triglycerides	1439.39	1213.99	505.967	885.926	1620.33	1643.75	1185.12	2253.28	1330.71	876.704	936.284	1958.9	377.477	1728.98	281.166	2482.04	2056.67	6953.68	4114.45
TG 50:1-FA20:1	Triglycerides	6.88222	5.5767	2.70174	2.45996	6.46092	5.50785	3.93085	6.5984	3.9038	2.16426	3.87841	7.74549	0.614984	9.03554	2.53422	8.40638	7.58651	31.699	22.5205
TG 50:2-FA14:0	Triglycerides	141.302	94.5437	53.3672	81.8194	162.872	128.233	92.1081	180.196	104.426	69.7707	138.989	248.008	38.42	213.193	35.9076	278.186	202.044	604.576	597.444
TG 50:2-FA14:1	Triglycerides	4.04739	2.72029	2.16676	2.32121	4.98936	3.69762	2.83307	6.3042	2.24996	1.67503	13.7851	13.8339	0.985821	4.83535	1.23058	26.6091	14.1636	33.149	51.3557
TG 50:2-FA16:0	Triglycerides	2642.57	2244.51	942.038	1384.84	2278.09	1998.56	1670.61	2914.57	2073.14	1360.74	2137.18	4569.97	1290.87	5290.48	430.357	4853.81	3866.73	5329.77	7707.91
TG 50:2-FA16:1	Triglycerides	782.127	620.105	315.663	549.797	809.841	665.024	489.149	881.25	662.612	431.167	489.042	1115.62	173.107	966.139	192.623	1209.02	922.049	3980.85	2299.98
TG 50:2-FA18:0	Triglycerides	34.617	26.8819	17.4366	20.2125	37.1772	28.5469	22.4998	38.748	26.3161	16.7369	58.4052	93.673	9.99987	69.3143	11.795	113.011	81.4177	215.368	223.791
TG 50:2-FA18:1	Triglycerides	1019.54	769.678	403.731	691.503	1079.57	865.935	639.676	1154.69	830.956	566.212	596.607	1329.56	224.218	1214.52	243.218	1475.18	1133.68	4625.35	2942.93
TG 50:2-FA18:2	Triglycerides	1159.31	1024.43	378.818	528.141	887.164	828.835	680.652	1287.67	848	601.586	1072	2108.4	659.122	2775.86	159.347	2453.7	1736	1325.77	3562.79
TG 50:2-FA20:2	Triglycerides	8.53383	7.77925	3.07063	2.81534	7.4185	5.4808	4.98692	8.03558	5.16504	2.98706	7.44413	10.9524	1.48101	18.4624	2.29035	12.0673	10.7984	26.2478	33.962
TG 50:3-FA14:0	Triglycerides	165.494	121.184	60.397	81.2345	142.206	105.01	87.904	163.445	106.04	75.8414	225.331	397.38	114.459	502.678	31.8569	378.835	242.462	245.359	756.262
TG 50:3-FA14:1	Triglycerides	18.5051	11.9158	7.67855	11.7621	23.1083	13.5955	11.8164	25.9991	9.07122	8.93585	55.1644	69.3651	11.1564	35.6201	5.65913	101.364	48.1283	75.7724	203.009
TG 50:3-FA16:0	Triglycerides	659.708	582.611	246.929	350.006	492.002	376.983	321.388	577.791	466.208	318.365	571.896	1310.88	409.875	1690.97	109.317	1229.98	1042.97	870.702	2298.24
TG 50:3-FA16:1	Triglycerides	691.944	575.256	274.569	418.785	550.194	409.821	322.89	580.921	497.616	347.055	582.134	1227.5	311.03	1547.88	153.286	1185.52	869.684	1672.15	2281.66
TG 50:3-FA18:0	Triglycerides	4.5683	3.53403	2.42978	2.4364	4.48769	2.96471	2.71289	5.30666	2.75004	2.03414	12.3307	21.686	3.30693	14.732	1.43356	24.0912	19.8999	18.1038	56.785
TG 50:3-FA18:1	Triglycerides	279.067	206.423	108.224	169.959	250.373	178.083	134.695	264.512	187.246	141.497	304.99	599.49	155.278	706.869	73.772	599.256	405.433	821.586	1227.43
TG 50:3-FA18:2	Triglycerides	707.67	590.72	266.23	374.398	522.407	405.191	331.116	596.467	502.037	353.491	664.715	1270.49	356.724	1776.66	120.386	1291.38	882.4	920.445	2301.34
TG 50:3-FA18:3	Triglycerides	129.898	137.041	40.3084	57.9387	91.6944	81.2482	64.8132	139.226	84.6875	61.9725	123.42	354.555	116.818	439.893	22.5215	338.21	269.12	231.173	705.218
TG 50:3-FA20:3	Triglycerides	12.8679	15.3473	3.9761	4.65505	10.2774	8.752	7.91207	12.9289	9.17008	5.3843	9.81589	13.2043	2.3814	35.8666	3.15859	15.5869	15.2193	42.9158	50.7662
TG 50:4-FA14:0	Triglycerides	44.5185	38.2935	16.9698	18.5235	30.1409	21.0005	18.0781	35.2919	26.4653	19.2863	86.5926	179.081	65.1967	254.633	7.52023	133.302	85.8021	41.6221	241.65
TG 50:4-FA14:1	Triglycerides	13.7607	9.31784	6.02774	7.94081	13.8932	7.74037	6.33931	14.9161	6.49509	6.46353	51.5944	76.3318	18.0289	50.3111	3.33403	94.4555	38.8099	18.3639	167.784
TG 50:4-FA16:0	Triglycerides	33.9616	34.9577	14.8632	18.7365	25.875	17.9427	16.1848	29.9663	22.6872	15.9621	47.8851	148.757	56.3248	162.723	9.21543	104.171	105.117	55.4055	245.469
TG 50:4-FA16:1	Triglycerides	90.2216	80.5777	39.518	58.6309	66.2357	43.58	33.2184	64.6167	62.8993	45.5318	91.6771	198.701	57.5726	299.075	23.9555	185.899	139.424	172.578	396.34
TG 50:4-FA18:1	Triglycerides	17.444	13.7238	7.44849	10.0033	16.0054	9.46022	7.65528	17.1412	9.5355	8.32538	36.4806	80.3733	24.2546	77.732	5.22333	73.9393	56.7189	38.9815	169
TG 50:4-FA18:2	Triglycerides	103.744	86.3646	40.8323	53.4312	69.8069	46.159	38.5642	73.0491	64.2175	48.4548	181.46	375.905	131.437	551.5	19.8484	299.665	186.58	103.683	564.388
TG 50:4-FA18:3	Triglycerides	49.5659	49.2804	19.3837	26.8968	35.6263	25.6208	19.7474	42.3595	32.4385	22.7973	47.5582	134.766	39.9258	185.322	10.846	113.365	85.3459	97.1168	284.891
TG 50:4-FA20:3	Triglycerides	3.45245	3.5616	1.42212	1.5911	2.70645	1.9911	1.57972	2.95258	2.11796	1.38537	3.41991	4.6756	0.773452	10.9751	0.9943	5.43029	4.43526	11.1747	17.8552
TG 50:4-FA20:4	Triglycerides	11.7317	15.1334	4.64371	5.67704	10.2813	6.30482	6.01797	11.4886	7.91922	6.20831	10.9241	17.6431	6.53896	33.2022	2.22623	15.1181	29.4021	21.0225	49.4668
TG 50:5-FA14:0	Triglycerides	6.49481	6.16451	2.5596	2.8686	4.14327	2.57087	2.37945	4.86293	3.54383	2.79448	12.629	37.0829	15.6617	56.4476	1.49195	23.8933	19.8222	8.22155	55.28
TG 50:5-FA16:1	Triglycerides	9.10316	9.41025	4.16267	5.62512	6.22221	3.95815	2.83224	6.23776	5.32911	4.26031	13.884	39.0476	14.5657	53.5377	3.09504	27.974	25.7168	19.0873	77.9363
TG 50:5-FA18:1	Triglycerides	2.23234	1.80059	1.04928	1.25487	2.04606	1.19462	0.893953	1.91791	1.10987	1.07145	6.8908	20.2952	6.36573	13.6228	0.826126	12.9877	11.6541	3.78898	41.3887
TG 50:5-FA18:2	Triglycerides	12.568	10.3014	4.96344	5.56576	8.08896	4.65536	3.69409	8.81106	5.78863	4.75864	37.5301	97.9154	36.3571	111.283	2.77701	68.1202	47.9904	10.2566	147.47
TG 50:5-FA18:3	Triglycerides	13.901	14.2692	5.61876	7.2127	9.67278	5.61122	4.82959	9.68775	7.99653	5.86629	24.9101	75.9716	29.1816	108.474	3.38885	51.0881	34.976	22.2528	126.004
TG 50:5-FA20:4	Triglycerides	6.6216	7.9085	3.17283	4.22561	5.36701	3.32993	3.19373	6.15487	4.44557	3.4864	12.9499	13.8066	3.72108	17.429	1.14199	16.539	14.2005	9.46691	36.7934
TG 50:5-FA20:5	Triglycerides	1.02961	1.30917	0.346391	0.427752	0.889248	0.533864	0.455517	0.898141	0.679093	0.632115	1.90153	4.57804	3.23643	9.72363	0.393694	4.09985	6.90121	3.22141	10.4878
TG 50:6-FA20:4	Triglycerides	2.36733	2.24803	1.31626	1.36726	1.43397	1.13627	1.00943	1.94603	0.983188	0.985936	5.75822	10.1246	2.73702	7.7657	0.529571	7.11528	7.32292	1.33485	18.5689
TG 51:0-FA16:0	Triglycerides	13.6061	12.9879	10.4817	11.5747	14.6524	14.9993	13.1401	18.4193	13.059	10.9346	19.054	30.4983	11.3913	19.1568	9.38511	34.8362	24.9073	100.613	52.072
TG 51:0-FA17:0	Triglycerides	3.17274	2.81689	1.68757	2.2138	2.79163	4.09707	2.4848	4.25272	3.12484	1.85245	4.76575	12.9786	0.428462	3.76239	1.29989	15.3264	9.13341	77.2512	20.4037
TG 51:0-FA18:0	Triglycerides	4.4673	4.32525	2.12559	2.8617	4.6374	6.52801	4.11413	7.3915	3.96819	2.10631	7.86936	16.8617	0.769739	4.83885	1.59169	22.1478	11.7066	101.28	26.9125
TG 51:1-FA15:0	Triglycerides	7.50071	5.78894	4.86933	4.6613	8.72068	7.83556	4.39648	9.22755	5.49479	3.25085	12.8865	17.1568	1.79009	12.9888	2.81441	25.1689	15.9837	93.4831	55.7052
TG 51:1-FA16:0	Triglycerides	54.6527	44.3022	22.4494	33.1667	48.9	56.9881	38.7745	67.2884	43.6813	23.6483	52.2275	112.83	11.6629	62.8799	12.4343	134.522	88.5844	490.847	191.374
TG 51:1-FA17:0	Triglycerides	42.7698	31.2705	15.1239	23.3253	32.3262	31.4749	20.8201	38.593	30.2043	18.331	30.6017	87.6435	9.96553	51.8011	8.85675	99.6507	61.2768	375.163	144.575
TG 51:1-FA18:0	Triglycerides	12.6766	9.86088	6.34004	8.44407	13.5833	19.3578	12.7531	23.1177	10.5191	5.09071	19.756	36.0422	2.08829	14.7837	3.9946	46.2701	23.383	185.509	61.5473
TG 51:1-FA18:1	Triglycerides	43.229	33.4226	16.8601	25.7997	37.6627	40.0319	27.3474	51.2973	33.0241	19.4395	39.3072	97.6869	9.56762	56.5454	9.83102	116.676	66.4039	446.34	168.056
TG 51:2-FA15:0	Triglycerides	31.7325	25.5658	15.8681	19.5988	34.39	24.1866	15.2446	32.9754	18.9179	13.2946	48.3327	70.9677	17.1582	77.2099	9.90522	82.2724	52.033	215.011	210.166
TG 51:2-FA16:0	Triglycerides	81.2916	69.4161	33.2643	49.4061	68.5833	76.1943	57.0631	101.738	59.2645	34.7844	88.2226	162.016	30.8756	136.494	15.6288	186.72	117.614	375.551	260.777
TG 51:2-FA16:1	Triglycerides	17.4289	12.718	6.69305	10.403	13.8806	11.6433	7.53389	13.6793	11.0931	6.84964	12.7838	35.6508	2.83367	21.5075	4.51438	40.9317	22.2684	157.189	63.0085
TG 51:2-FA17:0	Triglycerides	38.3551	31.3278	14.4744	19.4402	24.6117	19.6641	14.5597	26.386	25.1735	15.9687	36.6803	90.6026	17.112	85.9355	7.34141	97.8132	60.0836	159.683	143.437
TG 51:2-FA18:1	Triglycerides	98.793	78.1704	39.8867	63.1574	91.5172	93.569	68.4318	120.709	68.3144	39.2745	83.5231	190.629	28.1395	154.198	24.0783	205.176	126.794	761.139	342.337
TG 51:2-FA18:2	Triglycerides	32.4885	27.7536	12.0455	15.1206	19.7145	20.4283	15.7676	28.3356	21.181	13.4232	42.0828	79.2267	16.7074	87.7054	5.31619	100.601	57.0982	94.2807	137.196
TG 51:3-FA15:0	Triglycerides	38.7746	32.148	17.5725	17.9927	28.3515	20.1618	13.2655	28.9562	19.5206	14.2084	71.3406	107.783	42.3064	179.162	7.99889	111.386	63.8918	82.7975	269.225
TG 51:3-FA16:1	Triglycerides	19.9956	16.9025	8.74703	12.7939	14.3569	13.8567	10.12	17.5599	12.6058	7.98111	18.6149	40.9026	6.32406	37.6446	5.47994	42.3301	25.3586	108.328	74.1696
TG 51:3-FA17:0	Triglycerides	9.41195	7.71708	3.66117	4.84429	4.86994	3.71666	2.5973	5.31168	5.53656	3.4739	9.29588	24.1732	5.73147	28.6973	1.8911	26.3279	17.1805	27.6039	45.079
TG 51:3-FA18:2	Triglycerides	63.9341	53.0444	25.7628	32.6738	41.787	40.3455	30.7559	56.102	37.3653	23.1607	76.6183	152.59	42.6899	203.075	11.5	157.098	92.9363	149.695	248.41
TG 51:3-FA18:3	Triglycerides	3.54472	3.68494	1.21175	1.96886	2.26464	2.28026	1.65576	3.13461	2.25352	1.40017	5.2466	13.6942	2.87283	13.962	0.758785	14.2981	8.04524	16.3604	25.3056
TG 51:4-FA15:0	Triglycerides	19.1546	19.1517	9.83817	8.14413	11.1894	7.99586	5.32326	12.2009	8.89514	6.86572	46.6424	76.1998	39.4626	157.524	3.17145	63.211	38.1739	21.6307	157.919
TG 51:4-FA16:1	Triglycerides	9.20614	7.80055	3.7026	5.39853	5.36367	5.53206	4.16105	6.83876	5.08533	3.39079	10.3433	20.9067	5.28509	25.7824	2.11849	19.4346	11.9183	23.64	36.3485
TG 51:4-FA18:2	Triglycerides	26.5538	22.3303	9.59152	11.7438	13.5731	12.3013	9.21534	17.5169	12.8743	8.59551	42.4904	100.627	37.0429	175.191	5.19187	79.8597	47.063	38.6502	129.892
TG 51:4-FA18:3	Triglycerides	7.93775	7.53322	2.78638	3.99774	5.24251	5.01334	3.71931	7.55591	4.40586	2.53922	10.2535	27.8426	7.44159	36.7657	1.71689	24.3629	14.9106	25.9621	48.0104
TG 51:4-FA20:4	Triglycerides	3.54213	5.09651	1.6673	1.80054	2.22107	2.27726	1.77153	3.21038	2.14607	1.4599	3.53402	6.08342	2.34956	14.2184	0.671752	5.60265	9.53204	12.2416	16.7569
TG 51:5-FA18:2	Triglycerides	3.84349	3.40459	1.56984	1.68589	1.64684	1.59793	1.22475	2.15442	1.49977	1.11887	7.20161	22.7914	12.2063	43.5275	1.04696	15.0303	11.4561	4.57323	26.2378
TG 51:5-FA18:3	Triglycerides	3.30528	3.36084	1.26621	1.65632	1.82408	1.59428	1.11245	2.03373	1.53399	0.924696	5.33428	18.1962	7.43684	30.9285	0.749913	11.8021	7.92516	7.18845	25.4478
TG 52:0-FA16:0	Triglycerides	18.3501	15.4001	10.8817	11.2993	24.2146	29.262	22.3171	35.8417	19.9786	9.4898	35.6432	45.2117	2.98163	14.4385	8.59442	75.0289	60.0593	289.374	106.243
TG 52:0-FA18:0	Triglycerides	31.5652	25.5539	20.1111	22.3808	44.6827	57.2893	40.7007	71.1112	35.3552	17.4866	71.8494	101.075	5.53393	25.6501	16.1227	171.613	114.177	637.654	244.664
TG 52:0-FA20:0	Triglycerides	3.10006	3.3775	1.85779	2.51757	4.40704	4.39694	3.74287	5.93627	3.41712	2.00234	4.20267	6.32029	1.00629	4.3241	1.23602	7.68679	7.34181	22.1759	13.867
TG 52:1-FA16:0	Triglycerides	311.941	244.595	173.467	230.019	425.296	468.876	367.833	621.807	296.736	158.421	426.227	679.85	56.5313	295.637	96.3502	1013.21	750.983	2971.95	1605.03
TG 52:1-FA16:1	Triglycerides	5.98775	5.12702	3.84775	4.03067	8.02073	7.58422	5.28766	8.72866	5.10095	2.50158	10.4614	17.5771	0.876162	5.0413	2.80288	24.636	16.6001	98.3034	38.7245
TG 52:1-FA18:0	Triglycerides	324.581	245.842	177.378	240.629	438.445	469.601	356.674	641.86	306.273	175.277	470.677	770.181	63.0242	319.667	102.384	1125.16	776.873	3209.11	1757.34
TG 52:1-FA18:1	Triglycerides	292.676	229.228	152.897	212.587	394.112	422.635	314.563	589.336	278.357	167.28	430.185	682.642	60.5888	312.333	94.185	1074.11	699.246	2848.66	1638.69
TG 52:1-FA20:0	Triglycerides	2.7857	2.36896	1.41505	1.76574	3.44374	2.78803	2.36572	3.86791	2.23516	1.49348	3.12226	4.76468	0.485374	3.43745	0.965784	5.31759	5.64692	16.452	11.8274
TG 52:1-FA20:1	Triglycerides	30.7565	27.5695	13.9063	15.8376	32.9856	33.7659	27.5478	44.0153	23.355	13.7525	20.4691	36.0476	3.5526	28.4438	9.86439	44.6097	38.5523	139.135	79.5114
TG 52:2-FA14:0	Triglycerides	7.57267	5.32708	3.38238	3.01448	7.09358	5.31292	4.21855	6.99296	3.73174	2.04884	6.18657	9.99391	0.706589	8.88074	2.28369	11.8365	8.93931	25.8596	26.4737
TG 52:2-FA16:0	Triglycerides	1812.94	1313.51	808.767	1211.9	2051.9	1989.76	1636.22	2786.47	1436.13	865.837	1863.35	2994.41	558.915	2091.23	349.301	4088.59	2783.69	6078.02	6643.72
TG 52:2-FA16:1	Triglycerides	94.0122	70.0096	52.4656	70.5529	111.143	96.9538	70.9678	129.895	73.2519	45.0114	111.401	202.708	11.9944	87.2048	32.5861	277.302	176.684	812.813	490.676
TG 52:2-FA18:0	Triglycerides	319.043	250.412	168.206	196.907	322.491	309.151	260.393	457.903	247.156	157.994	557.17	858.434	108.955	543.307	82.2564	1161.93	768.318	1239.54	1824.89
TG 52:2-FA18:1	Triglycerides	3060.26	2171.67	1341.29	2223.31	3569.9	3327.22	2678.77	4580.27	2402.07	1534.45	2718.29	4859.93	931.013	3466.73	668.493	6418.83	4286.57	11928.7	10628.7
TG 52:2-FA18:2	Triglycerides	230.803	192.374	114.113	126.984	208.677	212.027	180.391	328.125	175.835	107.822	459.949	652.395	90.4909	477.684	54.3319	936.926	594.493	530.388	1363.55
TG 52:2-FA20:0	Triglycerides	1.05288	0.970978	0.458465	0.69535	1.20299	1.23768	0.825316	1.50626	0.790862	0.473076	1.90462	2.60669	0.38387	1.81222	0.375156	3.22771	2.35412	4.20707	5.80548
TG 52:2-FA20:1	Triglycerides	24.9545	18.9822	12.2033	13.1504	24.3391	20.0004	14.9222	23.2459	14.4646	8.74363	13.4471	26.2746	1.87089	23.9501	7.81185	31.8706	25.5006	94.9142	67.231
TG 52:2-FA20:2	Triglycerides	43.5234	43.981	17.3589	18.1826	41.5356	41.0117	34.1655	58.6804	31.8137	19.8028	39.8641	61.2942	10.4085	67.953	8.66732	72.745	62.327	101.638	150.049
TG 52:3-FA14:0	Triglycerides	11.0566	9.26449	4.7635	4.42161	9.45666	6.82944	5.9237	10.5798	6.04951	3.69628	12.6636	17.2844	2.11719	21.8719	3.11052	21.2611	15.1671	25.4953	48.2756
TG 52:3-FA16:0	Triglycerides	2272.29	1714.84	925.354	1236.22	1860.81	1632.64	1498.47	2521.62	1470.32	940.618	2966.29	5142.55	1504.36	4890.55	302.053	5729.17	3312.15	1942.9	8482.94
TG 52:3-FA16:1	Triglycerides	407.667	285.322	194.381	307.012	428.114	325.761	242.862	447.053	281.281	203.376	422.318	756.56	129.947	552.243	133.468	901.986	575.007	1681.89	1675.53
TG 52:3-FA18:0	Triglycerides	75.7647	63.1793	43.7379	47.2604	71.2075	56.0479	48.0015	87.8312	53.668	38.4712	144.316	233.869	33.702	163.82	21.6812	286.692	199.035	198.691	523.085
TG 52:3-FA18:1	Triglycerides	2522.6	1902.32	1078	1579.26	2319.17	1906.02	1608.45	2851.64	1687.36	1160.7	2995.51	5604.32	1574.43	5429.83	503.888	6246.87	3663.67	4421.06	9765.05
TG 52:3-FA18:2	Triglycerides	2155.91	1634.12	898.339	1214.51	1752.94	1570.47	1370.78	2346.41	1412.79	955.049	2833.96	4962.97	1489.43	5168.2	313.674	5717.61	3154.59	2011.57	8324.15
TG 52:3-FA18:3	Triglycerides	24.9365	22.1954	11.0462	12.5658	19.8768	19.9004	15.0865	30.9839	16.8579	10.1007	48.9468	100.025	15.4213	71.3534	7.62898	121.535	82.9083	82.4537	243.814
TG 52:3-FA20:0	Triglycerides	5.34822	4.42856	2.211	2.77748	4.46996	3.96535	3.49248	6.04171	3.55091	2.36014	7.02192	12.9651	3.36982	13.3282	0.843932	13.9752	8.53926	5.69029	20.8712
TG 52:3-FA20:1	Triglycerides	8.52571	6.4046	4.08197	3.8115	7.04905	4.76424	4.02674	7.06356	4.55565	2.7278	8.40516	13.8039	2.12779	16.5301	2.76622	15.5273	11.8603	20.4243	33.7753
TG 52:3-FA20:2	Triglycerides	31.3337	28.6401	13.5688	14.575	27.8408	22.6432	18.7542	31.4515	20.9837	12.8652	26.4985	42.7341	6.8999	53.6703	6.98262	48.8154	38.2806	74.3313	116.504
TG 52:3-FA20:3	Triglycerides	81.511	95.8583	26.3043	31.9724	58.8922	62.0608	53.1628	92.5239	55.4109	34.4494	57.8681	76.4697	17.8796	128.814	13.5318	99.3519	90.5659	161.785	215.185
TG 52:3-FA22:1	Triglycerides	1.64924	1.24271	0.669965	0.813152	1.28622	1.21468	1.05609	1.71487	1.1024	0.684698	1.89604	3.26888	0.941017	3.23722	0.313026	4.02453	2.24404	2.08881	6.0976
TG 52:4-FA14:0	Triglycerides	12.8395	13.3557	5.09526	4.44227	10.8144	7.52729	7.29898	12.5138	7.47252	4.44105	18.0399	21.9703	4.99174	42.2181	4.18614	24.6532	23.3892	37.4012	67.3364
TG 52:4-FA16:0	Triglycerides	929.198	781.068	355.164	414.245	567.387	471.243	459.264	778.997	500.154	339.32	1601.99	3385.99	1233.72	3789.2	105.846	2989.2	1677.56	442.596	4048.77
TG 52:4-FA16:1	Triglycerides	401.76	314.607	185.096	264.162	319.202	234.537	191.331	358.252	249.041	189.29	576.647	994.19	302.887	1095.09	95.2678	1069.42	609.879	539.271	1920.47
TG 52:4-FA18:0	Triglycerides	6.80591	6.26431	4.03028	4.04352	5.75984	4.42798	4.02719	6.99666	3.95147	3.12384	18.4209	40.0557	7.85683	27.409	2.35247	38.0652	30.5666	20.7444	87.7978
TG 52:4-FA18:1	Triglycerides	520.706	405.274	224.387	324.008	407.302	300.633	248.202	467.6	311.785	241.161	708.713	1460.33	475.637	1605.7	121.74	1459.63	936.181	657.285	2689.23
TG 52:4-FA18:2	Triglycerides	1675.19	1265.93	622.358	770.272	994.67	790.909	727.656	1266.31	884.691	618.586	2798.04	5707.94	2010.87	6725.12	212.348	5033.04	2533.04	782.92	6979.74
TG 52:4-FA18:3	Triglycerides	260.902	218.479	101.893	137.372	185.882	156.514	135.596	264.672	144.128	99.3972	364.07	929.773	287.561	913.387	45.0528	838.643	521.18	338.797	1677.14
TG 52:4-FA20:0	Triglycerides	6.77418	5.06991	2.50134	2.88917	3.7051	2.95264	3.10795	5.32217	3.61361	2.25834	10.9745	24.3949	8.94699	29.0719	0.772537	21.2956	11.5337	2.83521	28.6127
TG 52:4-FA20:2	Triglycerides	8.87064	8.26331	3.91503	3.75025	6.66282	4.82053	4.11683	6.98094	4.84174	2.99576	12.4979	20.7512	4.57548	29.3704	2.0612	18.9649	13.3584	15.045	45.0113
TG 52:4-FA20:3	Triglycerides	53.3012	59.9526	21.4297	24.3234	39.1767	32.2689	28.2948	47.303	34.8914	20.6274	37.5346	55.1054	11.6443	98.6341	9.95804	61.8403	49.4959	117.242	160.838
TG 52:4-FA20:4	Triglycerides	136.201	186.886	54.8324	67.7725	98.6065	82.3404	77.7662	142.287	81.2311	61.3703	124.301	199.26	82.3014	280.252	19.5421	218.035	344.902	150.298	489.701
TG 52:4-FA22:1	Triglycerides	2.61379	2.06215	1.07714	1.48759	1.93456	1.41724	1.13133	2.32441	1.48825	1.12605	3.82801	8.58314	2.82284	9.89945	0.508879	7.44608	4.49168	2.60033	13.3722
TG 52:4-FA22:4	Triglycerides	5.28416	7.18789	1.68101	1.60626	3.83991	2.3078	2.10176	3.97164	2.25355	1.54725	7.23931	5.76016	1.68445	15.364	2.4576	7.14716	13.4812	19.807	29.4851
TG 52:5-FA14:0	Triglycerides	10.7967	12.5385	4.65853	3.81669	8.25088	5.49943	5.74093	9.27836	5.84446	3.81456	19.385	25.4366	7.9867	52.0596	3.40119	24.8221	35.4978	32.2817	78.9193
TG 52:5-FA16:0	Triglycerides	126.368	120.392	51.3368	57.2063	74.6217	56.0557	55.5414	101.624	63.5103	46.9626	226.977	686.574	290.259	789.913	21.9408	496.981	362.794	84.9766	855.476
TG 52:5-FA16:1	Triglycerides	181.111	150.902	76.7952	95.0429	104.434	71.5328	63.7253	117.09	92.2028	70.489	341.024	653.832	261.986	894.415	33.6249	549.603	330.349	133.641	969.108
TG 52:5-FA18:1	Triglycerides	47.7348	40.9416	21.4751	28.1806	34.625	23.7265	20.1676	40.4921	25.0585	19.9625	96.0483	262.955	108.073	267.041	14.0051	201.5	146.381	68.0302	479.567
TG 52:5-FA18:2	Triglycerides	317.384	259.325	127.591	155.006	169.547	120.623	109.486	202.261	157.029	122.025	646.43	1469.94	614.737	1981.26	52.9304	1148.62	647.783	141.418	1869.68
TG 52:5-FA18:3	Triglycerides	194.655	173.108	71.6289	92.4877	111.982	81.4253	75.7097	148.611	97.7854	68.0196	348.828	1054.72	395.589	1182.81	34.1604	755.374	429.081	145.819	1447.68
TG 52:5-FA20:3	Triglycerides	14.5627	15.5072	6.04866	6.37735	8.59991	6.788	5.78803	10.3807	7.28355	4.98074	17.9588	26.9901	6.86387	53.1853	3.19998	25.0686	18.8733	24.5367	67.1294
TG 52:5-FA20:4	Triglycerides	98.6714	121.418	45.869	56.982	64.3225	44.7292	45.8808	75.8053	56.742	42.2255	83.8952	131.21	45.9354	175.038	13.2025	120.817	177.251	99.5193	330.634
TG 52:5-FA20:5	Triglycerides	8.99297	12.004	3.16937	3.69861	6.29761	5.36549	4.43778	9.70171	5.83869	5.36709	16.7162	40.129	30.2153	72.3072	2.77372	45.2818	68.7307	21.4055	83.4741
TG 52:5-FA22:5	Triglycerides	9.77554	14.2325	3.34194	2.88123	8.58787	3.73099	4.15113	7.29272	3.9458	3.00837	16.3574	28.1654	10.9671	50.9662	4.69129	26.8915	46.1394	43.2499	89.0247
TG 52:6-FA14:0	Triglycerides	4.49015	5.97213	1.92536	1.81747	3.70078	1.67599	1.81008	3.32764	2.14014	1.84392	11.3099	16.8006	7.11576	29.3371	1.87962	13.6344	21.5963	14.9593	50.3963
TG 52:6-FA16:0	Triglycerides	3.35413	4.68435	2.54438	2.53629	2.52034	2.51484	2.52033	2.29258	0.759607	2.52625	17.3667	77.5635	33.5315	73.3106	2.53694	44.9202	40.5156	13.1656	122.466
TG 52:6-FA16:1	Triglycerides	25.6619	25.5249	11.3003	13.9025	14.5891	9.37749	8.39042	16.4024	12.534	9.81769	50.3763	136.101	63.1455	187.543	6.41717	98.7418	71.5807	25.2969	204.193
TG 52:6-FA18:1	Triglycerides	3.59313	3.62547	2.15239	2.02772	2.78581	1.75763	1.70911	3.82602	1.80784	1.66361	13.6442	50.5876	23.4324	41.1577	1.70461	30.0184	27.8337	6.65157	85.3712
TG 52:6-FA18:2	Triglycerides	28.7336	25.5576	11.2349	13.2497	15.4721	10.012	8.04856	17.6038	12.0264	10.0388	84.4337	270.964	138.774	325.352	6.7205	159.573	106.841	15.5187	348.577
TG 52:6-FA18:3	Triglycerides	39.3367	37.7203	15.13	19.0418	20.2807	13.5467	11.767	24.4163	17.429	13.4885	81.1115	273.556	118.977	340.562	8.40867	173.284	109.845	28.3343	409.69
TG 52:6-FA20:4	Triglycerides	25.6864	29.5949	11.6577	14.6937	14.7299	9.66484	9.95208	17.8973	13.4962	10.2273	49.0723	80.443	29.0465	99.1589	4.01372	57.8662	64.7323	20.5147	147.777
TG 52:6-FA20:5	Triglycerides	7.68536	8.92317	2.97413	3.59664	4.88796	3.38193	2.98592	6.40404	4.40245	3.82247	11.3826	26.2777	17.6913	44.4679	2.25635	25.1163	35.8616	16.5247	57.2652
TG 52:6-FA22:6	Triglycerides	4.0889	6.28503	2.04159	1.52081	5.09186	1.77128	1.99364	4.12753	2.08442	1.50404	20.7716	15.1729	4.08674	28.317	4.26104	23.373	39.901	40.112	114.595
TG 52:7-FA16:0	Triglycerides	9.91061	10.133	8.12821	8.38777	11.0173	11.224	9.66074	12.2152	10.5494	8.67498	14.3715	24.7311	9.86594	15.0018	7.96324	25.2321	19.7801	72.65	39.8851
TG 52:7-FA18:1	Triglycerides	0.86775	2.38692	0.731386	2.17193	0.900694	0.77642	0.72296	1.0119	2.06225	1.86607	1.38833	4.77185	3.11126	3.90097	0.0868467	1.38281	2.71438	2.61167	9.48603
TG 52:7-FA20:5	Triglycerides	2.01946	2.08535	0.835495	0.817413	1.0151	0.821025	0.69759	1.43325	1.05189	0.869568	6.63672	15.6637	10.7199	22.107	0.603289	11.2981	11.985	3.3979	23.4935
TG 52:7-FA22:6	Triglycerides	1.70109	2.51654	0.9438	0.741394	2.16708	0.566192	0.639376	1.40615	0.756159	0.640333	9.77484	8.4233	1.71264	11.9244	2.0984	11.3759	15.806	16.3272	56.2662
TG 52:8-FA16:1	Triglycerides	1.97038	1.89787	1.08976	1.32767	1.84398	1.94359	1.34083	2.03549	1.6399	0.97818	2.613	7.60363	1.09637	2.99879	0.71178	7.70212	4.74384	31.2391	14.2244
TG 52:8-FA18:2	Triglycerides	0.350737	0.394519	0.0457891	0.161512	0.151832	0.0167632	0.127518	0.0453815	0.150153	0.187084	1.80444	8.13134	4.23365	5.88674	0.127846	3.20678	2.83393	0.233655	9.64924
TG 53:0-FA16:0	Triglycerides	9.24795	11.8995	4.70654	4.36392	6.92802	4.36488	4.42666	8.26375	4.92602	3.56886	28.3557	63.527	34.1277	78.1148	3.24511	48.85	62.8884	28.0396	117.748
TG 53:1-FA16:0	Triglycerides	5.89783	5.8884	3.17667	3.60623	6.66323	5.32931	4.25755	6.57802	4.41718	2.6137	8.09331	17.5922	5.68002	13.7674	2.04338	18.8209	19.567	51.1298	41.5817
TG 53:1-FA17:0	Triglycerides	5.31482	3.71617	2.90345	3.57344	4.76453	5.1628	3.21561	6.07319	3.83282	2.03244	7.68538	17.5565	0.801278	5.19053	1.75912	25.3473	12.0624	75.5244	31.7542
TG 53:1-FA18:0	Triglycerides	6.79294	5.35205	4.18359	4.69523	6.92328	8.41958	5.69092	9.64997	5.58566	2.78928	13.7347	24.9828	1.37528	6.92377	2.59523	37.7077	18.5528	106.088	47.77
TG 53:1-FA18:1	Triglycerides	13.0658	11.9375	10.1633	11.5943	13.7895	14.0906	11.7416	16.7636	11.4146	9.63384	21.4337	37.1653	11.6548	19.044	7.89579	41.5216	26.4349	99.5806	63.9603
TG 53:2-FA16:0	Triglycerides	18.8767	13.8408	8.58262	10.0042	16.5044	13.6321	10.0342	17.3108	11.7315	6.73891	14.3619	28.388	5.37754	22.5729	4.97959	38.2808	31.5839	100.736	70.502
TG 53:2-FA17:0	Triglycerides	25.0686	16.9148	11.8148	16.1826	19.875	16.2715	12.6772	21.9627	15.474	9.49701	28.8132	64.0731	7.70155	31.7929	5.88323	82.3171	39.6724	165.267	113.548
TG 53:2-FA18:0	Triglycerides	8.77686	6.54444	4.7169	6.12725	8.67957	9.26497	6.97545	12.4068	5.70771	3.65484	20.8932	30.6939	2.08087	12.9922	2.51543	45.1484	21.4613	82.4303	57.0353
TG 53:2-FA18:1	Triglycerides	56.8277	40.265	26.5651	38.1888	51.1108	46.6988	33.8454	61.998	36.0392	20.9449	64.979	138.891	13.739	68.3604	14.1894	175.872	87.0121	432.064	253.331
TG 53:2-FA18:2	Triglycerides	5.2559	4.59815	2.73301	2.86916	3.72387	3.75891	2.99837	5.24998	3.34883	1.95399	14.7464	24.383	7.54939	16.4553	1.08562	28.7944	14.824	17.3678	44.8038
TG 53:3-FA16:0	Triglycerides	15.926	13.9825	6.6534	6.73751	10.2512	9.11815	7.47999	12.3066	9.02589	5.21228	15.0901	28.361	6.77627	30.6401	3.7998	33.1745	28.2953	42.8399	61.0523
TG 53:3-FA17:0	Triglycerides	28.7483	20.6449	12.6662	15.3586	16.9338	13.2283	11.1582	19.7243	14.7452	9.97669	42.4589	83.4034	18.8531	74.2091	4.97184	102.432	49.1314	54.7806	141.91
TG 53:3-FA18:0	Triglycerides	3.88386	3.23552	2.20455	2.48387	3.60539	3.95196	3.03635	5.72256	2.42318	1.60861	11.2477	16.5364	2.14239	9.60966	1.05193	21.6551	10.4752	17.1205	29.9457
TG 53:3-FA18:1	Triglycerides	63.6254	45.8607	28.3084	41.4628	52.4353	46.6423	35.0644	66.2841	35.7871	23.7298	89.3121	157.295	31.138	122.8	18.2445	190.368	97.2891	300.268	285.874
TG 53:3-FA18:2	Triglycerides	38.6734	28.423	16.5847	20.1917	23.6966	21.147	16.3659	29.7482	19.9569	12.9095	64.6144	108.356	22.2009	98.8081	6.62216	139.658	67.0578	75.2183	188.373
TG 53:4-FA16:0	Triglycerides	7.58058	8.40771	2.93117	3.37197	4.92778	4.53198	3.85773	6.52003	4.29539	2.7346	7.64371	14.259	4.51515	19.3615	2.13739	15.5039	15.5994	22.2812	31.76
TG 53:4-FA17:0	Triglycerides	13.2798	10.5175	5.29463	5.87815	5.68333	4.27485	3.73097	6.73506	5.64364	4.20373	24.6732	54.9772	17.6357	64.3145	2.06273	54.8315	26.2518	14.8843	70.5093
TG 53:4-FA18:0	Triglycerides	0.743365	0.688694	0.434283	0.495624	0.639435	0.732782	0.556204	1.11083	0.502082	0.297014	2.78006	4.37767	0.780498	3.29891	0.330494	4.66213	2.92723	3.28547	6.6453
TG 53:4-FA18:1	Triglycerides	24.3033	20.2223	11.003	15.0429	17.7809	16.6981	12.2118	24.5336	13.6918	9.27699	44.4265	80.3491	24.1075	80.5959	6.89826	84.8942	45.909	58.1967	138.556
TG 53:4-FA18:2	Triglycerides	39.4281	29.014	16.1547	20.2259	21.7702	18.8794	14.9429	28.0977	18.7638	13.012	77.37	141.691	43.8958	159.027	7.93859	147.1	68.9621	51.9722	202.732
TG 53:4-FA18:3	Triglycerides	4.6909	4.106	1.89195	2.42637	2.73043	2.33529	1.75969	3.65297	2.1893	1.60445	8.05177	19.849	4.24398	17.8944	1.00518	21.9256	11.1995	13.0265	36.0153
TG 53:4-FA20:4	Triglycerides	4.0756	4.98261	1.70261	1.76869	2.20363	1.87516	1.76371	3.2324	2.19917	1.48169	4.73242	7.33562	2.78259	11.1049	0.79157	9.12501	11.1635	10.1816	17.8149
TG 53:5-FA18:1	Triglycerides	3.99592	3.89816	2.33057	2.72739	2.91446	2.92334	2.15068	4.45956	2.13639	1.54739	10.1685	20.428	8.03743	23.6497	1.14005	17.9962	11.7344	8.33821	30.2942
TG 53:5-FA18:2	Triglycerides	14.681	12.3753	5.70512	7.46609	6.68501	6.04389	4.86045	9.4415	6.36489	4.58751	34.9249	74.2999	30.9426	96.6321	3.14976	61.2865	31.3219	12.0619	88.6519
TG 53:5-FA18:3	Triglycerides	4.57056	4.46472	1.95623	2.49953	2.42109	1.95849	1.55538	3.79959	2.34334	1.31289	9.24101	25.0869	8.20868	28.0725	1.19192	21.6871	12.4218	9.3435	36.965
TG 53:5-FA20:4	Triglycerides	7.66433	9.04972	3.86315	4.35584	4.60109	3.63499	3.90454	6.1831	3.85009	2.65251	9.27929	14.6283	5.89785	21.9486	1.68684	13.5297	19.1162	17.1231	35.121
TG 53:6-FA18:1	Triglycerides	1.41671	1.51089	0.687019	1.02576	1.24892	1.84426	1.35854	2.27296	1.01083	0.601631	2.32611	5.61969	2.0486	5.87034	0.425858	5.46311	4.54204	6.41241	8.31796
TG 53:6-FA18:2	Triglycerides	2.62998	2.62161	1.06448	1.214	1.26815	1.40169	0.903868	1.78752	1.14325	0.771167	8.10811	21.1606	9.72612	28.6146	0.72515	13.4368	8.27023	2.15692	21.5591
TG 53:6-FA18:3	Triglycerides	1.92766	1.86258	0.752288	0.871984	0.853031	0.796107	0.559661	1.10178	0.65112	0.500085	4.29844	13.0545	6.15391	16.2731	0.441361	8.52557	5.34138	2.42966	17.0275
TG 53:6-FA20:4	Triglycerides	3.53836	4.35536	1.55675	1.92033	1.73137	1.37442	1.2486	2.35982	1.57612	1.04922	6.05293	12.2983	5.44309	20.2248	0.64298	8.28184	10.2955	4.04429	19.0389
TG 53:7-FA18:3	Triglycerides	0.325918	0.330894	0.243427	0.250531	0.174858	0.223954	0.204984	0.260934	0.228039	0.134186	0.858968	3.02022	1.69567	4.21285	0.180726	1.75463	1.18069	0.651525	3.9363
TG 54:0-FA16:0	Triglycerides	3.17725	3.51788	1.87745	1.66383	3.65237	3.8052	4.04596	5.88793	2.65583	1.39154	5.01515	5.84786	0.861683	3.91637	1.00264	7.30958	7.37049	14.373	15.0369
TG 54:0-FA18:0	Triglycerides	2.46394	2.14221	2.65815	2.00265	3.94784	4.97195	4.21343	6.83774	2.99513	1.3108	10.7745	10.5493	0.461365	2.34545	1.7285	23.3617	14.1983	65.3536	28.3482
TG 54:1-FA16:0	Triglycerides	15.0579	15.059	10.0434	10.7638	20.6642	20.6796	17.8604	27.6919	12.4307	7.00691	19.4239	27.4534	1.9247	12.0591	5.23132	35.0938	29.1091	83.8405	61.8216
TG 54:1-FA18:0	Triglycerides	34.0755	26.6142	29.4633	31.1265	58.0079	65.1029	50.3726	85.8746	32.7677	17.8529	111.199	135.431	6.55025	28.3121	17.1733	259.308	143.351	573.779	357.028
TG 54:1-FA18:1	Triglycerides	17.8315	13.2657	14.0644	14.8857	28.5468	32.921	24.0105	40.8567	17.6561	9.51072	54.8068	62.0809	4.87764	17.3505	7.91839	117.927	66.1663	273.532	164.299
TG 54:1-FA20:0	Triglycerides	7.15786	5.62113	4.49305	5.39215	9.9646	9.91966	8.39946	12.8516	5.7976	3.54226	10.4786	15.2378	1.62705	7.54973	2.45911	19.2316	15.6885	39.6744	34.1463
TG 54:1-FA20:1	Triglycerides	5.48753	4.98013	3.79377	3.56469	7.18463	7.4252	6.4591	9.52768	4.43019	2.4091	8.23113	11.9404	0.58941	4.33159	2.49395	19.0939	13.1888	46.8517	28.3786
TG 54:2-FA16:0	Triglycerides	70.7138	55.5679	37.5603	39.8534	77.4088	75.8818	65.2609	98.6938	45.9384	26.4501	68.4562	99.1066	10.6596	61.6825	17.8518	134.044	95.6411	221.257	221.664
TG 54:2-FA18:0	Triglycerides	198.839	132.822	137.555	156.868	275.324	257.341	211.558	401.568	151.597	101.13	433.831	600.115	52.3081	215.643	67.9991	1063.47	543.254	1423.35	1554.52
TG 54:2-FA18:1	Triglycerides	340.069	231.573	218.193	275.166	477.309	448.378	354.247	669.628	251.662	168.708	604.537	908.588	73.5994	339.179	117.33	1544.26	823.52	2506.47	2390.63
TG 54:2-FA18:2	Triglycerides	17.3388	13.8789	12.8829	11.7186	18.3681	20.0315	18.6479	29.2171	13.1128	7.32013	65.2917	64.2971	6.86284	32.0912	5.28558	110.309	66.6278	59.8648	167.018
TG 54:2-FA20:0	Triglycerides	7.1982	6.49825	4.04757	4.38966	7.34828	6.30683	6.06196	9.47892	4.52263	3.04674	13.0862	18.601	2.49283	14.331	2.16074	19.5932	15.3505	16.671	34.8926
TG 54:2-FA20:1	Triglycerides	63.4754	47.4033	35.0508	37.5275	72.2161	67.4234	55.3436	87.3906	40.1576	24.5692	50.4282	84.1733	8.20115	53.0895	18.3011	113.881	77.2011	230.316	191.346
TG 54:2-FA20:2	Triglycerides	8.8443	8.4359	5.77654	4.42974	9.04161	9.97205	8.75246	13.7376	6.18482	3.62135	17.473	19.4435	1.61573	11.8021	2.88757	31.8611	20.8943	37.6505	52.3424
TG 54:3-FA16:0	Triglycerides	124.932	107.665	59.4295	60.7167	116.008	105.946	101.283	160.315	78.6267	45.5904	155.909	209.555	33.3434	180.695	22.8169	269.421	175.503	200.268	464.014
TG 54:3-FA16:1	Triglycerides	19.7671	14.622	11.7101	11.6439	20.3841	14.6831	11.3312	19.0637	10.6463	7.04431	17.4292	30.4915	2.50241	19.8956	6.78884	37.8267	24.9782	66.0287	70.0132
TG 54:3-FA18:0	Triglycerides	257.678	185.979	166.479	175.428	277.788	236.051	219.494	406.195	164.81	131.076	677.063	982.746	148.002	573.963	65.2194	1487.39	661.058	473.67	2110.42
TG 54:3-FA18:1	Triglycerides	1299.58	848.4	700.222	1018.08	1608.65	1293.88	1051.46	2068.91	866.166	655.558	1923	3352.73	699.652	2100.2	500.702	4615.86	2453.12	5354.77	8067.18
TG 54:3-FA18:2	Triglycerides	255.546	184.2	158.119	160.285	258.178	217.443	201.479	371.813	156.588	122.671	617.243	873.765	132.105	545.757	64.418	1370.43	616.905	420.273	1875.95
TG 54:3-FA18:3	Triglycerides	1.59229	1.54486	1.30669	1.14671	1.66366	1.24413	1.16594	2.54024	0.921573	0.747249	6.47202	8.20225	0.705801	4.80051	0.683996	13.2921	8.85184	8.23945	24.658
TG 54:3-FA20:1	Triglycerides	53.8951	42.6268	28.9619	27.6418	49.0431	39.1374	35.5328	56.893	28.7909	19.6376	55.6782	86.2111	12.8889	78.4623	14.0799	105.495	71.4326	87.8963	179.998
TG 54:3-FA20:2	Triglycerides	85.0501	70.3269	40.0985	43.1404	81.7363	73.3827	65.592	111.511	53.5484	32.3586	96.0824	143.344	22.7904	120.841	16.4781	189.023	111.572	154.765	338.386
TG 54:3-FA20:3	Triglycerides	15.9512	18.2259	8.40916	7.89247	14.4687	16.6965	14.0721	24.0727	11.399	6.40887	23.6031	24.365	3.71036	22.0598	4.91694	44.0503	32.6029	64.7335	81.8023
TG 54:4-FA16:0	Triglycerides	176.511	181.238	76.2612	69.6895	132.361	123.553	129.061	198.37	100.703	56.874	236.13	314.589	71.2769	367.165	34.4323	353.348	306.763	290.178	687.878
TG 54:4-FA16:1	Triglycerides	30.8219	24.8315	15.3536	15.8665	25.664	18.3895	16.6053	27.8455	15.747	11.0887	37.266	53.7654	8.82412	54.3882	8.07389	65.2633	42.4172	61.0746	131.523
TG 54:4-FA18:0	Triglycerides	127.232	96.645	73.9899	69.8878	100.129	79.7125	83.6576	150.226	67.1139	56.1561	393.679	699.579	150.359	525.097	27.1904	798.794	358.11	122.035	1105.22
TG 54:4-FA18:1	Triglycerides	1352.97	920.265	677.32	871.769	1241.17	923.863	820.552	1634.63	751.562	594.628	2486.45	4772.45	1672.36	4357.65	374.154	5377.85	2652.22	1456.84	9388.43
TG 54:4-FA18:2	Triglycerides	828.317	573.373	418.372	500.369	703.126	537.272	485.557	956.618	446.853	362.194	1742.43	3275.59	994.038	2884.47	202.891	3691.81	1691.3	770.415	5821.85
TG 54:4-FA18:3	Triglycerides	31.589	24.6294	17.8773	18.3663	27.0973	22.5339	20.083	39.7327	17.3151	11.263	79.6889	160.613	26.2174	97.917	8.97565	196.448	101.255	69.2469	374.048
TG 54:4-FA20:1	Triglycerides	14.0767	11.5953	7.35493	6.64187	10.6111	7.39344	6.73495	12.3984	6.73884	4.73438	16.7061	28.3532	5.38434	30.6439	3.79531	32.4962	22.6959	16.3365	61.7735
TG 54:4-FA20:2	Triglycerides	70.0196	61.1407	30.8777	30.6645	51.865	41.257	38.1275	66.4667	37.1072	23.7314	101.175	167.739	34.8972	175.227	11.2377	170.079	99.1196	63.7794	295.76
TG 54:4-FA20:3	Triglycerides	155.349	154.138	65.0611	75.4237	121.261	118.331	110.383	182.144	95.5881	55.78	146.545	200.153	41.7212	243.59	26.7364	242.914	178.784	255.884	515.512
TG 54:4-FA20:4	Triglycerides	40.7993	46.9221	23.1919	26.9463	38.6741	34.97	38.1207	63.1117	26.4045	21.7445	71.0448	93.9597	30.2945	93.537	12.9933	115.356	150.891	100.991	226.277
TG 54:4-FA22:1	Triglycerides	3.32289	2.51242	1.49723	2.11899	3.18005	2.30965	2.15545	4.11781	1.99037	1.59064	6.68572	12.2526	4.14589	11.0012	0.851366	13.5324	6.33771	3.9526	22.7159
TG 54:4-FA22:4	Triglycerides	31.3776	44.7116	10.6018	10.108	20.8274	14.7279	16.2834	27.4587	13.9393	10.8885	31.9313	26.6355	8.1515	49.7941	8.34883	37.3346	77.9845	69.1926	110.809
TG 54:5-FA16:0	Triglycerides	157.401	180.091	76.1249	69.8691	114.657	92.0467	108.253	163.904	84.8955	54.35	242.932	369.837	122.399	485.387	31.6466	390.253	499.834	264.12	843.598
TG 54:5-FA16:1	Triglycerides	40.8103	41.8241	20.3261	18.2581	29.2689	21.0319	20.8299	34.4521	21.134	13.7266	54.5163	73.828	18.4948	100.771	11.1992	78.7153	69.9067	83.1587	191.425
TG 54:5-FA18:0	Triglycerides	17.6464	14.3709	10.2485	9.60155	13.3433	9.52094	9.9967	18.7562	8.56236	7.09961	56.9234	133.708	31.2307	100.327	4.53852	127.648	75.8005	22.3217	221.481
TG 54:5-FA18:1	Triglycerides	595.834	443.462	268.947	305.675	393.754	287.61	274.904	529.586	271.717	220.58	1415.56	3117.69	1369.76	3393.45	127.213	2785.99	1341.62	343.514	4637.76
TG 54:5-FA18:2	Triglycerides	813.905	583.805	353.82	392.061	495.448	356.349	341.545	663.7	370.298	292.332	2161.89	4515.71	2027.18	5115.54	149.684	4051.43	1695.69	272.931	6227.39
TG 54:5-FA18:3	Triglycerides	109.829	84.2688	51.8767	62.8433	81.9282	62.0437	54.2649	115.415	53.5681	40.6455	254.123	633.679	207.821	535.664	32.6815	581.432	294.723	134.43	1215.93
TG 54:5-FA20:2	Triglycerides	17.249	14.6295	7.91371	6.62449	10.939	7.90124	7.57166	13.331	7.6321	5.39968	28.8141	49.8543	13.0137	62.1124	3.54835	44.4233	28.7627	12.6152	93.9668
TG 54:5-FA20:3	Triglycerides	131.785	131.307	51.9493	52.4522	78.7801	66.5888	64.5255	107.545	67.5351	42.1	157.087	237.511	63.5117	330.471	19.2588	225.396	149.053	112.048	450.32
TG 54:5-FA20:4	Triglycerides	294.857	335.294	159.52	184.255	223.454	181.084	204.142	323.075	164.129	116.668	396.61	572.327	194.876	583.364	45.1405	561.766	729.743	268.269	1300.74
TG 54:5-FA20:5	Triglycerides	1.61798	2.11298	1.00032	1.17961	1.73924	1.49996	1.32892	2.38515	1.37506	1.12373	7.38008	9.90106	3.59804	11.4886	0.769439	18.214	20.9405	8.95962	28.9976
TG 54:5-FA22:1	Triglycerides	4.11776	3.29017	1.81612	2.07493	2.8008	1.94843	1.80159	3.45135	1.71571	1.511	10.1709	22.0268	9.6142	25.7594	0.959756	20.2203	9.94002	2.40166	33.0371
TG 54:5-FA22:4	Triglycerides	21.1514	26.7161	8.18705	7.29194	13.4889	7.57228	8.03796	13.0134	8.72118	6.11178	22.6273	17.9833	4.45184	42.4256	6.98973	23.4278	45.1853	51.6321	86.8705
TG 54:5-FA22:5	Triglycerides	42.1534	68.1941	16.9117	12.3528	35.3986	20.2053	25.4659	42.0763	19.0608	14.4656	62.977	81.1852	36.0907	145.287	15.9811	108.532	245.106	164.146	295.048
TG 54:6-FA16:0	Triglycerides	72.644	86.768	35.9705	33.9861	46.421	32.6894	40.1766	61.472	33.3221	24.9678	153.48	253.167	101.766	306.537	16.2293	221.993	300.537	112.409	520.649
TG 54:6-FA16:1	Triglycerides	34.391	39.7411	18.0574	17.9956	23.7595	15.8095	16.8687	27.9232	16.3686	12.3965	59.695	83.3381	28.4584	129.452	9.96902	84.8813	103.674	74.24	221.652
TG 54:6-FA18:1	Triglycerides	91.4301	78.0226	44.4858	49.433	56.895	41.5266	38.9289	74.7785	42.6755	35.0719	248.872	710.91	357.634	787.956	25.2195	535.07	312.818	62.7041	1001.78
TG 54:6-FA18:2	Triglycerides	377.326	288.637	147.73	147.15	166.904	116.823	118.34	222.257	141.998	115.429	1266.2	3058.24	1627.63	4197.31	57.7426	2192.08	933.717	75.1787	3178.35
TG 54:6-FA18:3	Triglycerides	106.005	84.0054	44.3696	50.864	60.0265	41.3109	38.3313	82.3999	44.0189	33.0348	293.861	899.162	403.503	914.609	23.9751	633.022	295.439	51.9	1293.34
TG 54:6-FA20:3	Triglycerides	29.0308	31.1018	12.8059	12.5587	15.5199	12.2726	11.0235	19.9994	13.2637	9.43523	42.0633	72.2641	22.5301	112.291	5.31897	61.1008	43.6214	23.9421	140.22
TG 54:6-FA20:4	Triglycerides	256.382	285.034	132.123	143.547	144.443	109.177	129.82	197.757	119.466	90.7377	420.762	774.582	310.152	873.303	32.105	572.447	635.392	109.481	1214.15
TG 54:6-FA20:5	Triglycerides	22.0854	25.0443	10.1759	10.6787	16.3371	13.9413	12.578	24.5004	12.6451	10.0156	57.3436	127.717	76.4654	156.15	7.33222	129.175	152.799	41.5834	228.918
TG 54:6-FA22:5	Triglycerides	29.9151	44.5102	11.943	9.16983	24.8889	9.6769	12.5547	20.0272	11.3582	9.04972	43.7129	48.0965	19.3211	101.025	12.4653	65.7534	130.588	113.649	228.048
TG 54:6-FA22:6	Triglycerides	22.8508	36.7774	12.3728	9.72906	23.3593	11.609	13.6681	28.1377	11.2237	7.94727	110.697	84.2914	18.5564	100.29	18.3201	132.561	242.312	157.788	454.591
TG 54:7-FA16:1	Triglycerides	14.8996	18.8817	8.07362	8.0026	9.91033	5.51478	5.79284	9.95749	6.89807	5.40803	37.4961	58.2159	22.2446	74.5035	5.34661	50.3752	60.9062	33.9276	143.972
TG 54:7-FA18:1	Triglycerides	3.43127	4.10448	1.08159	0.566829	2.16381	1.97082	1.97353	4.32365	0.0322365	1.46209	20.9536	84.871	45.7978	82.8843	2.46902	51.7528	34.2423	7.28232	139.679
TG 54:7-FA18:2	Triglycerides	53.8304	48.1958	22.1285	21.9376	23.027	15.1341	15.507	30.4024	19.3168	15.8577	206.873	667.521	392.554	912.705	10.8896	394.888	208.215	14.8798	663.876
TG 54:7-FA18:3	Triglycerides	44.8215	40.9597	17.8193	18.2358	19.5661	13.2221	12.9476	26.3964	16.4754	12.3828	157.302	548.532	299.588	682.279	9.11054	309.14	155.889	14.9151	609.649
TG 54:7-FA20:4	Triglycerides	53.5581	63.1566	27.0405	30.2866	25.738	17.8932	18.6678	33.2191	23.3174	19.325	101.293	210.61	95.5599	253.72	7.86824	136.344	155.304	20.5236	315.381
TG 54:7-FA20:5	Triglycerides	17.3078	18.6939	7.73439	8.39446	9.87875	8.31597	6.94911	14.2816	9.03972	8.00358	56.3091	160.775	119.314	228.366	5.6947	120.771	127.132	17.5902	213.114
TG 54:7-FA22:5	Triglycerides	7.70539	10.9955	2.98405	2.14195	5.88355	1.71849	2.08335	3.86235	2.11475	1.95545	19.7173	22.6979	11.3589	52.8495	4.01272	24.9637	46.6936	24.642	88.0537
TG 54:7-FA22:6	Triglycerides	15.3322	22.8902	9.55283	7.41958	16.275	5.68943	6.90935	14.6767	6.95637	4.99377	74.2338	54.3571	11.9326	73.1103	14.6732	84.2233	132.447	110.954	360.116
TG 54:8-FA18:2	Triglycerides	4.21001	4.52937	1.97998	1.94325	2.11216	1.34506	1.22332	2.81361	1.58443	1.61368	20.4303	85.3984	53.3815	95.8571	1.57425	40.0078	28.2145	3.22766	102.993
TG 54:8-FA18:3	Triglycerides	6.78768	7.33945	2.7879	2.99486	2.79828	1.91927	1.73051	3.63546	2.42821	1.86265	26.0812	123.988	72.7435	142.903	1.7832	55.7344	34.2851	2.74633	133.309
TG 54:8-FA20:4	Triglycerides	5.89838	8.28771	3.0798	3.62924	3.00092	2.47755	2.1613	4.12187	2.62177	2.19237	14.2832	46.4945	23.0798	44.4463	1.08511	21.1579	27.1741	2.80741	60.8029
TG 54:8-FA20:5	Triglycerides	3.91822	4.7933	1.69759	2.02153	2.26929	1.61492	1.29187	2.96542	1.86034	1.69829	14.4258	43.969	36.6732	62.4541	1.46379	29.3805	30.4851	3.68223	58.1555
TG 54:8-FA22:6	Triglycerides	3.82238	5.48939	2.18381	1.59422	3.79329	1.03581	1.27897	3.05777	1.5532	1.12287	36.2304	28.9031	7.59978	39.5361	4.84738	32.3437	46.507	23.9217	150.031
TG 55:1-FA16:0	Triglycerides	12.3468	15.6687	6.73977	6.43771	8.76877	6.44991	7.10628	10.837	5.92773	3.98317	61.6986	78.1834	23.934	73.0776	4.6027	66.4336	88.3036	22.9822	176.31
TG 55:1-FA18:1	Triglycerides	7.14442	9.664	5.69665	3.8155	6.58807	3.83892	3.92245	7.84682	3.27666	2.28847	29.8222	56.4132	34.5698	65.5051	3.61719	47.6878	44.8245	21.6158	114.241
TG 55:2-FA18:1	Triglycerides	8.51458	8.09527	6.50525	7.87455	10.0339	7.85024	7.02237	9.8905	6.67096	5.48038	12.661	22.1454	9.21865	15.0248	5.82909	25.9468	21.1277	45.788	48.3355
TG 55:2-FA18:2	Triglycerides	4.30477	4.82352	2.14645	1.81564	2.32243	1.18266	1.57743	2.66447	1.4449	1.42658	26.1383	60.8767	45.6206	82.6547	1.89139	38.2781	33.1551	4.33781	80.6269
TG 55:3-FA18:1	Triglycerides	16.4868	10.6292	8.4245	9.32025	14.7528	9.76465	6.79149	13.6842	7.42276	5.19432	14.9949	33.7755	5.75433	20.3543	5.34765	42.9908	28.6155	78.7288	79.5133
TG 55:3-FA18:2	Triglycerides	3.94533	3.31212	2.47228	1.74201	2.82819	2.17446	1.81582	3.09403	2.081	1.49694	9.10998	16.9323	7.9378	15.8991	1.01996	17.5862	12.9688	8.11972	33.7274
TG 55:4-FA18:1	Triglycerides	11.8438	9.3086	5.84631	5.76551	8.19913	6.0508	4.70284	9.67488	5.38748	3.96001	14.6623	28.2002	7.00102	27.0738	3.83261	36.4458	24.3109	33.7582	65.2526
TG 55:4-FA18:2	Triglycerides	9.37227	6.88485	4.64738	4.30156	6.20642	3.80025	3.07922	6.30807	3.9244	2.98181	14.4026	27.3918	7.87459	26.269	2.56378	32.9584	21.0531	13.2385	57.9225
TG 55:5-FA18:1	Triglycerides	6.09048	5.29146	2.51891	2.56769	4.04811	2.74409	2.58862	4.29174	2.68395	1.86542	7.63204	14.2461	3.93542	16.3084	2.08532	16.2219	13.1678	16.6826	32.3422
TG 55:5-FA18:2	Triglycerides	7.99024	6.41526	3.48365	2.70278	3.98601	2.67602	2.23615	4.43707	2.93206	2.19487	14.1328	26.4074	9.99472	36.9701	1.89483	28.1206	17.5076	7.36141	48.4325
TG 55:5-FA20:4	Triglycerides	5.08187	5.44328	2.90774	3.18273	3.28307	2.0978	2.80832	3.90295	2.65748	1.81292	7.78721	11.3266	3.83587	13.3007	1.24133	13.0714	13.9827	10.3919	28.8229
TG 55:6-FA18:1	Triglycerides	2.41471	2.77432	1.26383	1.64958	1.80407	2.4922	1.77762	3.08215	1.30748	1.05432	5.7878	7.89744	2.84832	10.0542	0.976458	9.08176	7.42743	8.35489	17.3775
TG 55:6-FA20:3	Triglycerides	1.15342	1.1466	0.480387	0.569306	0.546606	0.406065	0.39862	0.685954	0.422458	0.345879	1.65044	3.22602	0.938423	4.66309	0.326792	2.8511	1.88382	1.75046	6.15147
TG 55:6-FA20:4	Triglycerides	5.82193	6.32425	3.201	3.20228	2.84624	2.18179	2.48401	3.73503	2.45165	1.94297	10.4943	17.4594	7.13868	20.4183	1.24051	14.6527	16.6547	7.24091	32.6148
TG 55:7-FA15:0	Triglycerides	1.20532	1.92163	0.845785	0.630117	0.962586	0.688413	0.521003	0.802823	0.540413	0.612647	6.30584	4.99013	2.64008	10.8832	0.547014	6.30065	7.02496	3.94836	18.8587
TG 55:7-FA18:1	Triglycerides	1.80763	2.11353	1.84572	2.05026	2.77146	2.03735	2.23367	2.72685	1.75853	1.37934	3.99127	4.8991	1.58745	4.38823	1.23203	7.01816	5.65153	8.6634	13.1119
TG 55:7-FA20:3	Triglycerides	0.219258	0.303383	0.169106	0.123194	0.140446	0.153268	0.150605	0.166973	0.156328	0.103079	0.410506	0.853381	0.417917	1.61116	0.113947	0.662841	0.469939	0.316618	1.3014
TG 55:7-FA20:4	Triglycerides	2.31428	2.18709	1.01893	1.22232	0.877913	0.79988	0.739697	1.35964	0.84899	0.594134	4.35811	8.97235	4.73471	11.8701	0.521426	6.22993	7.66322	1.69061	13.999
TG 55:7-FA22:6	Triglycerides	1.90859	3.24809	1.49507	1.61294	1.9143	1.63865	1.28295	2.42738	1.04317	0.624025	10.029	8.08245	1.68848	8.57644	1.71736	13.2862	14.2673	17.6553	39.9404
TG 55:8-FA20:4	Triglycerides	0.543393	0.712624	0.394759	0.362231	0.397852	0.295219	0.283004	0.415648	0.275773	0.220487	1.3943	2.69487	1.46282	3.33188	0.227645	1.46151	2.12088	0.485383	3.42465
TG 56:1-FA16:0	Triglycerides	13.8591	16.4382	6.83573	8.62538	18.201	15.0177	14.982	22.4587	8.65212	4.642	10.7341	15.3251	0.520564	6.12831	2.49506	15.8428	16.235	34.027	35.0487
TG 56:1-FA18:1	Triglycerides	3.58703	3.35717	2.37192	2.75693	5.31568	4.19077	4.08819	6.58163	2.58471	1.47913	7.29877	8.09061	0.841226	3.50529	0.926992	9.64213	8.11722	13.4258	18.1802
TG 56:10-FA18:2	Triglycerides	2.89429	2.25099	1.6745	1.44908	2.01228	1.46877	1.24823	2.24879	1.5893	0.935801	6.64473	12.9506	6.62308	12.4238	0.795415	12.0648	9.33784	5.11234	25.6451
TG 56:2-FA16:0	Triglycerides	16.7991	16.4808	8.59982	10.0797	19.5942	15.9	15.1787	23.2598	9.87651	6.00681	14.8871	22.9461	2.03073	12.2202	2.78772	20.3527	18.3507	31.9749	45.8138
TG 56:2-FA18:0	Triglycerides	8.6506	6.42126	7.36756	6.04182	11.3229	11.0177	8.92791	14.0209	5.42894	3.09832	18.1355	20.2242	1.13817	6.08491	3.4166	35.9594	21.4726	46.3023	53.377
TG 56:2-FA18:1	Triglycerides	20.3392	16.4162	13.4054	14.1931	26.7127	22.6977	19.2751	33.9938	11.6114	8.28498	27.4915	39.8148	2.81547	15.1936	6.14329	55.8328	37.6139	81.941	89.5176
TG 56:2-FA20:0	Triglycerides	4.54861	3.3371	3.63626	3.52947	6.23879	5.55412	4.76788	8.24461	2.64677	2.19745	9.58093	12.8857	1.18395	4.97741	2.02031	18.5054	11.6179	18.93	28.2593
TG 56:2-FA20:1	Triglycerides	7.89189	5.44292	7.39072	5.25306	10.1043	10.0431	8.58905	13.0396	5.17401	2.88295	13.3635	17.5749	0.994926	4.76073	3.25719	30.1097	17.5436	43.6946	41.429
TG 56:3-FA16:0	Triglycerides	17.2645	16.0058	8.28737	9.28692	17.5521	12.6065	11.4963	19.5443	8.64868	6.20098	16.0027	24.4753	2.72951	18.8749	3.00518	21.849	18.2332	19.8792	45.0987
TG 56:3-FA18:0	Triglycerides	14.1751	12.1726	11.3252	8.49581	16.4855	15.0018	14.6958	23.2269	8.84865	5.66297	37.7467	38.0184	3.39841	18.5735	4.44219	69.5069	36.6978	43.3018	103.572
TG 56:3-FA18:1	Triglycerides	67.3746	44.153	40.7395	43.1242	76.2829	59.8112	47.8721	89.8206	33.6857	24.3405	74.1949	121.921	11.4538	60.484	21.4895	177.206	98.6941	183.488	286.046
TG 56:3-FA18:2	Triglycerides	13.6668	11.4041	9.19123	7.466	12.6617	9.11553	9.92685	17.1771	6.63498	5.17177	26.8682	31.4802	3.24154	20.4043	3.1601	41.5462	24.7036	14.0972	68.0029
TG 56:3-FA20:0	Triglycerides	5.5667	4.19776	3.65879	3.60814	6.08069	4.21365	4.61266	8.21658	2.74185	2.49268	12.8637	18.9786	2.5574	11.1758	1.47046	21.975	13.1719	5.76938	36.5151
TG 56:3-FA20:1	Triglycerides	34.6497	22.6791	22.1755	22.0918	40.927	30.9996	25.576	47.3114	16.8117	12.611	39.8218	63.9956	6.24271	29.6728	12.2442	91.5036	52.0304	94.9989	143.359
TG 56:3-FA20:2	Triglycerides	9.56774	7.21961	6.70041	5.58623	10.5618	9.66006	8.82814	14.6078	5.77743	3.4284	20.8859	23.717	2.10484	10.7244	2.84797	41.1948	21.0292	30.4411	64.9896
TG 56:4-FA16:0	Triglycerides	37.1261	36.0694	16.437	17.4218	37.5568	25.9903	24.5025	42.5847	18.1537	10.96	34.3724	37.1717	5.12969	38.8463	7.31408	39.1178	44.8901	57.6019	90.8201
TG 56:4-FA18:0	Triglycerides	23.3294	21.6544	15.8567	12.3001	23.0511	21.645	23.5214	36.8604	13.3767	8.88707	60.8289	64.519	10.5231	43.3312	7.77475	99.3493	66.1134	71.302	166.451
TG 56:4-FA18:1	Triglycerides	101.951	74.3746	55.5307	53.9216	98.3003	73.246	66.2456	127.448	47.4686	35.6233	148.426	222.07	36.3829	163.341	25.4179	303.622	154.844	154.702	513.726
TG 56:4-FA18:2	Triglycerides	42.9324	32.7985	25.4835	21.5894	36.6577	25.553	24.1786	44.887	17.5172	14.2252	75.6184	109.524	17.0248	83.8639	10.0959	133.565	69.5051	32.9216	200.678
TG 56:4-FA20:1	Triglycerides	36.9851	27.199	22.7953	18.5161	33.1911	23.5951	21.1493	40.2305	14.4825	12.9407	56.3436	83.1994	14.2527	68.4832	9.81472	111.209	56.6334	31.3543	171.966
TG 56:4-FA20:2	Triglycerides	39.3808	27.6076	22.1274	20.671	38.0462	29.0932	25.2296	51.2978	18.1227	14.0465	64.5354	97.2244	14.3877	64.5159	9.94615	131.305	61.9037	61.5962	224.56
TG 56:4-FA20:3	Triglycerides	18.3569	17.6198	11.046	11.1042	19.3449	18.2333	18.0551	30.3819	10.9435	6.92913	35.8253	36.2454	5.05951	27.5587	5.3997	65.5816	36.5164	57.7779	114.659
TG 56:4-FA20:4	Triglycerides	5.25022	5.66831	5.29303	4.66131	6.21551	6.52021	8.06342	11.6825	3.53277	2.86992	14.663	17.5235	3.83891	12.2429	2.05399	24.2756	22.2435	18.6221	40.8804
TG 56:4-FA22:4	Triglycerides	6.61822	7.45002	3.49493	2.81455	5.41264	3.77699	4.56473	7.02755	2.82705	2.11469	14.5748	9.2681	2.20177	9.97011	3.41508	15.4712	29.8013	29.277	42.0913
TG 56:5-FA16:0	Triglycerides	75.5797	79.6629	32.2712	29.4078	63.4817	44.1495	44.5071	77.1437	35.8867	21.0664	107.124	106.746	19.3369	127.141	17.7372	139.912	170.573	163.356	296.816
TG 56:5-FA18:0	Triglycerides	25.416	26.558	18.0967	16.4079	27.2095	21.0677	27.7791	42.0613	15.5739	11.9834	71.2066	87.9291	24.0159	82.2718	9.1934	119.959	107.341	68.9395	217.77
TG 56:5-FA18:1	Triglycerides	131.158	118.227	67.7758	64.1555	110.021	81.7792	88.5978	153.308	61.7934	44.5292	231.614	315.146	74.9888	321.207	35.1335	392.793	251.808	208.581	737.93
TG 56:5-FA18:2	Triglycerides	61.5254	49.7965	33.1622	24.9277	42.8397	29.8848	30.998	55.1732	23.3252	19.5869	133.725	203.413	46.8365	201.605	11.3283	226.26	104.321	32.0884	350.323
TG 56:5-FA20:1	Triglycerides	16.1095	12.9213	9.7592	6.95259	10.7705	7.12707	7.04702	13.7152	5.77854	5.03736	31.5966	55.7738	13.5976	55.571	3.69805	53.8575	27.9974	8.22705	86.979
TG 56:5-FA20:2	Triglycerides	40.1206	30.455	19.8307	16.5318	29.2489	20.0362	19.6249	37.87	16.1928	12.7107	82.6222	138.88	31.9351	129.622	7.4007	145.434	67.469	23.3271	249.765
TG 56:5-FA20:3	Triglycerides	65.7417	59.1731	35.1998	33.8258	55.5529	46.0935	43.6701	79.3917	32.8832	23.9002	104.359	142.166	28.9142	131.777	16.982	177.963	97.8673	103.067	355.184
TG 56:5-FA20:4	Triglycerides	49.7898	50.1526	37.6008	39.4255	57.4653	41.9321	57.0972	87.1297	32.2764	28.0258	119.386	156.295	47.598	136.487	15.4937	191.675	175.899	96.3752	363.072
TG 56:5-FA22:4	Triglycerides	58.7915	66.628	24.9086	21.5622	40.2353	27.2498	30.8858	49.6805	23.3609	16.4005	78.0183	65.2491	14.7096	86.517	14.3478	91.5636	134.936	102.19	236.693
TG 56:5-FA22:5	Triglycerides	9.96159	13.8129	6.03298	3.37534	10.9231	6.15894	8.85626	12.352	4.40286	3.08887	26.336	25.111	6.40084	26.9273	5.59933	42.4779	78.5638	61.6862	104.542
TG 56:6-FA16:0	Triglycerides	75.6492	85.9633	33.413	27.5233	57.6642	37.3505	42.7049	68.7162	32.2828	22.289	154.038	192.427	59.4255	243.726	19.3053	236.912	303.662	165.105	505.095
TG 56:6-FA18:0	Triglycerides	15.0887	14.6148	10.0843	9.41099	11.8759	9.22974	12.2851	18.8473	7.3161	6.77129	47.4938	77.5761	25.2757	71.9918	4.63448	76.5376	68.2087	26.7326	140.673
TG 56:6-FA18:1	Triglycerides	112.665	112.601	60.2639	54.7601	86.4282	62.8368	73.6037	121.456	51.0019	38.5844	256.041	376.735	119.796	434.838	31.2331	426.005	393.95	179.768	877.647
TG 56:6-FA18:2	Triglycerides	91.2457	83.6149	44.5778	34.6341	52.2273	35.9916	42.2558	72.1462	35.2904	25.9663	210.454	341.503	102.86	410.096	16.1542	307.102	177.838	47.2049	531.361
TG 56:6-FA18:3	Triglycerides	8.70091	8.16817	4.64546	3.60787	6.17762	3.74159	3.89784	7.75535	3.47315	2.36975	20.606	40.0705	10.6269	39.8751	1.95413	36.9034	20.6483	6.08306	74.8059
TG 56:6-FA20:2	Triglycerides	20.3285	16.3171	9.60878	6.98797	11.0065	7.36298	7.98978	14.3511	6.67228	5.91515	51.3755	101.231	30.0442	110.44	3.17685	85.0274	39.6467	6.29617	135.58
TG 56:6-FA20:3	Triglycerides	71.3236	62.9022	33.3177	30.2219	41.7067	34.2103	32.4515	61.9167	29.1656	21.6083	129.715	203.242	58.3079	245.199	13.0611	203.945	102.272	42.8967	388.013
TG 56:6-FA20:4	Triglycerides	133.2	133.412	86.4096	95.9902	111.159	84.3875	98.4734	164.283	68.4915	56.9083	300.676	474.822	167.492	440.638	31.7294	464.34	411.087	115.67	983.617
TG 56:6-FA20:5	Triglycerides	2.77529	2.61677	1.93301	1.86846	2.54762	2.18113	2.21942	3.66427	1.96277	1.53044	12.6881	20.2671	6.69455	18.4522	1.24875	28.989	27.5252	8.34611	46.1072
TG 56:6-FA22:4	Triglycerides	49.425	54.3361	18.9486	15.8107	24.8563	15.7815	18.3497	29.5771	16.1469	11.5885	82.0549	81.0715	23.5707	127.514	11.2234	83.9727	116.4	43.9676	215.761
TG 56:6-FA22:5	Triglycerides	79.7949	103.378	34.9332	27.1356	66.4037	35.7796	46.2809	70.7907	29.0703	23.2633	144.509	172.203	61.9013	246.708	28.5232	251.742	406.011	229.503	603.397
TG 56:6-FA22:6	Triglycerides	6.49552	8.81579	5.78005	3.7047	9.10294	5.34217	6.84726	11.2426	3.35623	2.27515	44.4497	31.8381	4.31375	18.9469	6.6565	53.3102	78.9468	57.367	159.704
TG 56:7-FA16:0	Triglycerides	35.8878	43.4801	17.9794	12.7714	25.4257	14.7334	19.5083	31.7511	13.7255	10.4311	127.503	187.557	70.0279	233.975	11.8559	199.597	238.611	73.64	420.938
TG 56:7-FA16:1	Triglycerides	15.0347	18.1725	6.94524	5.54939	12.527	5.50472	5.67343	10.3315	5.657	4.23263	34.0557	37.0636	12.1809	63.7175	6.68436	48.0028	60.1898	48.0698	125.861
TG 56:7-FA18:0	Triglycerides	2.93288	2.83342	2.18525	2.3347	2.91897	1.99879	2.19558	3.01076	1.95535	1.7052	9.14877	16.1656	6.83858	17.2423	2.0364	16.8308	15.4626	8.41753	32.2596
TG 56:7-FA18:1	Triglycerides	48.2033	52.4232	28.7282	27.2698	35.7654	23.6651	26.8914	49.2996	21.807	17.9376	158.871	248.543	100.745	261.1	18.4612	229.151	224.361	77.4681	539.53
TG 56:7-FA18:2	Triglycerides	78.4803	79.7612	37.8347	28.97	40.7778	28.9805	34.2788	58.2679	28.9962	23.3108	243.847	431.454	171.18	586.512	15.8222	365.977	288.391	41.8336	652.429
TG 56:7-FA18:3	Triglycerides	12.3083	12.2994	5.68824	4.3485	6.46791	4.65746	5.25031	9.76682	4.31526	3.34012	30.3073	67.214	21.5461	76.6188	2.67608	50.5977	34.4367	9.13809	113.328
TG 56:7-FA20:3	Triglycerides	36.6121	35.8993	16.5458	14.1259	16.6398	13.9215	13.5787	24.2499	12.9729	10.1069	82.0342	155.405	53.9414	202.234	5.29582	113.181	62.3401	13.0887	203.131
TG 56:7-FA20:4	Triglycerides	130.674	136.532	72.5144	75.2785	78.4936	58.242	64.2303	112.235	55.4781	46.908	361.803	667.398	288.329	668.423	24.2538	500.538	416.891	43.603	1080.06
TG 56:7-FA20:5	Triglycerides	10.4542	9.97617	5.70441	5.94553	8.25111	6.80301	6.13963	13.0926	5.30096	4.90337	42.6883	90.0122	52.1686	96.9922	5.09209	90.4244	85.1223	17.5747	173.713
TG 56:7-FA22:4	Triglycerides	9.58939	11.7719	4.15744	3.04852	4.97631	2.49842	2.74558	5.22502	2.83443	2.56513	22.4575	25.0007	8.42383	44.5974	2.93604	22.4376	35.303	10.1285	66.915
TG 56:7-FA22:5	Triglycerides	66.093	87.5963	27.2902	19.0179	41.5951	18.9153	25.5856	41.6324	20.134	16.8836	159.988	227.292	95.7008	361.526	22.0667	249.291	364.229	104.755	544.771
TG 56:7-FA22:6	Triglycerides	42.5632	58.0612	29.9993	22.4902	45.1239	21.2879	27.5327	53.5846	19.5399	13.9263	268.288	221.461	45.025	188.836	34.0492	317.458	438.43	231.807	985.954
TG 56:8-FA16:0	Triglycerides	12.2541	15.6422	6.99142	6.59858	8.43889	6.21596	7.48222	11.1223	6.18381	3.94052	63.0388	82.6249	25.4087	76.7753	4.39778	71.2282	91.6547	22.2289	183.247
TG 56:8-FA16:1	Triglycerides	6.39675	8.56991	3.31791	2.87414	5.16909	2.28041	2.45764	4.51684	2.44303	1.9161	29.8653	34.4842	14.5272	55.5573	4.41318	38.9618	49.0772	22.3315	106.433
TG 56:8-FA18:1	Triglycerides	3.92768	5.74731	1.88339	1.45966	3.55833	1.09602	1.02996	4.52547	1.86866	0.16598	27.0033	59.6731	34.6067	66.7131	1.30444	47.5051	47.3378	16.7534	113.56
TG 56:8-FA18:2	Triglycerides	31.8745	34.058	15.723	13.644	16.1278	9.44403	11.2225	20.2	11.6415	9.3672	145.505	279.117	136.422	338.863	8.65759	192.331	165.833	19.8961	392.606
TG 56:8-FA18:3	Triglycerides	9.92574	11.6451	4.44779	4.08433	5.26509	3.61344	3.99501	7.2392	3.39088	2.69851	32.1506	82.5238	36.4402	101.228	2.3565	55.1875	49.228	8.58313	135.648
TG 56:8-FA20:4	Triglycerides	75.1752	87.5664	37.7173	40.7746	33.2481	28.4402	32.9173	50.753	29.2509	24.4321	215.607	480.22	238.076	529.413	10.451	275.403	237.103	15.6974	553.999
TG 56:8-FA20:5	Triglycerides	10.4702	11.4595	5.09655	5.31307	6.51836	5.66761	4.84737	9.49711	4.90788	4.15324	52.0152	139.182	114.055	174.606	4.14765	106.837	85.1499	6.35108	185.342
TG 56:8-FA22:5	Triglycerides	12.7333	18.5449	6.10817	3.90013	7.78343	3.09461	4.00174	6.91612	3.33528	3.39876	40.5514	60.8966	29.6966	108.448	6.19262	56.4605	95.8034	21.6694	159.238
TG 56:8-FA22:6	Triglycerides	34.8451	45.2129	19.9622	14.8955	25.012	11.6912	13.7666	28.1576	12.9265	9.61034	287.615	269.257	61.2325	259.002	26.4172	290.677	369.795	101.892	875.307
TG 56:9-FA18:3	Triglycerides	4.20223	5.28155	2.11557	1.73762	2.29302	1.20178	1.30696	2.49146	1.48082	1.2262	20.5747	54.9611	26.8921	59.6908	1.36595	28.9354	28.5804	4.12725	80.733
TG 56:9-FA20:4	Triglycerides	13.3709	17.517	7.00732	7.69527	5.57881	5.30166	5.27164	8.87881	5.12788	3.85794	39.4727	119.467	63.1387	127.495	2.12332	53.9552	56.3354	3.1232	119.721
TG 56:9-FA20:5	Triglycerides	5.40985	6.30759	2.61733	2.49716	2.56466	2.54828	2.30975	4.06522	2.03205	2.17748	30.4939	96.3553	94.7584	141.404	1.81589	61.8592	48.2978	2.28436	96.511
TG 56:9-FA22:6	Triglycerides	6.67278	10.1003	4.10202	2.76431	4.90585	1.86576	2.06512	4.60292	2.36711	1.92168	74.9841	72.4212	19.7222	79.4006	6.89073	70.6483	95.7234	22.2959	254.697
TG 57:10-FA22:6	Triglycerides	0.18261	0.227931	0.266583	0.26644	0.26597	0.266027	0.265698	0.266709	0.266346	0.26675	0.956565	1.2377	0.298659	1.17216	0.269437	1.16133	1.35296	0.451127	2.99378
TG 57:2-FA18:1	Triglycerides	8.66064	9.68654	5.93337	6.00329	7.50545	5.48925	6.05916	8.51135	4.56095	4.19928	45.2718	49.9106	18.4134	53.9344	6.00098	53.2509	57.0018	18.0611	142.715
TG 57:3-FA18:2	Triglycerides	4.81797	5.5454	2.60553	2.06577	2.51218	1.44946	1.65026	2.83094	1.43778	1.24958	43.1225	52.5814	20.3239	66.5468	2.11338	40.3504	41.9304	3.98066	104.276
TG 57:8-FA22:6	Triglycerides	0.90345	1.3967	0.714724	0.671209	0.899257	0.446153	0.450833	0.924174	0.404231	0.21651	9.71348	6.48424	1.28848	5.82094	0.923542	10.2261	9.40909	5.86925	25.5936
TG 57:9-FA22:6	Triglycerides	0.419729	0.633758	0.2928	0.211025	0.234963	0.290124	0.183384	0.342983	0.184581	0.144181	4.71657	3.99769	0.787809	4.24072	0.432679	3.95874	4.15013	1.55468	11.0086
TG 58:10-FA18:2	Triglycerides	4.33198	5.4137	2.57733	2.00916	2.28386	1.4124	1.67386	2.58181	1.53879	1.4214	43.2413	53.382	20.4481	66.3875	2.1547	42.5907	41.598	3.76446	103.412
TG 58:10-FA20:4	Triglycerides	14.0359	20.5378	8.58681	9.60246	6.73037	6.11304	7.8998	10.6975	5.6551	4.47316	50.9419	100.231	34.8968	78.7206	2.47106	46.5123	67.5227	6.49152	109.744
TG 58:10-FA20:5	Triglycerides	2.04931	2.79664	1.20713	1.09811	1.0608	1.33705	1.25773	2.0296	0.79028	0.683983	10.5626	24.5405	15.0056	30.2811	0.78023	15.2657	20.8932	1.68368	27.1261
TG 58:10-FA22:5	Triglycerides	2.66361	3.8178	1.29173	0.778363	1.53684	0.645233	0.902846	1.37231	0.691982	0.708411	12.8272	24.0163	14.3633	40.2679	1.50139	17.7285	28.2558	3.56589	44.6907
TG 58:10-FA22:6	Triglycerides	9.24667	11.855	5.7044	4.02414	5.0772	2.29768	2.99945	5.587	2.78874	2.48291	114.795	125.254	38.4226	138.694	7.33779	106.396	121.74	14.297	306.523
TG 58:2-FA18:1	Triglycerides	15.7775	14.8629	9.47467	10.518	21.0446	14.6299	14.3336	22.9219	8.00003	5.08875	11.8357	18.0778	0.819493	7.51479	2.25976	20.2828	18.9493	30.2735	40.6643
TG 58:3-FA18:1	Triglycerides	18.1433	14.4931	10.8494	12.1218	21.8947	14.8804	12.1608	22.6732	7.94086	6.2124	18.0527	28.7282	2.30911	11.9785	3.53575	28.7047	21.0985	27.3119	57.2295
TG 58:5-FA18:1	Triglycerides	31.6247	24.8818	16.6086	17.0112	33.1122	19.6242	17.8097	32.4651	13.1269	8.39608	35.8735	41.3874	5.26805	35.2352	7.19516	44.5801	40.8152	43.2281	91.2001
TG 58:6-FA16:0	Triglycerides	35.0106	30.0318	16.3794	17.4781	38.8608	23.3113	20.5079	40.4218	17.0669	8.25033	67.4758	68.5921	3.67813	59.7812	6.64608	74.302	47.248	64.9913	114.719
TG 58:6-FA18:0	Triglycerides	10.3376	10.6802	6.98776	4.59908	9.86684	5.92512	8.21372	11.9173	4.47148	3.67527	37.2132	34.0382	8.29248	32.1617	4.09766	55.5188	58.2346	34.642	107.964
TG 58:6-FA18:1	Triglycerides	50.8798	44.3829	24.0714	22.0137	44.9967	27.2675	26.6155	52.9877	19.1589	13.708	102.191	105.582	16.3793	104.651	15.2616	139.059	132.393	116.353	282.194
TG 58:6-FA20:4	Triglycerides	5.58845	5.96819	3.50628	3.37266	4.8443	3.47645	4.21066	6.24678	2.32483	1.97443	10.4881	13.7205	2.75663	12.3995	1.33649	14.5905	12.3228	4.06964	28.8615
TG 58:6-FA22:4	Triglycerides	21.2247	20.0194	10.809	7.88004	15.2439	8.48612	9.06564	18.0721	6.22658	6.06429	47.6863	39.6874	10.044	43.2479	8.3134	52.5447	70.1295	36.688	135.86
TG 58:6-FA22:5	Triglycerides	10.4875	12.7914	6.42221	4.55488	11.6625	5.6636	8.12836	12.1745	3.86244	3.54557	32.774	30.5243	7.61696	26.3039	5.95532	54.0388	75.5867	44.8731	122.071
TG 58:7-FA16:0	Triglycerides	28.0749	27.9574	12.1574	11.4985	24.4924	15.5867	12.7981	26.9073	12.0712	6.52935	69.1398	80.9499	6.89325	79.9073	6.27294	78.2769	46.8229	40.5747	127.49
TG 58:7-FA18:0	Triglycerides	7.50702	7.39383	5.01614	3.90774	7.01708	4.2721	5.99884	7.79177	3.44101	3.13949	35.1375	41.9118	11.7591	38.8222	3.86325	54.2845	55.01	18.1984	103.78
TG 58:7-FA18:1	Triglycerides	42.8125	43.7159	20.7785	17.8004	36.9149	19.6959	19.0191	37.752	15.2193	12.8567	116.619	130.489	41.9761	158.931	18.3198	177.549	196.881	104.397	414.149
TG 58:7-FA18:2	Triglycerides	34.9296	33.2434	16.0801	12.4757	22.6118	12.6714	13.584	25.9463	11.564	8.5888	102.315	119.151	24.5233	142.624	8.2325	118.969	100.008	27.8349	204.992
TG 58:7-FA20:4	Triglycerides	10.1838	10.9885	7.00239	5.76601	7.34289	5.67758	7.46709	10.4075	4.79848	3.5496	22.6191	31.1992	8.7692	31.2615	2.2595	26.751	24.73	6.50875	55.3827
TG 58:7-FA22:4	Triglycerides	22.6773	24.0005	10.4576	6.9661	11.9621	6.68304	7.90154	14.6361	6.10674	5.42469	62.8832	63.0464	18.8528	84.1501	6.99207	65.2774	78.8957	18.1752	161.853
TG 58:7-FA22:5	Triglycerides	31.7199	35.0602	15.7434	10.3738	25.2801	10.5704	13.7949	25.6049	8.65901	8.6864	87.6205	99.6236	33.9925	125.003	17.5071	142.446	197.104	83.5692	338.859
TG 58:7-FA22:6	Triglycerides	7.00095	8.20374	5.7965	4.68416	10.3842	4.3256	6.33566	11.633	3.63549	2.59786	57.3896	43.6214	6.42328	24.0317	7.27018	74.2645	84.0997	47.7153	197.02
TG 58:8-FA18:1	Triglycerides	15.4472	19.8659	7.67112	4.58464	11.5244	4.66489	5.1549	13.8292	4.14052	3.6115	95.6019	115.573	46.3148	155.007	10.371	141.615	155.615	46.0156	346.774
TG 58:8-FA18:2	Triglycerides	28.4564	30.0272	13.2392	9.14064	15.9612	7.94306	8.88141	17.3475	8.35853	7.03561	116.408	141.876	53.4741	204.978	8.7554	142.278	140.7	27.1394	304.641
TG 58:8-FA20:3	Triglycerides	9.23374	12.0299	4.79579	4.50447	5.1191	4.5523	4.76366	8.27745	3.45088	2.55472	17.8209	25.0273	7.28153	34.0593	2.02921	20.8864	21.0497	8.27682	51.6767
TG 58:8-FA20:4	Triglycerides	26.4361	30.4537	17.1746	18.893	14.6978	12.7808	19.8116	23.1037	13.2343	10.363	47.0965	76.7273	27.8127	88.1224	4.58979	52.4925	63.6665	14.4443	119.066
TG 58:8-FA22:5	Triglycerides	28.3466	35.274	12.8444	8.22415	18.6316	7.9034	8.95272	18.4441	6.99758	7.15809	103.283	126.283	62.3198	216.375	14.7403	146.804	196.573	38.3194	360.363
TG 58:8-FA22:6	Triglycerides	17.1418	20.2296	11.5018	8.83356	16.5907	7.47677	8.61394	18.8774	6.21904	5.74651	153.931	122.895	26.6414	99.1295	21.4613	192.336	199.364	82.6229	552.68
TG 58:9-FA18:1	Triglycerides	8.61988	9.38511	5.89841	5.74093	7.08295	5.49866	5.16737	8.24356	4.60243	3.90328	46.0293	50.8758	19.3572	53.8732	5.94339	54.9851	56.6097	16.6672	140.275
TG 58:9-FA18:2	Triglycerides	11.0066	12.8736	5.00896	3.55064	5.7788	2.86675	3.01276	5.71259	2.91303	2.85096	83.0455	111.453	55.4122	185.673	5.74016	105.014	107.329	11.0421	224.17
TG 58:9-FA20:4	Triglycerides	25.5415	32.7541	15.0503	16.2333	12.7036	13.1104	16.123	22.6365	10.1281	8.35987	62.6436	113.829	39.8176	109.979	4.43209	67.1047	96.0328	12.8188	150.534
TG 58:9-FA22:5	Triglycerides	15.0318	19.2765	6.47365	4.44939	7.34773	3.0013	4.23792	7.44142	3.31969	3.60177	63.1138	90.9554	50.8415	170.262	6.1125	80.6513	113.056	14.1034	185.643
TG 58:9-FA22:6	Triglycerides	15.5283	19.3168	10.0397	6.77183	11.8093	4.80877	5.34017	13.9046	4.58431	4.22147	187.008	166.718	47.9178	174.529	17.8259	193.997	205.797	38.579	594.945
TG 60:10-FA22:5	Triglycerides	4.54706	7.45011	2.1904	1.37399	3.39847	1.21324	1.73501	2.32186	1.10817	1.16556	16.4327	18.9081	7.6863	33.357	2.82172	18.1872	42.9502	10.1796	54.7202
TG 60:10-FA22:6	Triglycerides	4.26074	5.46683	2.86371	2.19428	3.16297	1.46508	2.37364	3.40456	1.47475	1.33592	28.1074	21.9989	4.38324	21.6201	3.45259	23.5756	32.4587	11.3962	77.0594
TG 60:11-FA22:5	Triglycerides	2.5015	4.09341	1.19143	0.710542	1.87698	0.566962	0.658451	1.27563	0.435067	0.546536	12.5471	14.0299	5.76978	19.9488	1.91014	13.0774	26.9249	5.7578	39.2663
TG 60:11-FA22:6	Triglycerides	3.0286	5.01711	1.90291	1.48272	2.16045	0.961689	1.16658	2.14362	0.846898	0.656973	32.6849	28.2255	6.62575	29.932	3.04757	28.1079	47.4586	12.2673	100.955
TG 60:12-FA22:6	Triglycerides	1.6551	2.87182	1.04239	0.626719	1.44487	0.337433	0.441352	0.827478	0.45174	0.378316	27.5529	21.4452	4.67736	18.7228	2.36509	19.7063	31.8823	7.63058	81.495
CE	Cholesterylesters (lipid class)	2377.77	2124.08	1901.45	1884.73	2022.44	1694.63	2095.99	2330.41	920.917	720.14	2330.78	2266.65	693.923	1730.73	1144.22	3956.63	4253.21	6668.63	5197.05
DCER	Dihydroceramides (lipid class)	1.96907	1.95562	2.5809	1.97543	3.04887	2.05117	3.30828	2.04797	1.53744	2.046	2.53357	0.95629	2.15001	1.61047	1.90211	1.91547	2.29342	1.66403	1.48216
CER	Ceramides (lipid class)	113.34	125.556	128.313	127.366	145.3	150.507	190.939	192.986	112.183	106.413	107.823	113.861	129.53	129.329	103.667	125.927	136.747	132.991	107.953
DG	Diacylglycerides (lipid class)	207.993	157.932	136.682	159.399	167.467	192.409	178.358	186.806	189.188	133.809	275.893	212.164	165.139	310.501	126.734	301.505	340.136	676.248	574.912
FFA	Free fatty acids (lipid class)	499.05	642.869	471.408	536.769	788.963	484.556	675.34	566.192	564.916	655.739	596.498	569.408	496.78	712.087	373.129	517.011	827.609	753.285	541.26
HexCER	Hexosylceramides (lipid class)	31.3464	32.6424	39.1402	33.0448	32.4508	38.255	48.6902	35.4426	36.2156	31.7499	31.5112	46.0473	32.805	35.9149	41.819	30.1135	38.6774	45.0715	32.849
LPC	Lysophosphatidylcholines (lipid class)	194.74	201.563	137.689	196.485	140.458	164.899	194.262	179.302	161.531	189.023	262.063	187.141	238.826	206.257	188.218	238.579	206.622	129.358	249.431
LPE	Lysophosphatidylethanolamines (lipid class)	123.558	171.451	115.409	113.567	127.091	124.708	130.709	151.933	102.579	149.968	121.029	106.393	113.557	123.426	109.812	114.657	126.579	100.532	104.859
LPI	Lysophosphatidylinositols (lipid class)	27.2556	33.3869	15.4582	23.727	30.2172	10.5191	44.0139	17.2146	22.1421	32.1429	47.807	34.7529	7.64465	30.3496	9.10382	22.4261	65.3215	42.0663	33.4539
LPS	Lysophosphatidylserines (lipid class)	8.75408	11.2788	11.3592	12.5726	10.7504	8.88431	10.8414	11.2195	10.4683	10.8316	13.5543	11.7858	7.35908	8.87509	9.25097	13.1054	14.544	9.92367	9.82169
LacCER	Lactosylceramides (lipid class)	3.92339	4.30183	4.30434	3.59663	3.53358	4.15593	5.20008	5.18601	4.4217	4.53594	7.96859	8.67886	6.44976	6.52962	6.15378	6.22509	10.5139	6.76527	8.6211
PA	Phosphatidic acids (lipid class)	26.12	25.7342	38.0426	27.5609	32.4638	44.6955	36.8404	30.4812	27.3737	23.8808	21.9135	30.7859	38.4109	32.7611	56.2125	33.5683	27.8678	32.9415	37.1675
PC	Phosphatidylcholines (lipid class)	10420.8	10995.9	10774.8	9702.5	10301	10698	12321.4	12262.9	8707.73	9671.59	9761.49	11784.5	12109.5	10811.9	11528.7	11142.9	13691.3	10860.5	10256.1
PE	Phosphatidylethanolamines (lipid class)	5300.44	5541.42	5399.34	4846.04	5420.06	5598.55	6297.26	5944.72	4518.62	5098.55	5206.49	6212.64	6220.45	5949.65	5395.26	5253.37	6700.83	5769.41	4824.55
PG	Phosphatidylglycerols (lipid class)	114.458	117.015	110.033	112.595	117.613	100.783	125.79	116.133	96.9064	108.224	90.1998	116.4	129.714	104.337	76.2586	112.502	139.248	84.5064	83.1177
PI	Phosphatidylinositols (lipid class)	1758.25	1808.19	1910.96	1634.12	1753.52	1753.38	2023.18	2164.59	1528.14	1616.53	1613.83	1995.5	2000.86	1838.95	1767.36	1851.58	2474.27	1829.18	1682.56
PS	Phosphatidylserines (lipid class)	903.283	864.073	1002.22	864.165	951.891	1001.69	1010.3	1158.25	966.915	892.638	951.309	1164.42	1340.55	1100.45	1288.06	1147.21	1178.55	1388.12	935.329
SM	Sphingomyelins (lipid class)	972.241	1015.36	1154.51	1022.47	989.071	1131.03	1199.7	1158.14	1011.63	1037.05	1226.9	1324.8	1261.64	1213.88	1359.65	1145.09	1465.18	1307.74	1141.02
TG	Triacyltriglycerides (lipid class)	51639.1	42177.7	22027.6	29967.8	47429.9	41044	33967.6	60906.4	36034.5	24322.3	68448.4	129267	37732.7	131768	11452.4	138195	94394.3	158726	241255

## Sheet: Suppl table 1B
Supplementary Table 1B: 2-way ANOVA analysis of liver lipidome from offspring born to hyperglycemic mother (PHG) and offspring born to normoglycemic mother (PNG). Positive log2 fold-change (l2fc) means more abundant in PHG offspring for the group effect and more abundant in the female offspring for the sex effect. P-values were adjusted using the Benjamini-Hochberg method
Lipid	Explanation	l2fc group (PHG/PNG)	p-value group (PHG/PNG)	Adjusted p-value group (PHG/PNG)	l2fc sex (F/M)	p-value sex (F/M)	Adjusted p-value sex (F/M)	p-value group:sex	Adjusted p-value group:sex
PC 18:0_20:5	Phosphatidylcholines	2.58137	8.08853e-10	1.20843e-06	-0.580754	0.0293824	0.146569	0.335136	0.595823
PE P-16:0/16:1	Phosphatidylethanolamines	-1.83597	7.82035e-10	1.20843e-06	0.12481	0.766177	0.894622	0.859964	0.945391
PE 18:0_20:5	Phosphatidylethanolamines	1.89201	3.0852e-09	3.07286e-06	-0.399761	0.0617458	0.232363	0.808384	0.918074
PC 18:1_20:5	Phosphatidylcholines	2.53328	3.13136e-08	2.33913e-05	-0.894197	0.00655834	0.0517565	0.1815	0.428037
PE 18:1_20:5	Phosphatidylethanolamines	2.04497	1.19754e-07	6.88139e-05	-0.650445	0.0233908	0.126845	0.510548	0.736656
PE O-16:0/16:0	Phosphatidylethanolamines	-1.68899	1.3818e-07	6.88139e-05	-0.00617374	0.659434	0.838464	0.0429543	0.185206
PC 16:0_20:5	Phosphatidylcholines	2.03344	1.6455e-07	7.02394e-05	-0.607602	0.0370666	0.171713	0.405746	0.656044
PE O-16:0/22:4	Phosphatidylethanolamines	-1.02673	2.51542e-07	9.39509e-05	-0.0938618	0.250347	0.50962	0.663304	0.84115
PC 18:0_18:3	Phosphatidylcholines	1.31762	3.28011e-07	0.000107525	-0.091509	0.840104	0.935257	0.715016	0.872679
PE P-14:0/18:1	Phosphatidylethanolamines	-1.2042	3.59856e-07	0.000107525	0.142116	0.546964	0.769851	0.488974	0.721783
PC 18:2_20:5	Phosphatidylcholines	1.78696	5.70102e-07	0.00014252	-0.249441	0.45288	0.695379	0.970124	0.987269
PI 16:0_20:3	Phosphatidylinositols	-1.90727	5.72368e-07	0.00014252	-0.0880808	0.464882	0.702259	0.581109	0.79105
PC 18:2_22:6	Phosphatidylcholines	1.12882	8.8862e-07	0.000189657	-0.209942	0.284496	0.547374	0.204458	0.455912
PE O-16:0/16:1	Phosphatidylethanolamines	-2.4153	8.65904e-07	0.000189657	-0.176634	0.3628	0.622098	0.803091	0.914496
CE 20:5	Cholesterylesters	2.57225	9.85837e-07	0.000196379	-0.172059	0.868917	0.949644	0.414079	0.665197
LPC 20:5	Lysophospatidylcholines	0.671659	1.09334e-06	0.000204181	-0.0526779	0.801364	0.912877	0.4499	0.69254
PC 16:0_18:3	Phosphatidylcholines	0.881858	1.26224e-06	0.000218755	-0.00706184	0.777732	0.901466	0.778518	0.901526
SM d18:1/16:0	Sphingomyelins	0.437483	1.3178e-06	0.000218755	-0.0623092	0.469755	0.70517	0.647051	0.827379
PE 18:0_18:3	Phosphatidylethanolamines	1.21678	1.74504e-06	0.000260708	0.0844403	0.404262	0.655721	0.569802	0.78498
PE P-16:0/22:4	Phosphatidylethanolamines	-0.685725	1.68686e-06	0.000260708	0.135999	0.26991	0.530449	0.503452	0.732026
DG 18:2_18:3	Diglycerides	1.97424	1.94552e-06	0.00027682	0.663451	0.012791	0.0814912	0.0015324	0.0172785
PC 18:1_22:6	Phosphatidylcholines	1.10601	2.44882e-06	0.000321874	-0.486	0.0118768	0.0776786	0.0273703	0.140039
PE P-18:0/20:5	Phosphatidylethanolamines	1.27226	2.47761e-06	0.000321874	-0.147993	0.614529	0.80933	0.958959	0.983698
PC 18:1_18:3	Phosphatidylcholines	1.49524	2.92522e-06	0.000360288	-0.301481	0.281294	0.543666	0.215839	0.470303
PC 18:2_22:5	Phosphatidylcholines	1.38147	3.01446e-06	0.000360288	-0.094983	0.870119	0.949644	0.49956	0.729306
PI 18:0_18:0	Phosphatidylinositols	1.84887	3.2405e-06	0.000372408	-0.133322	0.852535	0.941443	0.54282	0.765791
TG 60:12-FA22:6	Triglycerides	4.28223	3.7566e-06	0.000415731	0.550878	0.241375	0.500807	0.658173	0.837216
LPE 20:3	Lysophosphatidylethanolamines	-0.791919	4.33006e-06	0.00045576	-0.28568	0.0131465	0.0827947	0.848702	0.939927
PC 12:0_18:0	Phosphatidylcholines	1.40445	4.42337e-06	0.00045576	-0.448507	0.0778996	0.26632	0.399806	0.652798
LPC 17:0	Lysophospatidylcholines	0.775648	4.62065e-06	0.000456396	-0.022641	0.912341	0.964983	0.800418	0.912146
TG 52:6-FA16:0	Triglycerides	3.66308	5.04052e-06	0.000456396	0.565323	0.192388	0.441812	0.0897068	0.282747
TG 56:9-FA22:6	Triglycerides	3.84592	4.89076e-06	0.000456396	0.511581	0.240367	0.500807	0.389615	0.644174
TG 58:10-FA22:6	Triglycerides	3.9217	4.91203e-06	0.000456396	0.786731	0.112694	0.325656	0.184416	0.431926
TG 58:9-FA22:6	Triglycerides	3.81293	5.20674e-06	0.00045758	0.463416	0.273076	0.534348	0.304774	0.567024
LacCER d18:1/22:0	Lactosylceramides	1.30624	5.68476e-06	0.000485316	-0.0303902	0.882736	0.950881	0.212321	0.466079
DG 18:1_20:5	Diglycerides	1.57454	6.28664e-06	0.000507689	-0.0322126	0.869177	0.949644	0.184163	0.431926
TG 55:2-FA18:2	Triglycerides	3.59731	6.20567e-06	0.000507689	1.02349	0.0427166	0.185206	0.0415657	0.182913
PI 18:0_20:5	Phosphatidylinositols	1.10262	7.35157e-06	0.000573115	-0.296437	0.160332	0.39881	0.434837	0.680286
SM d18:1/22:0	Sphingomyelins	0.417118	7.48041e-06	0.000573115	-0.0219413	0.962985	0.984878	0.503263	0.732026
DG 18:1_22:6	Diglycerides	2.12758	8.04636e-06	0.000586403	-0.452472	0.289964	0.554162	0.69583	0.862356
TG 54:8-FA22:6	Triglycerides	3.67369	8.02912e-06	0.000586403	0.322174	0.39608	0.649911	0.667742	0.842697
PE P-18:2/22:6	Phosphatidylethanolamines	0.804151	8.39722e-06	0.000597402	0.352581	0.0064385	0.0510298	0.00367191	0.0320809
LPE 18:3	Lysophosphatidylethanolamines	0.921053	8.83612e-06	0.000600053	-0.18389	0.331648	0.593037	0.48837	0.721783
TG 57:9-FA22:6	Triglycerides	3.3362	8.78385e-06	0.000600053	0.287668	0.40482	0.655721	0.293651	0.555598
PE 18:1_18:3	Phosphatidylethanolamines	1.5601	9.70921e-06	0.000617258	-0.188805	0.632891	0.818924	0.505767	0.732186
PE P-16:0/16:0	Phosphatidylethanolamines	-0.818168	9.58197e-06	0.000617258	0.179926	0.27745	0.540078	0.0127387	0.0814912
TG 58:9-FA18:2	Triglycerides	3.72244	9.36534e-06	0.000617258	0.790508	0.115878	0.33007	0.103102	0.309307
TG 53:7-FA18:3	Triglycerides	2.57927	1.03079e-05	0.000628569	0.75122	0.0472689	0.196712	0.0536258	0.21223
TG 58:10-FA22:5	Triglycerides	3.55041	1.02153e-05	0.000628569	0.738962	0.124146	0.341844	0.167184	0.408126
TG 60:11-FA22:6	Triglycerides	3.72073	1.12674e-05	0.000673338	0.43618	0.316643	0.578319	0.606916	0.806523
PI 16:0_22:4	Phosphatidylinositols	-1.08127	1.19689e-05	0.000701236	-0.0527911	0.559333	0.779519	0.552004	0.773997
TG 58:8-FA18:1	Triglycerides	3.52461	1.26234e-05	0.000725359	0.341185	0.384037	0.639991	0.317673	0.578785
PE 18:2_22:6	Phosphatidylethanolamines	1.2722	1.35866e-05	0.000743668	-0.0741639	0.936972	0.975208	0.606908	0.806523
PI 16:0_20:4	Phosphatidylinositols	-0.873632	1.36887e-05	0.000743668	0.0877684	0.73544	0.881523	0.980223	0.992321
TG 56:8-FA16:1	Triglycerides	3.05141	1.35204e-05	0.000743668	0.364937	0.317506	0.578785	0.449201	0.691862
TG 54:8-FA18:2	Triglycerides	3.61167	1.41456e-05	0.000754771	1.12039	0.0423146	0.184416	0.0215062	0.119001
TG 58:10-FA18:2	Triglycerides	3.49039	1.63092e-05	0.000854948	0.952278	0.0687675	0.246672	0.0849263	0.276859
PE P-18:0/16:1	Phosphatidylethanolamines	-0.918594	1.73855e-05	0.000895655	0.103343	0.687159	0.855869	0.55407	0.775802
TG 52:6-FA18:1	Triglycerides	3.08812	1.81159e-05	0.000917461	0.668999	0.130634	0.352858	0.0675116	0.244219
PE P-18:1/16:1	Phosphatidylethanolamines	-1.02008	1.8982e-05	0.000929807	-0.329688	0.0406772	0.181138	0.157617	0.395629
PS 18:0_20:5	Phosphatidylserines	1.2822	1.8769e-05	0.000929807	-0.384532	0.142577	0.373375	0.22072	0.47481
PE P-18:0/20:4	Phosphatidylethanolamines	0.632116	1.96906e-05	0.000948958	-0.0338406	0.961619	0.98435	0.245259	0.505055
PE P-18:1/22:6	Phosphatidylethanolamines	0.74126	2.07305e-05	0.00095847	0.0265132	0.631555	0.818904	0.305525	0.567024
TG 55:1-FA18:1	Triglycerides	2.81018	2.14918e-05	0.00095847	0.605498	0.137882	0.36606	0.19106	0.441375
TG 57:3-FA18:2	Triglycerides	3.462	2.03308e-05	0.00095847	0.945	0.0737428	0.258316	0.0861597	0.277121
TG 58:8-FA22:6	Triglycerides	3.28843	2.12158e-05	0.00095847	0.0713753	0.69198	0.859367	0.716266	0.873196
TG 60:11-FA22:5	Triglycerides	3.41415	2.09005e-05	0.00095847	0.375747	0.363827	0.622988	0.499464	0.729306
TG 56:8-FA22:6	Triglycerides	3.30548	2.30708e-05	0.00101376	0.374706	0.358249	0.619114	0.456912	0.697033
TG 56:7-FA18:0	Triglycerides	2.22817	2.35436e-05	0.00101954	0.289096	0.313175	0.575066	0.322631	0.58396
TG 56:9-FA18:3	Triglycerides	3.33053	2.40925e-05	0.00102841	1.03373	0.0515598	0.208472	0.059196	0.227349
TG 58:9-FA18:1	Triglycerides	2.54793	2.56481e-05	0.00107939	0.404341	0.246302	0.505809	0.208078	0.459526
TG 52:7-FA20:5	Triglycerides	2.91559	2.84392e-05	0.00118023	0.602504	0.1607	0.399145	0.0583597	0.225296
DG 18:1_18:2	Diglycerides	1.07498	3.37064e-05	0.00127818	0.363352	0.0431231	0.185665	0.0113552	0.0757959
PC 12:0_16:0	Phosphatidylcholines	1.27588	3.36702e-05	0.00127818	-0.452536	0.0950338	0.292141	0.272105	0.533148
PC 12:0_18:1	Phosphatidylcholines	1.09757	3.3515e-05	0.00127818	-0.471018	0.042916	0.185206	0.185557	0.433161
PI 18:0_20:3	Phosphatidylinositols	-1.03758	3.37939e-05	0.00127818	-0.180259	0.226038	0.48312	0.47762	0.71143
TG 54:8-FA20:5	Triglycerides	3.13736	3.32983e-05	0.00127818	0.8297	0.0940592	0.290855	0.0458882	0.192036
TG 56:7-FA20:5	Triglycerides	2.8091	3.12846e-05	0.00127818	0.431165	0.266463	0.528328	0.0873279	0.278778
TG 57:2-FA18:1	Triglycerides	2.49005	3.22893e-05	0.00127818	0.402405	0.249589	0.508711	0.236807	0.496359
PC 18:1_22:5	Phosphatidylcholines	1.14279	3.48721e-05	0.00130247	-0.334094	0.176647	0.421582	0.438113	0.683456
PE 16:0_20:5	Phosphatidylethanolamines	1.43191	3.55094e-05	0.00130587	-0.528871	0.0830605	0.275455	0.765647	0.894622
TG 52:8-FA18:2	Triglycerides	4.21413	3.62741e-05	0.00130587	1.56119	0.031023	0.151218	0.182917	0.429829
TG 58:9-FA22:5	Triglycerides	3.24928	3.60427e-05	0.00130587	0.718496	0.147757	0.381589	0.167816	0.408792
PE 16:0_20:3	Phosphatidylethanolamines	-0.798887	3.72021e-05	0.00132333	-0.289541	0.0342933	0.161073	0.647052	0.827379
PC 18:2_18:3	Phosphatidylcholines	1.61924	3.87893e-05	0.00136356	0.325474	0.181475	0.428037	0.415037	0.666378
PC 14:0_22:5	Phosphatidylcholines	1.03099	4.04156e-05	0.00140421	-0.410468	0.0642503	0.237012	0.214948	0.469689
LPC 19:0	Lysophospatidylcholines	0.753684	4.44494e-05	0.00152661	-0.161358	0.358885	0.619138	0.576881	0.788816
TG 56:8-FA22:5	Triglycerides	2.98891	4.73398e-05	0.00157168	0.491169	0.260098	0.522145	0.338139	0.598612
TG 57:8-FA22:6	Triglycerides	3.19171	4.65985e-05	0.00157168	0.268828	0.479852	0.712249	0.946088	0.978848
TG 58:8-FA22:5	Triglycerides	2.95862	4.70183e-05	0.00157168	0.415548	0.315773	0.577082	0.267228	0.529066
PI 18:0_18:2	Phosphatidylinositols	1.02775	4.94995e-05	0.00161887	0.388767	0.0326281	0.155989	0.0578687	0.223689
TG 56:8-FA20:5	Triglycerides	3.15949	4.98447e-05	0.00161887	0.929979	0.0787495	0.26739	0.0338216	0.159904
PI 18:2_18:2	Phosphatidylinositols	1.72541	5.86235e-05	0.00186348	0.10627	0.567205	0.783908	0.902494	0.960507
TG 54:7-FA20:5	Triglycerides	2.88782	5.82316e-05	0.00186348	0.692553	0.139564	0.368065	0.0522682	0.209353
DG 18:0_18:3	Diglycerides	1.40941	6.24999e-05	0.00189	0.119958	0.489078	0.721783	0.20376	0.455207
TG 48:5-FA18:3	Triglycerides	2.66918	6.42451e-05	0.00189	0.529638	0.206252	0.457702	0.0730118	0.256356
TG 53:0-FA16:0	Triglycerides	2.70188	6.23483e-05	0.00189	0.483706	0.241449	0.500807	0.206334	0.457702
TG 54:7-FA18:1	Triglycerides	4.58585	6.17159e-05	0.00189	0.0240072	0.786565	0.905403	0.0386872	0.175228
TG 54:8-FA18:3	Triglycerides	3.43254	6.43452e-05	0.00189	1.32079	0.034159	0.160989	0.0256581	0.134154
TG 56:8-FA18:1	Triglycerides	4.07037	6.4518e-05	0.00189	1.05953	0.118556	0.333393	0.464467	0.702259
TG 56:9-FA20:5	Triglycerides	3.45812	6.30589e-05	0.00189	1.14106	0.0596541	0.228224	0.0241015	0.129068
TG 60:10-FA22:5	Triglycerides	2.94709	6.04601e-05	0.00189	0.364918	0.370904	0.630411	0.604652	0.806523
PC 14:0_22:6	Phosphatidylcholines	0.996645	7.35225e-05	0.00207265	-0.451355	0.0457607	0.191771	0.0357171	0.166235
TG 52:7-FA22:6	Triglycerides	3.16759	7.15306e-05	0.00207265	0.0351152	0.765982	0.894622	0.973584	0.989143
TG 55:7-FA15:0	Triglycerides	2.60715	7.35278e-05	0.00207265	0.449114	0.262621	0.524891	0.257298	0.517019
TG 58:10-FA20:5	Triglycerides	2.97927	7.34606e-05	0.00207265	0.813325	0.10926	0.31913	0.0575965	0.223524
TG 51:5-FA18:2	Triglycerides	2.55801	7.67204e-05	0.0021226	0.657119	0.128316	0.349188	0.0576878	0.223524
TG 53:6-FA18:2	Triglycerides	2.59652	7.6383e-05	0.0021226	0.787928	0.0828512	0.275066	0.0288964	0.14487
LPC 18:0	Lysophospatidylcholines	0.679058	7.81622e-05	0.00214265	-0.0957004	0.619267	0.812278	0.220455	0.474582
PE 18:1_22:6	Phosphatidylethanolamines	0.752767	8.21157e-05	0.00220001	-0.223129	0.204306	0.455912	0.187114	0.434756
TG 56:8-FA18:2	Triglycerides	2.9007	8.10221e-05	0.00220001	0.981075	0.0602899	0.229486	0.0577512	0.223524
TG 60:10-FA22:6	Triglycerides	2.76952	8.24637e-05	0.00220001	0.325713	0.402276	0.654329	0.654261	0.833791
TG 50:5-FA18:1	Triglycerides	2.61958	8.53144e-05	0.00225592	0.509859	0.225211	0.481698	0.0909873	0.285278
TG 54:7-FA22:5	Triglycerides	2.84252	9.03473e-05	0.00236805	0.279218	0.463285	0.700955	0.619783	0.812381
DG 18:2_22:6	Diglycerides	1.63268	9.33971e-05	0.00240696	0.139389	0.504963	0.732186	0.356782	0.618832
TG 53:6-FA18:3	Triglycerides	2.62563	9.34427e-05	0.00240696	0.706241	0.121453	0.337269	0.0570451	0.22252
SM d18:1/18:0	Sphingomyelins	0.397899	0.000111755	0.00285406	-0.193451	0.0391174	0.175763	0.084704	0.276607
PG 16:0_16:0	Phosphatidylglycerols	-0.673686	0.000114715	0.00290482	0.00160931	0.828631	0.928365	0.609846	0.807364
PE O-18:0/20:5	Phosphatidylethanolamines	0.771845	0.000119412	0.00299833	-0.221429	0.237697	0.497029	0.837289	0.933863
TG 58:8-FA18:2	Triglycerides	2.7504	0.000121619	0.00302831	0.63065	0.182744	0.429829	0.159441	0.397672
TG 52:6-FA18:2	Triglycerides	2.76482	0.000125322	0.00309472	0.980685	0.0606555	0.229998	0.0282532	0.142844
CE 22:4	Cholesterylesters	1.89659	0.000127776	0.00312947	0.335181	0.278655	0.541367	0.390095	0.644174
DG 18:2_22:5	Diglycerides	1.58812	0.000129231	0.00313923	0.155502	0.479909	0.712249	0.268233	0.530308
TG 48:5-FA18:2	Triglycerides	2.69886	0.000130276	0.00313923	0.773565	0.114303	0.3284	0.04405	0.187778
LacCER d18:1/20:1	Lactosylceramides	1.36748	0.000134935	0.00322548	-4.13775e-05	0.822316	0.925454	0.83281	0.931038
PC 15:0_18:2	Phosphatidylcholines	0.955359	0.000138058	0.00327394	-0.0371147	0.973987	0.989216	0.853318	0.941549
TG 55:8-FA20:4	Triglycerides	1.93085	0.000140492	0.00330542	0.742102	0.0479595	0.197933	0.0816244	0.273645
PE 18:2_22:5	Phosphatidylethanolamines	1.36041	0.00014848	0.00343921	0.217381	0.32273	0.58396	0.61263	0.809044
TG 52:6-FA22:6	Triglycerides	2.9461	0.000147374	0.00343921	-0.0571051	0.898302	0.95759	0.998157	0.999051
TG 58:7-FA18:0	Triglycerides	2.4622	0.000150355	0.00345585	0.262063	0.461503	0.699985	0.431488	0.676757
TG 55:1-FA16:0	Triglycerides	2.5552	0.000152211	0.00347181	0.526962	0.230191	0.48781	0.251347	0.509935
TG 56:7-FA18:1	Triglycerides	2.27732	0.000154206	0.00347586	0.48684	0.217769	0.471859	0.174575	0.417972
TG 56:8-FA18:3	Triglycerides	2.78352	0.000154715	0.00347586	0.867232	0.0968434	0.295575	0.0724256	0.255902
PE 16:0_20:4	Phosphatidylethanolamines	-0.621792	0.000158997	0.00354541	-0.209844	0.077613	0.265949	0.775645	0.901099
DG 18:1_20:4	Diglycerides	0.965939	0.000165184	0.00357659	-0.324181	0.173275	0.416195	0.735487	0.881523
TG 52:6-FA14:0	Triglycerides	2.3962	0.000163263	0.00357659	0.332664	0.377631	0.635338	0.348115	0.609711
TG 54:7-FA18:3	Triglycerides	2.99674	0.000165158	0.00357659	1.24849	0.0378719	0.174515	0.0225558	0.122909
TG 56:8-FA16:0	Triglycerides	2.58329	0.000163964	0.00357659	0.571722	0.208079	0.459526	0.253779	0.512359
TG 54:6-FA18:1	Triglycerides	2.4486	0.000170133	0.00365726	0.816822	0.0822997	0.274455	0.0386768	0.175228
PC 17:0_22:5	Phosphatidylcholines	0.793931	0.000173968	0.00366081	-0.0397719	0.982155	0.992787	0.598811	0.800742
TG 55:7-FA20:3	Triglycerides	1.72138	0.000174126	0.00366081	0.585709	0.0782015	0.266547	0.114567	0.328559
TG 56:6-FA20:5	Triglycerides	2.54286	0.000175199	0.00366081	0.208895	0.541389	0.764146	0.355143	0.617317
TG 58:7-FA22:5	Triglycerides	2.5149	0.000174218	0.00366081	0.0509142	0.751926	0.890157	0.68466	0.854181
TG 56:7-FA16:0	Triglycerides	2.60886	0.000182023	0.00377698	0.411942	0.336929	0.597994	0.303279	0.565326
TG 54:6-FA20:5	Triglycerides	2.40872	0.000184129	0.00379433	0.338708	0.37895	0.636125	0.158093	0.395629
TG 50:5-FA20:5	Triglycerides	2.44123	0.000186847	0.00382396	0.224383	0.514107	0.739059	0.219017	0.472595
TG 50:5-FA18:2	Triglycerides	2.5971	0.000192826	0.00391949	0.767021	0.119213	0.334468	0.0493853	0.201589
TG 54:7-FA18:2	Triglycerides	3.03377	0.000196095	0.003959	1.27927	0.0390474	0.175713	0.0236609	0.127615
PC 18:2_22:4	Phosphatidylcholines	0.873709	0.000202045	0.00405175	-0.222816	0.327951	0.589246	0.49769	0.729306
TG 56:10-FA18:2	Triglycerides	2.16254	0.000207758	0.00411113	0.492336	0.208588	0.46001	0.159801	0.398236
TG 56:7-FA22:6	Triglycerides	2.73532	0.000206913	0.00411113	0.0688633	0.738606	0.882833	0.907821	0.962586
TG 54:7-FA16:1	Triglycerides	2.23871	0.000213558	0.0041981	0.449239	0.256112	0.516023	0.351204	0.612646
TG 48:4-FA12:0	Triglycerides	2.17312	0.000227068	0.0044345	0.442055	0.254008	0.512476	0.0612503	0.230789
TG 48:4-FA16:0	Triglycerides	1.67635	0.000228854	0.00444037	0.312259	0.287189	0.551491	0.160067	0.398566
PC 16:0_16:1	Phosphatidylcholines	-0.987028	0.000234961	0.00451037	-0.459879	0.028209	0.142844	0.0101488	0.0706865
PS 16:0_20:3	Phosphatidylserines	-0.72245	0.000235481	0.00451037	-0.18896	0.165567	0.40617	0.387439	0.642792
TG 48:4-FA18:1	Triglycerides	2.19436	0.000241874	0.00460332	0.216589	0.505344	0.732186	0.157479	0.395629
TG 52:5-FA18:1	Triglycerides	2.16052	0.000245082	0.00460569	0.52585	0.192213	0.441812	0.0915307	0.286681
TG 54:7-FA22:6	Triglycerides	2.74755	0.000244823	0.00460569	-0.00232118	0.835788	0.932537	0.866491	0.949344
TG 57:10-FA22:6	Triglycerides	1.75489	0.000251819	0.00470273	0.287099	0.340025	0.600478	0.463316	0.700955
TG 52:6-FA16:1	Triglycerides	2.22926	0.000261027	0.00484441	0.715006	0.106069	0.314109	0.0768311	0.265094
DG 16:1_22:6	Diglycerides	1.47065	0.00026416	0.00487228	-0.320424	0.43136	0.676757	0.666752	0.842697
TG 54:6-FA18:3	Triglycerides	2.52611	0.00026839	0.00491994	0.951233	0.0668684	0.242703	0.0294952	0.146886
PI 18:0_22:5	Phosphatidylinositols	0.833281	0.000271091	0.00493914	-0.0573944	0.914222	0.965453	0.475123	0.710345
TG 56:7-FA22:5	Triglycerides	2.47989	0.000272746	0.00493919	0.365112	0.382055	0.638598	0.404888	0.655721
TG 52:6-FA18:3	Triglycerides	2.44101	0.000280787	0.00505417	0.86301	0.0827552	0.275066	0.047054	0.196365
TG 48:4-FA18:2	Triglycerides	2.19392	0.000285341	0.005075	0.471748	0.244438	0.50413	0.0647367	0.237363
TG 53:5-FA18:2	Triglycerides	2.19264	0.000283648	0.005075	0.682362	0.117684	0.331736	0.0493003	0.201589
PS 18:0_18:1	Phosphatidylserines	0.432862	0.000299409	0.0052937	-0.133701	0.241727	0.500888	0.145309	0.378298
CE 22:6	Cholesterylesters	2.7324	0.000308116	0.00531074	-0.544557	0.48883	0.721783	0.148539	0.382946
DG 16:0_18:3	Diglycerides	1.39956	0.000305425	0.00531074	0.254234	0.310987	0.573145	0.102922	0.309307
TG 50:5-FA14:0	Triglycerides	2.26051	0.000306638	0.00531074	0.647371	0.146479	0.378971	0.0658756	0.240337
TG 51:5-FA18:3	Triglycerides	2.34509	0.000307558	0.00531074	0.607013	0.180718	0.427497	0.12357	0.341282
TG 53:5-FA18:3	Triglycerides	2.30007	0.000309686	0.00531074	0.462244	0.27377	0.535212	0.182062	0.428799
TG 54:5-FA20:5	Triglycerides	2.51777	0.000311037	0.00531074	0.00631018	0.828075	0.928359	0.579171	0.789613
LacCER d18:1/16:0	Lactosylceramides	0.491661	0.00033268	0.005648	-0.0966058	0.500204	0.729433	0.215772	0.470303
PC 18:1_20:2	Phosphatidylcholines	0.685154	0.00034195	0.00577258	-0.19172	0.302048	0.564074	0.784435	0.904977
TG 55:3-FA18:2	Triglycerides	2.09999	0.000350543	0.00588439	0.39162	0.30817	0.569809	0.19255	0.441812
TG 50:5-FA16:1	Triglycerides	2.0592	0.000357431	0.0059665	0.4139	0.280942	0.543337	0.194019	0.44254
TG 46:4-FA18:2	Triglycerides	2.21764	0.000368069	0.00610994	0.85936	0.0690172	0.247105	0.0269533	0.139336
DG 18:1_22:5	Diglycerides	1.42506	0.000373514	0.00616608	-0.154216	0.780697	0.903105	0.711456	0.870551
PG 16:0_20:1	Phosphatidylglycerols	-0.814583	0.000381395	0.00626159	-0.182993	0.242373	0.50153	0.182111	0.428799
PC 14:0_18:2	Phosphatidylcholines	0.67655	0.00038947	0.00629341	-0.141609	0.47271	0.707999	0.995989	0.998367
PC 16:0_20:3	Phosphatidylcholines	-0.683767	0.000386747	0.00629341	-0.348444	0.0246401	0.131033	0.2186	0.472595
TG 50:5-FA18:3	Triglycerides	2.18668	0.000389652	0.00629341	0.647791	0.145343	0.378298	0.0994229	0.301906
PC 18:0_22:6	Phosphatidylcholines	0.950512	0.000393526	0.00632181	-0.129033	0.690855	0.858684	0.563936	0.782081
TG 58:7-FA22:6	Triglycerides	2.69376	0.000400896	0.00640576	-0.0530463	0.909622	0.963471	0.881547	0.950366
TG 52:5-FA20:5	Triglycerides	2.3509	0.000412168	0.00644795	0.160587	0.618682	0.812225	0.201875	0.453018
TG 54:6-FA22:6	Triglycerides	2.6165	0.000407431	0.00644795	-0.127186	0.988927	0.995591	0.957224	0.983698
TG 55:7-FA20:4	Triglycerides	2.13931	0.000410173	0.00644795	0.661725	0.13364	0.358454	0.100434	0.304666
TG 58:7-FA18:1	Triglycerides	2.20883	0.000411342	0.00644795	0.116298	0.667357	0.842697	0.515948	0.740468
TG 52:5-FA22:5	Triglycerides	2.32235	0.000432798	0.00670052	0.0685989	0.743588	0.885318	0.678375	0.849533
TG 53:5-FA18:1	Triglycerides	1.99163	0.000431021	0.00670052	0.43374	0.260199	0.522145	0.119694	0.334873
LPE 20:4	Lysophosphatidylethanolamines	-0.423442	0.000435179	0.00670265	-0.0214755	0.675412	0.848209	0.222714	0.478139
Cer d18:1/26:0	Ceramides	-0.789865	0.000439652	0.00673682	0.191823	0.395076	0.649333	0.263477	0.525195
TG 54:5-FA18:3	Triglycerides	2.11375	0.000446409	0.00680546	0.49217	0.236821	0.496359	0.0901503	0.283542
TG 52:6-FA20:5	Triglycerides	2.11255	0.000453813	0.00688321	0.253309	0.476137	0.710649	0.226437	0.483379
TG 48:4-FA14:0	Triglycerides	2.13105	0.000457953	0.00691093	0.318773	0.402721	0.654695	0.179793	0.426028
TG 55:5-FA18:2	Triglycerides	2.10254	0.000467048	0.00701275	0.470926	0.253696	0.512359	0.137291	0.365209
TG 55:7-FA22:6	Triglycerides	2.45464	0.000475063	0.00709743	-0.0376431	0.896402	0.956247	0.87516	0.949767
TG 56:7-FA16:1	Triglycerides	2.19664	0.00049288	0.007327	0.133448	0.648574	0.82818	0.727225	0.876896
LacCER d18:1/20:0	Lactosylceramides	0.769062	0.000521732	0.00767949	0.192592	0.21751	0.471859	0.332202	0.593317
PC 18:0_22:5	Phosphatidylcholines	0.954254	0.000521387	0.00767949	0.0818044	0.576612	0.788816	0.760388	0.89375
PE 16:0_20:1	Phosphatidylethanolamines	-0.700627	0.000538814	0.00789204	-0.450537	0.00926084	0.0665177	0.0355634	0.165778
PE 16:0_16:1	Phosphatidylethanolamines	-1.23439	0.000567072	0.00826542	-0.636408	0.0288089	0.144674	0.0331567	0.15801
Cer d18:1/26:1	Ceramides	-0.703216	0.000582372	0.00844722	0.163712	0.433436	0.678778	0.191144	0.441375
TG 56:7-FA18:3	Triglycerides	2.24475	0.000587825	0.00848512	0.714463	0.139352	0.367831	0.0759601	0.263
PI 18:1_18:2	Phosphatidylinositols	1.19471	0.000598111	0.0085921	-0.0184318	0.899374	0.958391	0.752266	0.890206
TG 54:5-FA22:1	Triglycerides	2.08244	0.000612777	0.00876066	0.724383	0.113671	0.327214	0.042339	0.184416
TG 50:4-FA18:1	Triglycerides	2.02916	0.000616437	0.00877102	0.265915	0.462887	0.700955	0.192812	0.441812
CE 20:4	Cholesterylesters	1.18756	0.000632778	0.00887671	-0.00187386	0.854385	0.941682	0.358071	0.619114
DG 14:0_18:2	Diglycerides	0.976187	0.000632473	0.00887671	0.170886	0.362891	0.622098	0.0381663	0.175228
DG 18:2_20:4	Diglycerides	1.18175	0.000632369	0.00887671	0.486222	0.0708354	0.251672	0.093383	0.289623
TG 51:4-FA15:0	Triglycerides	2.12054	0.000655146	0.00910501	0.79365	0.0955139	0.293014	0.0493636	0.201589
TG 54:5-FA18:0	Triglycerides	2.29286	0.000654741	0.00910501	0.517029	0.268757	0.530308	0.146986	0.379925
TG 56:7-FA18:2	Triglycerides	2.30586	0.0006689	0.00921048	0.808852	0.114578	0.328559	0.0719109	0.254887
TG 56:7-FA22:4	Triglycerides	2.17039	0.000666482	0.00921048	0.438842	0.311432	0.573357	0.294348	0.555598
PE 18:0_18:0	Phosphatidylethanolamines	0.347983	0.000679664	0.00931577	-0.0639865	0.567771	0.783959	0.339683	0.600478
PE 18:2_18:3	Phosphatidylethanolamines	1.80384	0.00068933	0.0094051	0.284713	0.40517	0.655822	0.514472	0.739059
TG 53:4-FA18:0	Triglycerides	2.0595	0.000702571	0.00954219	0.0472246	0.777668	0.901466	0.41575	0.666901
TG 56:6-FA18:0	Triglycerides	1.9958	0.000727202	0.00983203	0.396138	0.32325	0.58396	0.210716	0.463297
PS 18:0_22:6	Phosphatidylserines	0.49789	0.000748506	0.0100745	-0.196553	0.165541	0.40617	0.164772	0.405969
TG 52:4-FA18:0	Triglycerides	2.13636	0.00075659	0.0101376	0.212312	0.555107	0.776526	0.374636	0.633869
TG 48:4-FA16:1	Triglycerides	1.9871	0.000763161	0.01018	0.226964	0.516271	0.740574	0.313661	0.575334
PE P-18:1/20:5	Phosphatidylethanolamines	0.912483	0.000773262	0.0102689	-0.052591	0.960284	0.983705	0.711272	0.870551
TG 54:6-FA18:2	Triglycerides	2.51152	0.000805148	0.0106451	1.22075	0.0439783	0.187778	0.0200255	0.113112
LPC 18:3	Lysophospatidylcholines	0.574641	0.000816618	0.0107063	0.233281	0.0819417	0.273872	0.0678578	0.244583
TG 51:4-FA18:2	Triglycerides	1.94329	0.000816948	0.0107063	0.492713	0.23586	0.496359	0.0906371	0.284479
CE 22:5	Cholesterylesters	2.12762	0.000827275	0.0107943	-0.207655	0.832627	0.931038	0.206926	0.458585
TG 54:5-FA18:1	Triglycerides	1.99053	0.00084661	0.0109677	0.732697	0.109617	0.319858	0.0385329	0.175228
TG 58:7-FA22:4	Triglycerides	2.12151	0.000847901	0.0109677	0.424104	0.329018	0.590454	0.257058	0.516922
PE O-16:0/18:1	Phosphatidylethanolamines	-1.20824	0.000860099	0.0110775	-0.198923	0.402035	0.654329	0.761	0.89375
FA 20:5	Free Fatty Acids	0.978891	0.000885453	0.0112776	0.0724848	0.632016	0.818904	0.149298	0.383441
HexCER d18:1/18:0	Hexosylceramides	0.678378	0.000885445	0.0112776	-0.111944	0.631845	0.818904	0.0386214	0.175228
PE 18:1_20:2	Phosphatidylethanolamines	0.56607	0.000886956	0.0112776	0.0357664	0.663154	0.84115	0.21374	0.468221
PE 18:2_20:5	Phosphatidylethanolamines	0.858375	0.000941857	0.0119249	-0.206056	0.441734	0.687808	0.867662	0.949644
PC 15:0_22:6	Phosphatidylcholines	0.605674	0.000953878	0.0120261	-0.252913	0.152147	0.387897	0.0632883	0.235107
TG 53:4-FA17:0	Triglycerides	2.0897	0.000964764	0.0121122	0.553429	0.228215	0.484845	0.142917	0.373936
TG 55:6-FA20:3	Triglycerides	1.80427	0.00102679	0.0128371	0.380037	0.319756	0.580502	0.245752	0.505323
TG 54:8-FA20:4	Triglycerides	2.24206	0.00105723	0.0131626	1.0385	0.0597294	0.228224	0.0530541	0.211145
TG 55:6-FA18:1	Triglycerides	1.73076	0.00110223	0.0136658	0.0597472	0.754414	0.891336	0.30551	0.567024
PE 17:0_22:6	Phosphatidylethanolamines	0.706701	0.00112502	0.0138908	-0.130719	0.587459	0.795324	0.263172	0.525195
PI 18:1_22:5	Phosphatidylinositols	1.29165	0.00113117	0.0139092	-0.696404	0.0687654	0.246672	0.345185	0.607429
TG 52:5-FA18:3	Triglycerides	2.00797	0.0011401	0.0139616	0.734482	0.123583	0.341282	0.0562502	0.219707
TG 56:6-FA22:6	Triglycerides	2.46647	0.00115674	0.0141075	-0.21867	0.866433	0.949344	0.739745	0.88324
TG 48:4-FA14:1	Triglycerides	2.07631	0.00117971	0.0143008	0.382939	0.378112	0.635432	0.148157	0.382292
TG 50:4-FA16:0	Triglycerides	1.79557	0.00118216	0.0143008	0.416544	0.290434	0.554162	0.173121	0.416158
TG 53:4-FA18:2	Triglycerides	1.82151	0.00119329	0.0143772	0.415366	0.297641	0.558481	0.129098	0.350039
PI 15:0_20:2	Phosphatidylinositols	0.541288	0.00121715	0.0146058	-0.0919482	0.631465	0.818904	0.524689	0.749054
TG 46:3-FA12:0	Triglycerides	1.79287	0.00122654	0.0146596	-0.0098867	0.877308	0.949767	0.34226	0.60406
PC 17:0_20:4	Phosphatidylcholines	0.794768	0.00123765	0.0147335	-0.113892	0.70615	0.868303	0.845346	0.937599
PE P-18:1/22:5	Phosphatidylethanolamines	0.672299	0.00133947	0.0158261	0.321177	0.059953	0.228494	0.0632256	0.235107
TG 55:4-FA18:2	Triglycerides	1.80519	0.00134003	0.0158261	0.238897	0.499865	0.729306	0.334482	0.595823
TG 50:4-FA14:1	Triglycerides	2.0863	0.00136029	0.0160022	0.395864	0.37571	0.634178	0.13022	0.352443
TG 58:6-FA22:5	Triglycerides	2.11701	0.00138451	0.0162232	-0.14019	0.936961	0.975208	0.915308	0.966068
TG 46:3-FA14:0	Triglycerides	2.00996	0.00141767	0.0164825	0.113231	0.699803	0.864031	0.346038	0.608213
TG 46:3-FA14:1	Triglycerides	2.027	0.0014139	0.0164825	0.0720576	0.758663	0.893046	0.347458	0.609468
TG 52:5-FA16:1	Triglycerides	1.75066	0.0014441	0.0167247	0.67671	0.116795	0.331697	0.0639743	0.236286
PC 18:1_20:4	Phosphatidylcholines	0.576258	0.00145476	0.0167831	-0.365163	0.0388223	0.175228	0.329895	0.590609
TG 52:5-FA16:0	Triglycerides	1.97978	0.00146525	0.0168391	0.718035	0.137381	0.365209	0.0647498	0.237363
TG 54:5-FA18:2	Triglycerides	2.00707	0.00148107	0.0168979	0.900587	0.0771483	0.2656	0.0279215	0.142229
TG 54:6-FA16:0	Triglycerides	1.89823	0.00148167	0.0168979	0.446797	0.297883	0.558481	0.268952	0.530308
PC 16:0_18:1	Phosphatidylcholines	-0.540879	0.00149349	0.0169679	-0.202725	0.127747	0.347957	0.0886523	0.280268
TG 55:6-FA20:4	Triglycerides	1.75956	0.00152461	0.0172558	0.512067	0.217453	0.471859	0.245567	0.505323
TG 58:6-FA18:0	Triglycerides	2.04952	0.00154154	0.0173162	0.0475642	0.796619	0.910248	0.750297	0.88858
PC 18:0_20:4	Phosphatidylcholines	0.514549	0.00155889	0.0174456	-0.0735567	0.71509	0.872679	0.454294	0.696331
TG 52:5-FA18:2	Triglycerides	1.89941	0.00158595	0.0176721	0.835985	0.0843121	0.275931	0.0396466	0.177168
TG 53:6-FA20:4	Triglycerides	1.87655	0.00159096	0.0176721	0.642881	0.160431	0.39881	0.15325	0.389712
TG 56:9-FA20:4	Triglycerides	2.31682	0.00165268	0.0182897	1.27979	0.0388177	0.175228	0.0375136	0.173247
LPE 22:4	Lysophosphatidylethanolamines	-0.545151	0.00169066	0.0184646	0.0276389	0.984459	0.993772	0.671836	0.844576
PI 17:0_20:3	Phosphatidylinositols	-1.18385	0.00167532	0.0184646	-0.263229	0.327373	0.588563	0.176956	0.421983
TG 48:3-FA12:0	Triglycerides	1.66366	0.00169321	0.0184646	0.0725664	0.741311	0.884569	0.197432	0.447315
TG 49:3-FA15:0	Triglycerides	1.83722	0.00168751	0.0184646	0.433192	0.304918	0.567024	0.204764	0.456253
TG 55:5-FA18:1	Triglycerides	1.70735	0.00170078	0.0184798	0.027286	0.819814	0.924031	0.622499	0.812949
TG 53:2-FA18:2	Triglycerides	1.96146	0.00171956	0.0186161	0.268439	0.502602	0.731502	0.297901	0.558481
TG 53:4-FA18:3	Triglycerides	2.0129	0.00175686	0.0189513	0.190264	0.606596	0.806523	0.337647	0.598393
TG 51:3-FA15:0	Triglycerides	1.78157	0.00178122	0.019145	0.398657	0.328593	0.590046	0.149629	0.383441
TG 46:3-FA16:0	Triglycerides	1.80467	0.00179455	0.019219	0.176255	0.599605	0.801262	0.18645	0.434046
DG 18:0_22:6	Diglycerides	1.47839	0.00182611	0.0194872	-0.302221	0.561123	0.781537	0.703351	0.866644
PE P-18:0/22:5	Phosphatidylethanolamines	0.815279	0.00184608	0.0196302	0.17386	0.349408	0.610544	0.310412	0.572538
LacCER d18:1/18:1	Lactosylceramides	0.933684	0.00185357	0.0196399	-0.0295337	0.959541	0.983698	0.736843	0.882297
Cer d18:1/24:0	Ceramides	-0.489153	0.00187526	0.0197996	0.130914	0.420738	0.671369	0.492829	0.726479
TG 46:3-FA18:3	Triglycerides	1.95285	0.00188956	0.0198803	0.0813586	0.750208	0.88858	0.34003	0.600478
TG 53:4-FA18:1	Triglycerides	1.62778	0.00192697	0.0202027	0.191976	0.553155	0.774884	0.241176	0.500807
TG 46:3-FA18:2	Triglycerides	1.66611	0.00193753	0.0202424	0.183843	0.571814	0.78589	0.193619	0.442304
TG 56:6-FA18:1	Triglycerides	1.80003	0.00194975	0.0202992	0.31558	0.425916	0.676183	0.294142	0.555598
TG 50:4-FA14:0	Triglycerides	1.73806	0.00195895	0.0203241	0.616577	0.158853	0.396536	0.0519371	0.208867
TG 56:6-FA18:3	Triglycerides	1.92774	0.00197477	0.0204174	0.669657	0.166582	0.407584	0.124247	0.341844
PC 17:0_18:2	Phosphatidylcholines	0.672802	0.00200957	0.0206547	0.105119	0.467921	0.703966	0.436354	0.681724
TG 50:4-FA18:2	Triglycerides	1.67528	0.00201155	0.0206547	0.584261	0.166155	0.406943	0.07257	0.255902
TG 58:10-FA20:4	Triglycerides	2.03056	0.00210761	0.0215669	1.04495	0.057707	0.223524	0.0859138	0.27711
TG 44:3-FA18:2	Triglycerides	1.75929	0.00211525	0.0215712	0.576884	0.191028	0.441375	0.0798314	0.270449
TG 56:6-FA22:5	Triglycerides	1.93146	0.00212991	0.0216468	-0.00202938	0.872915	0.949644	0.812703	0.919483
TG 48:4-FA18:3	Triglycerides	1.87343	0.00214765	0.0217531	0.206876	0.576725	0.788816	0.290429	0.554162
TG 58:7-FA18:2	Triglycerides	1.93611	0.00216168	0.0218213	0.483298	0.297554	0.558481	0.231198	0.489596
PS 17:0_22:2	Phosphatidylserines	0.34938	0.00226084	0.0227454	0.0894384	0.290388	0.554162	0.951305	0.981187
PE P-18:1/18:3	Phosphatidylethanolamines	0.775381	0.00231858	0.0231703	0.347106	0.0941983	0.290855	0.135675	0.362286
TG 48:3-FA18:1	Triglycerides	1.65356	0.00231736	0.0231703	0.0102123	0.854095	0.941682	0.375865	0.634178
PS 18:0_20:4	Phosphatidylserines	0.35042	0.00233696	0.0232761	-0.172982	0.125572	0.343598	0.649167	0.828506
TG 54:6-FA22:5	Triglycerides	1.95409	0.00237565	0.0235048	-0.00681522	0.881545	0.950366	0.991828	0.995759
TG 55:2-FA18:1	Triglycerides	1.28254	0.0023724	0.0235048	-0.130656	0.841246	0.935525	0.895997	0.956157
PE O-18:0/18:3	Phosphatidylethanolamines	0.780301	0.00243029	0.0238262	0.314227	0.127434	0.347957	0.0854873	0.27711
TG 50:3-FA18:0	Triglycerides	2.01335	0.00242682	0.0238262	0.0323711	0.827611	0.928359	0.529783	0.753334
TG 54:6-FA16:1	Triglycerides	1.6758	0.00243206	0.0238262	0.276388	0.460511	0.69919	0.454771	0.696331
TG 52:5-FA14:0	Triglycerides	1.80601	0.00246736	0.024093	0.17385	0.617991	0.811673	0.464764	0.702259
TG 56:5-FA22:5	Triglycerides	2.04291	0.00252206	0.024547	-0.245561	0.792497	0.90762	0.766132	0.894622
SM d18:1/14:0	Sphingomyelins	0.321827	0.00258411	0.0250693	-0.165418	0.115008	0.328847	0.189913	0.439891
PE P-18:0/22:6	Phosphatidylethanolamines	0.849851	0.00260104	0.0251518	-0.0154005	0.923602	0.967991	0.364069	0.623046
PE 17:0_20:2	Phosphatidylethanolamines	0.665502	0.00267129	0.0257478	0.201917	0.233945	0.493663	0.0928266	0.288923
PC 18:0_20:0	Phosphatidylcholines	0.510219	0.0028091	0.026989	-0.0864421	0.66784	0.842697	0.0226238	0.122909
PE P-18:0/22:4	Phosphatidylethanolamines	0.361476	0.00285937	0.0272647	0.0170687	0.748618	0.887858	0.981554	0.992516
TG 44:2-FA12:0	Triglycerides	1.75318	0.00286516	0.0272647	-0.244735	0.744859	0.88565	0.638906	0.822512
TG 56:6-FA20:2	Triglycerides	1.94778	0.00284757	0.0272647	0.874152	0.101998	0.308256	0.0463345	0.193633
FA 24:0	Free Fatty Acids	-0.326469	0.00290183	0.027526	0.12747	0.243999	0.50413	0.527838	0.751396
PA 36:4	Phosphatidic acid	0.435364	0.00292747	0.0276813	0.124154	0.263869	0.525627	0.781965	0.903274
TG 48:3-FA16:0	Triglycerides	1.7638	0.00295699	0.0278722	0.179085	0.613823	0.809044	0.277955	0.54071
TG 58:6-FA22:4	Triglycerides	1.72854	0.00297863	0.0279879	-0.00342084	0.881001	0.950366	0.63818	0.822512
PC 15:0_22:5	Phosphatidylcholines	0.34252	0.00306323	0.0286926	-0.128827	0.266684	0.528415	0.0727112	0.255902
PE P-16:0/20:3	Phosphatidylethanolamines	-0.449119	0.00308068	0.0287659	-0.12039	0.291645	0.554625	0.627931	0.81683
TG 42:1-FA12:0	Triglycerides	1.77992	0.00309567	0.0288158	-0.47314	0.454558	0.696331	0.920744	0.967552
TG 56:7-FA20:3	Triglycerides	1.80922	0.00310768	0.0288377	0.90933	0.0756668	0.262288	0.0388222	0.175228
LPC 22:6	Lysophospatidylcholines	0.709978	0.00312737	0.0288413	0.137175	0.419379	0.669752	0.721023	0.874614
TG 56:6-FA16:0	Triglycerides	1.81063	0.00312732	0.0288413	0.155228	0.654643	0.833791	0.527711	0.751396
TG 56:7-FA20:4	Triglycerides	1.85119	0.00317343	0.029176	0.934295	0.0754292	0.261768	0.0554208	0.217891
TG 50:6-FA20:4	Triglycerides	1.69878	0.0032028	0.0293558	0.600536	0.186783	0.434325	0.0920531	0.287114
TG 54:5-FA22:5	Triglycerides	1.86353	0.00325244	0.0297195	-0.10747	0.966844	0.985008	0.881665	0.950366
TG 55:4-FA18:1	Triglycerides	1.60213	0.00330676	0.0301238	-0.0488704	0.959518	0.983698	0.638799	0.822512
TG 56:6-FA18:2	Triglycerides	1.7401	0.0033504	0.0304286	0.724051	0.132595	0.35597	0.0827817	0.275066
PE 18:0_20:3	Phosphatidylethanolamines	-0.414444	0.00338015	0.0306057	-0.278139	0.0262	0.136149	0.317533	0.578785
TG 46:3-FA16:1	Triglycerides	1.67194	0.00343986	0.0309001	-0.070972	0.991903	0.995759	0.582263	0.791899
TG 54:4-FA18:1	Triglycerides	1.50113	0.00344369	0.0309001	0.358632	0.344504	0.60696	0.113428	0.326831
TG 54:4-FA18:3	Triglycerides	1.89537	0.00343084	0.0309001	0.19719	0.615146	0.809359	0.371406	0.630905
DG 18:0_18:2	Diglycerides	0.931137	0.00347479	0.0309704	-0.00897375	0.903905	0.960641	0.792952	0.907793
PG 18:1_20:2	Phosphatidylglycerols	0.510148	0.00348262	0.0309704	0.147386	0.26979	0.530449	0.152858	0.389045
TG 46:3-FA18:1	Triglycerides	1.5986	0.00346861	0.0309704	0.266956	0.477531	0.71143	0.178044	0.423227
TG 54:4-FA18:0	Triglycerides	1.81427	0.00350537	0.0310803	0.476758	0.307949	0.569754	0.134001	0.358657
TG 56:8-FA20:4	Triglycerides	2.00674	0.00351739	0.0310946	1.20659	0.0427957	0.185206	0.036179	0.168122
LPE 20:5	Lysophosphatidylethanolamines	0.349159	0.00356283	0.0314034	0.0218419	0.717302	0.87339	0.323535	0.584122
PE 16:0_18:3	Phosphatidylethanolamines	0.806579	0.00359859	0.0316253	-0.0216022	0.950054	0.981029	0.999196	0.999531
TG 54:4-FA18:2	Triglycerides	1.57338	0.00364376	0.0319283	0.414521	0.309478	0.571168	0.102567	0.308631
PC 16:0_18:0	Phosphatidylcholines	0.37332	0.00370804	0.0323021	-0.0606817	0.696423	0.862376	0.299745	0.560826
SM d18:1/18:1	Sphingomyelins	0.329596	0.00373842	0.0324721	-0.140741	0.215038	0.469689	0.311676	0.573453
FA 22:1	Free Fatty Acids	-0.277961	0.00391226	0.0338835	0.0492186	0.66361	0.84115	0.353694	0.615514
TG 51:4-FA18:3	Triglycerides	1.74096	0.00399487	0.0343996	0.205426	0.590855	0.797361	0.293833	0.555598
TG 54:4-FA22:1	Triglycerides	1.48569	0.00409212	0.0351358	0.37537	0.333887	0.595259	0.108812	0.318756
PS 17:0_22:6	Phosphatidylserines	0.689095	0.00430288	0.0368395	-0.256225	0.294958	0.556047	0.194486	0.442603
DG 16:0_22:5	Diglycerides	1.07996	0.00439012	0.0374791	-0.255764	0.535327	0.757725	0.753289	0.890359
TG 47:2-FA15:0	Triglycerides	1.80266	0.00473815	0.0401772	0.0822121	0.76938	0.896515	0.475228	0.710345
TG 51:3-FA18:3	Triglycerides	1.82295	0.00474651	0.0401772	0.079995	0.77367	0.899855	0.451516	0.693641
PS 16:0_18:2	Phosphatidylserines	-0.706788	0.00482003	0.0406843	0.0949084	0.775419	0.901099	0.428388	0.676243
PC 18:0_22:4	Phosphatidylcholines	0.573311	0.00484075	0.0407441	-0.0619332	0.84071	0.935525	0.273875	0.535212
TG 54:7-FA20:4	Triglycerides	1.71619	0.00489426	0.0410787	0.915485	0.0783982	0.266547	0.0802238	0.271109
TG 48:3-FA14:1	Triglycerides	1.74033	0.00493408	0.041297	0.175253	0.640709	0.823769	0.244473	0.50413
PI 16:0_16:1	Phosphatidylinositols	-0.55803	0.00495181	0.0413296	-0.0209676	0.790501	0.907111	0.532561	0.756371
PE P-18:0/16:0	Phosphatidylethanolamines	-0.762317	0.00501412	0.0417331	0.329276	0.228128	0.484845	0.0308439	0.150837
TG 52:4-FA22:1	Triglycerides	1.44631	0.00509695	0.0422098	0.453373	0.262562	0.524891	0.094226	0.290855
TG 56:5-FA18:0	Triglycerides	1.58093	0.00509964	0.0422098	0.128817	0.686407	0.855647	0.532599	0.756371
TG 52:3-FA18:3	Triglycerides	1.76253	0.00527756	0.0434417	-0.0542869	0.962913	0.984878	0.510616	0.736656
TG 54:5-FA20:2	Triglycerides	1.50804	0.00526543	0.0434417	0.511424	0.233556	0.493388	0.117446	0.331697
DG 16:0_22:6	Diglycerides	1.26122	0.00530606	0.0434741	-0.323221	0.507065	0.733354	0.667339	0.842697
LPS 18:0	lysophosphatidylserines	0.410273	0.0053106	0.0434741	-0.191418	0.194714	0.442603	0.314093	0.575773
TG 44:2-FA14:0	Triglycerides	1.72985	0.00533414	0.0435476	-0.15726	0.885533	0.952034	0.478144	0.711615
TG 56:5-FA20:1	Triglycerides	1.54635	0.0054452	0.0443331	0.566956	0.205518	0.457045	0.11163	0.323834
TG 53:6-FA18:1	Triglycerides	1.55553	0.00546993	0.0444135	0.0302021	0.837886	0.93418	0.387911	0.642861
TG 52:6-FA20:4	Triglycerides	1.55823	0.00559619	0.0453155	0.687054	0.140664	0.369919	0.130727	0.352858
DG 18:1_22:4	Diglycerides	0.62213	0.00578403	0.0467099	-0.0958308	0.734491	0.881035	0.390291	0.644174
PE O-16:0/18:2	Phosphatidylethanolamines	-0.729541	0.00582063	0.0467528	0.20724	0.459846	0.698891	0.0827691	0.275066
TG 51:3-FA17:0	Triglycerides	1.65451	0.00580567	0.0467528	0.0986444	0.742864	0.885318	0.554388	0.775884
TG 55:5-FA20:4	Triglycerides	1.48135	0.00584065	0.0467878	0.297629	0.445897	0.689475	0.6418	0.824463
TG 54:3-FA18:3	Triglycerides	1.99156	0.00588371	0.0470068	-0.122886	0.959548	0.983698	0.866068	0.949344
TG 52:4-FA18:1	Triglycerides	1.35574	0.00598989	0.0477274	0.310349	0.398818	0.652798	0.169871	0.410992
TG 58:9-FA20:4	Triglycerides	1.62995	0.00617014	0.0490329	0.797174	0.112809	0.325676	0.103931	0.31103
LacCER d18:1/18:0	Lactosylceramides	0.72739	0.00656483	0.0517565	-0.169522	0.566915	0.78387	0.843135	0.935775
TG 53:3-FA17:0	Triglycerides	1.56991	0.00666738	0.0524266	0.228197	0.561305	0.781537	0.374082	0.63329
CE 20:3	Cholesterylesters	1.07324	0.00678779	0.0530852	0.0756992	0.723775	0.874747	0.428876	0.676243
LPC 22:0	Lysophospatidylcholines	0.394532	0.00680442	0.0530852	-0.360001	0.0167607	0.098779	0.314782	0.576682
TG 58:8-FA20:3	Triglycerides	1.50062	0.00680438	0.0530852	0.52044	0.24223	0.50153	0.192583	0.441812
TG 46:2-FA12:0	Triglycerides	1.42868	0.00691709	0.0535493	-0.137203	0.877663	0.949767	0.426122	0.676183
TG 46:2-FA18:2	Triglycerides	1.48714	0.00689227	0.0535493	0.0111385	0.871926	0.949644	0.306265	0.568045
TG 52:4-FA18:3	Triglycerides	1.52389	0.00692474	0.0535493	0.39051	0.365169	0.623857	0.140841	0.369919
TG 56:6-FA22:4	Triglycerides	1.53656	0.00693561	0.0535493	0.320659	0.443872	0.688934	0.388152	0.642903
LPC 22:5	Lysophospatidylcholines	0.590787	0.00696491	0.053637	0.256997	0.158054	0.395629	0.107659	0.316653
TG 52:7-FA16:0	Triglycerides	1.03989	0.00706849	0.0541555	-0.270242	0.518303	0.74242	0.75556	0.891693
TG 54:6-FA20:3	Triglycerides	1.42812	0.00706677	0.0541555	0.557206	0.198912	0.448566	0.124359	0.341844
TG 56:6-FA20:4	Triglycerides	1.44489	0.00715733	0.0546959	0.526159	0.226483	0.483379	0.16777	0.408792
LPE 18:0	Lysophosphatidylethanolamines	0.354267	0.00724784	0.0552463	-0.00522946	0.926101	0.969386	0.0858004	0.27711
TG 42:2-FA18:2	Triglycerides	1.31351	0.00731266	0.0555985	0.488822	0.219464	0.47313	0.0634961	0.235322
TG 50:3-FA14:1	Triglycerides	1.74835	0.00738791	0.0560281	-0.0995765	0.972358	0.988233	0.499344	0.729306
PG 18:0_18:1	Phosphatidylglycerols	-0.424611	0.00747049	0.0565109	-0.00481369	0.86443	0.948381	0.36722	0.626897
PC 18:1_18:2	Phosphatidylcholines	0.594812	0.00751895	0.0566584	-0.0573837	0.878208	0.949767	0.83478	0.93176
PE P-16:0/20:1	Phosphatidylethanolamines	-0.443585	0.00754687	0.0566584	-0.178192	0.192254	0.441812	0.675546	0.848209
TG 53:1-FA16:0	Triglycerides	1.57127	0.00753028	0.0566584	-0.141802	0.892992	0.955092	0.960879	0.98393
PG 16:0_18:1	Phosphatidylglycerols	-0.338656	0.00779348	0.0583632	-0.146103	0.168004	0.408792	0.466185	0.703161
TG 56:6-FA20:3	Triglycerides	1.44399	0.0079892	0.0596793	0.570319	0.202542	0.453671	0.0866571	0.277823
TG 48:2-FA18:0	Triglycerides	1.71425	0.0081525	0.0607473	-0.350255	0.638747	0.822512	0.87273	0.949644
PE P-18:1/20:4	Phosphatidylethanolamines	0.293306	0.00823595	0.0612165	-0.00306618	0.917462	0.96648	0.564051	0.782081
PE 18:0_22:6	Phosphatidylethanolamines	0.467961	0.00833192	0.0616232	-0.0101168	0.943837	0.977962	0.912719	0.96504
PE O-18:0/16:0	Phosphatidylethanolamines	-0.463039	0.00832905	0.0616232	0.0466106	0.870424	0.949644	0.0374231	0.173096
PI 16:0_20:2	Phosphatidylinositols	-0.52973	0.00853555	0.0629734	0.239866	0.241478	0.500807	0.0860595	0.27711
TG 56:5-FA20:2	Triglycerides	1.51459	0.00885494	0.0651689	0.54178	0.248836	0.508292	0.107143	0.316036
TG 55:7-FA18:1	Triglycerides	1.14619	0.00893756	0.0656153	0.00316017	0.887995	0.953447	0.851909	0.94141
PE P-18:2/20:4	Phosphatidylethanolamines	0.629202	0.00901856	0.0656239	0.546093	0.016133	0.0960265	0.088067	0.279941
TG 48:3-FA18:3	Triglycerides	1.53276	0.00897874	0.0656239	0.11802	0.721243	0.874614	0.281819	0.543977
TG 49:3-FA16:0	Triglycerides	1.41878	0.00902659	0.0656239	0.0655263	0.789439	0.906607	0.345946	0.608213
TG 53:1-FA18:1	Triglycerides	1.17747	0.00900975	0.0656239	-0.254998	0.619002	0.812278	0.920967	0.967552
PE O-16:0/22:6	Phosphatidylethanolamines	-0.765357	0.00906107	0.0657147	-0.108595	0.586797	0.79481	0.598948	0.800742
DG 18:1_20:2	Diglycerides	0.670132	0.00909062	0.0657694	-0.0121895	0.936677	0.975208	0.319781	0.580502
PE O-18:0/18:2	Phosphatidylethanolamines	0.394455	0.00915757	0.0660938	0.279594	0.0412661	0.182479	0.108111	0.317553
CE 15:0	Cholesterylesters	1.42681	0.00923921	0.0665177	-0.53152	0.349085	0.610508	0.0605726	0.229976
PE 18:1_22:5	Phosphatidylethanolamines	0.630727	0.00932502	0.0668182	-0.154898	0.563622	0.782081	0.767041	0.894692
TG 53:3-FA18:2	Triglycerides	1.51418	0.00938909	0.0671163	0.181367	0.633289	0.818924	0.367635	0.626994
PC 18:1_22:4	Phosphatidylcholines	0.837158	0.00953818	0.0678574	-0.39508	0.229127	0.485899	0.227077	0.484302
PI 16:0_18:1	Phosphatidylinositols	-0.549173	0.00952976	0.0678574	-0.017331	0.823922	0.926214	0.517092	0.741397
PE 15:0_22:6	Phosphatidylethanolamines	0.502662	0.00972888	0.0687665	-0.296432	0.131612	0.353966	0.0883265	0.280169
TG 52:4-FA16:1	Triglycerides	1.22929	0.00973502	0.0687665	0.295063	0.416052	0.666932	0.20234	0.453557
TG 42:2-FA12:0	Triglycerides	1.02553	0.00979107	0.0688742	0.00135519	0.892919	0.955092	0.902645	0.960507
TG 46:2-FA16:0	Triglycerides	1.413	0.00979637	0.0688742	-0.0886449	0.960331	0.983705	0.445845	0.689475
TG 52:4-FA18:2	Triglycerides	1.42453	0.0100653	0.0705986	0.693676	0.141694	0.371712	0.0508445	0.20636
CE 20:0	Cholesterylesters	1.12985	0.010134	0.0706865	-0.445766	0.32578	0.586758	0.115816	0.33007
TG 53:5-FA20:4	Triglycerides	1.34707	0.0101259	0.0706865	0.250592	0.510713	0.736656	0.519564	0.743514
PS 17:0_20:4	Phosphatidylserines	0.645485	0.0102505	0.0709948	-0.148814	0.598718	0.800742	0.457539	0.697158
TG 44:2-FA18:2	Triglycerides	1.39626	0.0102171	0.0709948	0.327199	0.428846	0.676243	0.144459	0.37731
TG 49:2-FA15:0	Triglycerides	1.45145	0.0102643	0.0709948	0.204651	0.596141	0.799547	0.325126	0.586641
LPS 20:5	lysophosphatidylserines	0.231559	0.0103592	0.0711923	0.108182	0.157882	0.395629	0.348585	0.610177
TG 50:4-FA18:3	Triglycerides	1.39071	0.0103643	0.0711923	0.268976	0.499181	0.729306	0.265618	0.527704
TG 56:5-FA18:2	Triglycerides	1.48538	0.0103189	0.0711923	0.563551	0.236664	0.496359	0.11678	0.331697
TG 49:3-FA18:3	Triglycerides	1.63477	0.010389	0.071198	0.0193799	0.870304	0.949644	0.419324	0.669752
DG 18:0_18:1	Diglycerides	1.07736	0.0105759	0.0723132	-0.35231	0.428632	0.676243	0.381333	0.638301
PE P-18:0/18:0	Phosphatidylethanolamines	0.53718	0.0108351	0.0735042	-0.325451	0.127664	0.347957	0.228024	0.484845
TG 50:4-FA16:1	Triglycerides	1.25368	0.0108731	0.0735042	0.227565	0.523794	0.748135	0.372673	0.632697
TG 53:4-FA16:0	Triglycerides	1.32338	0.0108058	0.0735042	-0.0314744	0.951075	0.981187	0.623684	0.814141
TG 56:4-FA22:4	Triglycerides	1.51655	0.0108594	0.0735042	-0.344517	0.608808	0.80733	0.706015	0.868303
TG 52:4-FA20:0	Triglycerides	1.4847	0.0109986	0.0741845	0.741079	0.13886	0.367557	0.0576722	0.223524
TG 52:4-FA22:4	Triglycerides	1.5479	0.011055	0.0743969	-0.173691	0.850744	0.940793	0.935563	0.975208
TG 51:4-FA16:1	Triglycerides	1.29413	0.0113191	0.0757959	0.140344	0.666502	0.842697	0.375338	0.634178
TG 52:4-FA20:2	Triglycerides	1.34648	0.0113063	0.0757959	0.298527	0.457154	0.697033	0.305362	0.567024
TG 53:4-FA20:4	Triglycerides	1.43625	0.0113643	0.0757959	0.070144	0.791485	0.907508	0.590141	0.797361
FA 22:5	Free Fatty Acids	0.74761	0.0114527	0.0762151	0.278913	0.251384	0.509935	0.676323	0.848594
DG 14:0_20:4	Diglycerides	0.696416	0.0118275	0.0776786	-0.100306	0.783715	0.904496	0.606582	0.806523
DG 18:2_22:4	Diglycerides	0.635757	0.011863	0.0776786	0.369892	0.0957994	0.293338	0.200811	0.451146
LPC 15:0	Lysophospatidylcholines	0.533681	0.0119066	0.0776786	-0.18472	0.407951	0.659253	0.621448	0.812381
PI 17:0_18:2	Phosphatidylinositols	0.422712	0.0118663	0.0776786	0.117819	0.37291	0.632739	0.0237373	0.127797
TG 53:3-FA18:0	Triglycerides	1.59847	0.0118942	0.0776786	-0.0574759	0.978895	0.992321	0.563552	0.782081
TG 40:0-FA12:0	Triglycerides	1.14902	0.0121753	0.0789147	0.0914828	0.729157	0.878162	0.92511	0.969209
TG 49:2-FA17:0	Triglycerides	1.62911	0.0121723	0.0789147	-0.153004	0.893082	0.955092	0.912052	0.964983
CE 18:3	Cholesterylesters	1.02426	0.0125572	0.081039	0.0170355	0.864049	0.948381	0.944964	0.978023
TG 49:3-FA18:2	Triglycerides	1.3807	0.0126576	0.0814375	0.0493752	0.823079	0.925964	0.431476	0.676757
PI 18:2_20:4	Phosphatidylinositols	0.777466	0.0127753	0.0814912	0.0174448	0.851932	0.94141	0.764714	0.894622
TG 54:5-FA16:0	Triglycerides	1.38873	0.0129848	0.0825504	0.253147	0.534869	0.757725	0.410223	0.661494
PE O-18:0/16:1	Phosphatidylethanolamines	-0.668436	0.0131895	0.0827947	-0.266779	0.235272	0.495763	0.306701	0.568435
PS 16:0_18:1	Phosphatidylserines	-0.446849	0.0131844	0.0827947	0.116489	0.558299	0.779168	0.861791	0.946703
TG 48:3-FA18:2	Triglycerides	1.31342	0.013144	0.0827947	0.148898	0.664778	0.842034	0.298785	0.559729
TG 56:5-FA18:1	Triglycerides	1.31155	0.0131846	0.0827947	0.183382	0.613805	0.809044	0.378044	0.635432
FA 24:1	Free Fatty Acids	-0.251083	0.0133336	0.0835235	0.0223156	0.90565	0.961649	0.269059	0.530308
TG 52:4-FA16:0	Triglycerides	1.42744	0.0133971	0.0837457	0.706525	0.154623	0.391868	0.0609037	0.23022
PE P-16:0/20:5	Phosphatidylethanolamines	0.526853	0.0135886	0.0847659	0.0683144	0.63501	0.820183	0.761989	0.89375
LPC 22:1	Lysophospatidylcholines	0.278537	0.0138566	0.0862574	-0.312375	0.00959829	0.0681228	0.349183	0.610508
TG 58:7-FA20:4	Triglycerides	1.27744	0.0140327	0.0871719	0.614662	0.167986	0.408792	0.177325	0.422525
PE O-16:0/22:5	Phosphatidylethanolamines	-0.862722	0.014181	0.0879102	0.293531	0.430913	0.676757	0.140136	0.369248
LPC 24:1	Lysophospatidylcholines	0.329994	0.0143662	0.0885076	-0.17978	0.191471	0.441789	0.0816905	0.273645
SM d18:1/22:1	Sphingomyelins	0.281394	0.0143632	0.0885076	-0.0927418	0.448442	0.691406	0.783334	0.904406
TG 58:6-FA18:1	Triglycerides	1.46539	0.0143976	0.0885188	-0.0414517	0.963124	0.984878	0.737315	0.882297
PC 15:0_20:4	Phosphatidylcholines	0.594048	0.0147263	0.0901687	-0.554585	0.0285579	0.143897	0.124111	0.341844
TG 51:3-FA18:2	Triglycerides	1.30308	0.0147598	0.0901888	0.176574	0.62892	0.817576	0.305372	0.567024
TG 52:5-FA20:3	Triglycerides	1.29351	0.0151001	0.0919549	0.310478	0.450336	0.69254	0.29783	0.558481
TG 56:5-FA20:4	Triglycerides	1.2558	0.0151104	0.0919549	0.21951	0.55882	0.779519	0.421688	0.672049
DG 16:0_18:2	Diglycerides	0.718502	0.0151589	0.0920623	0.29044	0.241287	0.500807	0.175961	0.420954
TG 51:2-FA15:0	Triglycerides	1.42417	0.0152531	0.0922594	-0.0883362	0.964771	0.985008	0.706816	0.868764
TG 48:3-FA14:0	Triglycerides	1.28757	0.0155467	0.093656	0.151994	0.665106	0.842091	0.308505	0.569862
TG 54:5-FA16:1	Triglycerides	1.23587	0.0155248	0.093656	0.157265	0.647537	0.827396	0.541398	0.764146
TG 51:0-FA16:0	Triglycerides	0.975397	0.0158118	0.0944913	-0.319333	0.459583	0.698891	0.785546	0.905403
TG 53:3-FA18:1	Triglycerides	1.32732	0.0157732	0.0944913	-0.133836	0.883415	0.950881	0.713258	0.872019
PC 17:0_18:1	Phosphatidylcholines	0.409276	0.0160315	0.0956129	-0.222701	0.200444	0.450659	0.0933913	0.289623
PC 17:0_18:0	Phosphatidylcholines	0.423225	0.0163557	0.0970832	-0.00805224	0.94456	0.977962	0.277066	0.540078
TG 52:4-FA14:0	Triglycerides	1.33709	0.0165306	0.0978088	0.0176593	0.87761	0.949767	0.585611	0.793915
PE 16:0_22:4	Phosphatidylethanolamines	-0.598663	0.0167025	0.0986306	-0.155587	0.428473	0.676243	0.436478	0.681724
TG 50:3-FA14:0	Triglycerides	1.19583	0.0169042	0.0994286	0.257246	0.498928	0.729306	0.1568	0.395041
Cer d18:1/18:1	Ceramides	0.40411	0.0170971	0.100365	0.107284	0.422219	0.672489	0.51013	0.736656
DG 18:2_20:3	Diglycerides	0.787124	0.0171789	0.100648	0.387533	0.174377	0.417835	0.0702101	0.249747
DG 16:1_18:2	Diglycerides	0.617328	0.0179458	0.104295	0.258583	0.240902	0.500807	0.289518	0.554162
PC 14:0_20:4	Phosphatidylcholines	0.557009	0.017891	0.104295	-0.597409	0.0163755	0.0970832	0.0857877	0.27711
PE 15:0_18:1	Phosphatidylethanolamines	0.763722	0.0179508	0.104295	-0.380526	0.252278	0.511055	0.118316	0.333204
TG 50:3-FA18:3	Triglycerides	1.33843	0.0179759	0.104295	0.161314	0.668799	0.843195	0.220324	0.474582
CE 22:2	Cholesterylesters	0.840656	0.0186667	0.107676	0.206333	0.45943	0.698891	0.987607	0.995151
PC 18:0_20:2	Phosphatidylcholines	0.490773	0.0188094	0.10829	0.0825332	0.585871	0.793915	0.76828	0.895677
TG 50:3-FA18:1	Triglycerides	1.17198	0.0190467	0.109235	0.0134653	0.88426	0.95136	0.423897	0.674443
TG 52:3-FA18:0	Triglycerides	1.32762	0.01922	0.110018	-0.0028357	0.911962	0.964983	0.61317	0.809044
TG 54:4-FA20:4	Triglycerides	1.1722	0.0194062	0.110871	-0.0243188	0.949801	0.981029	0.590994	0.797361
PE 14:1_18:2	Phosphatidylethanolamines	-0.461746	0.0199402	0.113038	-0.0500436	0.697316	0.862766	0.82817	0.928359
PE P-16:0/18:2	Phosphatidylethanolamines	-0.606371	0.0199401	0.113038	0.517614	0.0547716	0.216192	0.114803	0.328573
Cer d18:0/24:0	Ceramides	-0.616983	0.0201548	0.113627	0.090535	0.798006	0.910582	0.566507	0.783748
TG 54:6-FA20:4	Triglycerides	1.30335	0.0202519	0.11396	0.793572	0.113367	0.326831	0.107581	0.316653
TG 52:8-FA16:1	Triglycerides	1.52879	0.0205308	0.115312	-0.362183	0.630745	0.818904	0.810883	0.918818
TG 48:2-FA12:0	Triglycerides	1.30006	0.0209651	0.117201	-0.377512	0.541245	0.764146	0.878884	0.949767
TG 51:2-FA18:2	Triglycerides	1.34855	0.0209848	0.117201	0.011791	0.891829	0.955069	0.450317	0.69254
TG 58:8-FA20:4	Triglycerides	1.15485	0.0211196	0.117734	0.756585	0.0943697	0.290998	0.13531	0.361634
PS 18:1_20:1	Phosphatidylserines	0.325316	0.02117	0.117795	-0.224343	0.121566	0.337269	0.579332	0.789613
TG 53:3-FA16:0	Triglycerides	1.20796	0.0214936	0.119001	-0.06466	0.983908	0.993772	0.723259	0.874747
LPC 22:2	Lysophospatidylcholines	0.342127	0.0217833	0.120143	0.0270249	0.756893	0.891951	0.426677	0.676207
TG 51:2-FA17:0	Triglycerides	1.33673	0.021793	0.120143	-0.0669764	0.990756	0.995759	0.715381	0.872679
CE 20:2	Cholesterylesters	0.919397	0.0222697	0.122095	0.103228	0.696329	0.862376	0.479029	0.712109
PE P-16:0/18:1	Phosphatidylethanolamines	-0.333344	0.0223333	0.122219	0.0495243	0.798435	0.910582	0.760447	0.89375
PE 16:0_18:2	Phosphatidylethanolamines	-0.361082	0.0226082	0.122909	0.14587	0.381486	0.638301	0.154369	0.391556
TG 55:3-FA18:1	Triglycerides	1.29984	0.0226063	0.122909	-0.293269	0.656959	0.836028	0.888033	0.953447
PE O-18:0/22:6	Phosphatidylethanolamines	0.477306	0.0236008	0.127615	-0.0239963	0.99057	0.995759	0.647117	0.827379
TG 45:1-FA15:0	Triglycerides	1.53719	0.0236228	0.127615	-0.297813	0.7168	0.873223	0.980538	0.992321
TG 56:4-FA18:0	Triglycerides	1.32914	0.023829	0.12806	-0.0715887	0.983585	0.993772	0.734424	0.881035
PE O-18:0/18:0	Phosphatidylethanolamines	0.356241	0.0241031	0.129068	-0.0875794	0.626023	0.815853	0.0115357	0.0765971
PE 17:0_22:5	Phosphatidylethanolamines	0.66783	0.0244166	0.130513	0.272259	0.279447	0.542041	0.568226	0.783959
PE 18:2_22:4	Phosphatidylethanolamines	0.838735	0.0244724	0.130578	-0.0206738	0.959607	0.983698	0.998383	0.999051
FA 22:6	Free Fatty Acids	0.695176	0.0246454	0.131033	0.158396	0.509619	0.736656	0.786787	0.905403
TG 54:3-FA18:0	Triglycerides	1.34223	0.0249127	0.131984	0.0976799	0.774595	0.900579	0.402996	0.654786
PE 16:0_18:1	Phosphatidylethanolamines	-0.423926	0.0249966	0.132195	-0.307122	0.077171	0.2656	0.117409	0.331697
TG 48:4-FA20:4	Triglycerides	1.18898	0.0251502	0.132772	0.0782158	0.787959	0.905895	0.476144	0.710649
TG 46:2-FA14:0	Triglycerides	1.37521	0.0252307	0.13296	-0.100416	0.946836	0.978943	0.584072	0.792766
CE 14:0	Cholesterylesters	1.2042	0.0253781	0.133268	-0.564028	0.315198	0.576738	0.168203	0.408942
PE 14:0_22:6	Phosphatidylethanolamines	0.46301	0.0254307	0.133311	-0.554031	0.0127418	0.0814912	0.0252749	0.13296
TG 54:4-FA20:1	Triglycerides	1.12367	0.0256815	0.134154	0.152844	0.662809	0.84115	0.455109	0.696331
PI 18:0_18:1	Phosphatidylinositols	0.542503	0.0257995	0.134535	-0.178186	0.498907	0.729306	0.332424	0.593358
PE 16:1_18:2	Phosphatidylethanolamines	-0.432804	0.0259135	0.134895	-0.174594	0.289461	0.554162	0.250411	0.50962
TG 54:3-FA18:2	Triglycerides	1.30553	0.0264593	0.137258	0.0810125	0.796967	0.910297	0.416561	0.66739
TG 49:2-FA18:2	Triglycerides	1.27114	0.0269377	0.139336	0.00655163	0.903874	0.960641	0.434855	0.680286
PC 14:0_22:4	Phosphatidylcholines	0.442605	0.0272142	0.139767	-0.409326	0.0501672	0.204501	0.668756	0.843195
TG 56:4-FA20:4	Triglycerides	1.21811	0.0272943	0.139889	-0.0160608	0.938777	0.976015	0.764717	0.894622
PE 18:1_18:2	Phosphatidylethanolamines	0.43566	0.0274926	0.140424	-0.0218468	0.991103	0.995759	0.712554	0.871515
PE 18:2_20:2	Phosphatidylethanolamines	0.625306	0.0279413	0.142229	0.306972	0.215949	0.470303	0.0971698	0.296269
PE 16:0_18:0	Phosphatidylethanolamines	0.651135	0.0285071	0.143884	-0.526823	0.0869548	0.278181	0.797615	0.910582
PE O-18:0/20:2	Phosphatidylethanolamines	0.588575	0.0290025	0.145158	0.212328	0.347082	0.609331	0.513657	0.739059
PE 17:0_18:2	Phosphatidylethanolamines	0.432227	0.029348	0.146569	0.251946	0.15492	0.391957	0.498104	0.729306
PE 18:2_18:2	Phosphatidylethanolamines	0.623324	0.0301579	0.149192	0.338115	0.183838	0.431508	0.151647	0.387283
TG 44:1-FA14:1	Triglycerides	1.39209	0.0301501	0.149192	-0.392409	0.583506	0.792508	0.825545	0.927342
TG 58:7-FA16:0	Triglycerides	1.37089	0.0301514	0.149192	0.253023	0.59365	0.799021	0.480076	0.712249
TG 54:3-FA18:1	Triglycerides	1.14074	0.0303232	0.149761	-0.211321	0.745281	0.885775	0.724857	0.874747
HexCER d18:1/22:0	Hexosylceramides	0.275294	0.0304806	0.150109	-0.0582886	0.699723	0.864031	0.152003	0.38786
LacCER d18:1/24:1	Lactosylceramides	0.527454	0.0305106	0.150109	-0.269672	0.288158	0.552641	0.85847	0.944754
TG 49:3-FA16:1	Triglycerides	1.25669	0.0305442	0.150109	-0.0726757	0.977049	0.991652	0.76553	0.894622
TG 44:2-FA16:0	Triglycerides	1.20078	0.0306477	0.150123	0.358397	0.429336	0.676612	0.169685	0.410875
TG 54:2-FA18:2	Triglycerides	1.43772	0.0306452	0.150123	-0.0873104	0.971699	0.987977	0.786053	0.905403
TG 51:4-FA20:4	Triglycerides	1.25611	0.0309359	0.15104	0.117456	0.747786	0.887408	0.547612	0.77037
TG 50:2-FA18:0	Triglycerides	1.32289	0.0314501	0.152801	-0.262238	0.724727	0.874747	0.979876	0.992321
PS 18:1_20:0	Phosphatidylserines	0.336823	0.0316863	0.153699	-0.12753	0.446815	0.689956	0.330435	0.591222
PC 16:0_22:6	Phosphatidylcholines	0.402792	0.0317434	0.153726	-0.148013	0.462065	0.700127	0.360872	0.620774
PE P-18:0/18:3	Phosphatidylethanolamines	0.555519	0.0319185	0.154289	0.234148	0.291551	0.554625	0.157438	0.395629
TG 47:0-FA17:0	Triglycerides	1.2997	0.0320947	0.154676	-0.578599	0.364744	0.623487	0.636144	0.820986
DG 16:1_18:3	Diglycerides	0.608922	0.0322976	0.154795	0.0962694	0.641401	0.824304	0.244236	0.50413
LPE 16:1	Lysophosphatidylethanolamines	-0.560049	0.0322456	0.154795	-0.456738	0.0626258	0.234788	0.0591245	0.227349
TG 46:1-FA18:0	Triglycerides	1.45366	0.0323267	0.154795	-0.522309	0.475007	0.710345	0.733971	0.881035
TG 50:2-FA14:1	Triglycerides	1.66182	0.032207	0.154795	-0.44463	0.611361	0.808653	0.99462	0.99796
TG 48:3-FA16:1	Triglycerides	1.17572	0.0331033	0.158008	-0.0394623	0.978332	0.992321	0.691531	0.859167
TG 48:1-FA14:1	Triglycerides	1.62568	0.0334254	0.158601	-0.622836	0.446036	0.689475	0.883165	0.950881
CE 14:1	Cholesterylesters	1.1688	0.0337161	0.159657	-0.659276	0.248872	0.508292	0.36441	0.623273
PE P-18:0/20:3	Phosphatidylethanolamines	0.320259	0.0342727	0.161073	-0.193145	0.218177	0.472401	0.240599	0.500807
TG 40:0-FA14:0	Triglycerides	1.14255	0.0343385	0.161073	-0.00122442	0.919908	0.967552	0.878857	0.949767
PC 16:0_20:1	Phosphatidylcholines	-0.366215	0.0346386	0.162098	-0.3007	0.0648219	0.237363	0.0700347	0.24942
TG 50:5-FA20:4	Triglycerides	1.14813	0.0346654	0.162098	0.355718	0.426816	0.676207	0.347568	0.609468
PE 18:0_20:2	Phosphatidylethanolamines	0.395536	0.0350557	0.163666	0.363854	0.042743	0.185206	0.061883	0.232587
TG 56:5-FA20:3	Triglycerides	1.08085	0.0363281	0.168554	0.141145	0.694422	0.861325	0.388941	0.643854
PE O-18:0/22:5	Phosphatidylethanolamines	0.621183	0.037905	0.174515	0.162508	0.499557	0.729306	0.17922	0.425345
PI 18:1_18:1	Phosphatidylinositols	0.683802	0.0386006	0.175228	-0.588738	0.0871882	0.278629	0.0340052	0.160518
TG 47:1-FA17:0	Triglycerides	1.40775	0.03841	0.175228	-0.493018	0.504	0.73204	0.788848	0.906568
TG 48:2-FA14:1	Triglycerides	1.30696	0.0386922	0.175228	-0.227067	0.777508	0.901466	0.647684	0.827396
PC 18:2_20:2	Phosphatidylcholines	0.544879	0.0394979	0.177168	0.329911	0.166826	0.407584	0.192705	0.441812
TG 46:2-FA18:1	Triglycerides	1.13583	0.039667	0.177168	-0.319473	0.606676	0.806523	0.84191	0.935525
TG 56:4-FA18:2	Triglycerides	1.10771	0.0395511	0.177168	0.260453	0.540652	0.764146	0.323148	0.58396
TG 47:2-FA14:0	Triglycerides	1.32103	0.0408705	0.181728	-0.164276	0.86363	0.948374	0.647038	0.827379
TG 44:2-FA16:1	Triglycerides	1.18305	0.0410641	0.182317	-0.249876	0.718979	0.874007	0.988157	0.995151
PE P-18:2/18:2	Phosphatidylethanolamines	0.525618	0.0413064	0.182479	0.604842	0.0184674	0.106732	0.0557344	0.218263
PG 18:2_18:2	Phosphatidylglycerols	0.308432	0.0413448	0.182479	0.342288	0.022135	0.12158	0.0446373	0.188918
TG 54:4-FA20:2	Triglycerides	1.07448	0.0413384	0.182479	0.368917	0.404002	0.655707	0.207575	0.459434
PC 14:0_20:3	Phosphatidylcholines	0.50037	0.0415172	0.182913	-0.384793	0.131224	0.353878	0.0724622	0.255902
TG 46:2-FA14:1	Triglycerides	1.24868	0.041633	0.18294	-0.272278	0.708848	0.869473	0.796341	0.910248
HexCER d18:1/20:0	Hexosylceramides	0.281711	0.0420319	0.183628	-0.172429	0.231655	0.490215	0.0220315	0.121234
PS 18:0_22:5	Phosphatidylserines	0.297194	0.041945	0.183628	-0.0472434	0.80609	0.916513	0.80925	0.918359
TG 56:3-FA20:0	Triglycerides	1.15022	0.0420354	0.183628	0.207494	0.626478	0.815853	0.35824	0.619114
TG 52:3-FA20:1	Triglycerides	1.05316	0.0428096	0.185206	-0.0763705	0.953511	0.982189	0.83389	0.931115
TG 52:2-FA18:2	Triglycerides	1.18083	0.0433709	0.186464	-0.0669433	0.980745	0.992321	0.555715	0.777014
PE P-18:1/18:2	Phosphatidylethanolamines	0.219794	0.0438747	0.187778	0.18222	0.0761964	0.263512	0.489402	0.721783
TG 53:2-FA17:0	Triglycerides	1.2493	0.0440514	0.187778	-0.274038	0.71046	0.870551	0.92235	0.967991
TG 56:4-FA20:1	Triglycerides	1.04502	0.0440538	0.187778	0.162765	0.667786	0.842697	0.354329	0.616261
TG 54:5-FA22:4	Triglycerides	1.16321	0.0441704	0.187855	-0.0957215	0.937219	0.975208	0.917367	0.96648
PC 18:1_20:0	Phosphatidylcholines	-0.269127	0.0447212	0.189006	-0.254835	0.0481505	0.198173	0.0142422	0.0881069
TG 44:2-FA18:1	Triglycerides	1.12266	0.0450107	0.18996	0.135438	0.724211	0.874747	0.394592	0.648894
TG 52:3-FA18:1	Triglycerides	0.957466	0.0457131	0.191771	0.137614	0.689053	0.857311	0.304995	0.567024
TG 58:6-FA20:4	Triglycerides	1.04409	0.0472016	0.196706	0.390565	0.383515	0.639477	0.34001	0.600478
TG 48:1-FA12:0	Triglycerides	1.4293	0.0474845	0.197061	-0.705445	0.353503	0.615514	0.651184	0.830447
TG 56:4-FA20:2	Triglycerides	1.10034	0.0474243	0.197061	0.0344736	0.871828	0.949644	0.455877	0.696757
PE P-18:1/16:0	Phosphatidylethanolamines	-0.447012	0.0476803	0.197599	0.495266	0.0385312	0.175228	0.0194822	0.111093
TG 52:2-FA20:0	Triglycerides	1.09361	0.0478688	0.197933	-0.226926	0.734462	0.881035	0.787325	0.905515
TG 46:1-FA14:1	Triglycerides	1.24474	0.0488492	0.200497	-0.379494	0.590093	0.797361	0.731456	0.880577
TG 53:2-FA18:0	Triglycerides	1.38572	0.0492129	0.201589	-0.418379	0.594963	0.799547	0.92542	0.969209
SM d18:1/20:0	Sphingomyelins	0.16314	0.0505034	0.205312	-0.106851	0.219058	0.472595	0.376	0.634178
TG 42:1-FA14:0	Triglycerides	1.27805	0.0518594	0.208835	-0.41078	0.572551	0.786205	0.738944	0.882833
TG 54:2-FA20:0	Triglycerides	1.02649	0.0520561	0.209064	0.00425159	0.918868	0.967434	0.645357	0.826974
TG 50:3-FA16:0	Triglycerides	0.943727	0.0525721	0.210007	0.224808	0.563317	0.782081	0.269019	0.530308
TG 52:3-FA22:1	Triglycerides	0.920071	0.0525373	0.210007	0.149761	0.670536	0.844328	0.261101	0.523253
TG 51:1-FA15:0	Triglycerides	1.31474	0.0529063	0.21106	-0.444962	0.551348	0.773804	0.809588	0.918393
PE P-18:1/20:2	Phosphatidylethanolamines	0.445106	0.053069	0.211145	0.434192	0.0508994	0.20636	0.0332924	0.158404
HexCER d18:1/16:0	Hexosylceramides	0.22381	0.0531812	0.211311	-0.0324228	0.839162	0.934906	0.395903	0.649911
PE O-16:0/20:3	Phosphatidylethanolamines	-0.373198	0.0533615	0.211465	-0.142958	0.387812	0.642861	0.764142	0.894622
TG 51:3-FA16:1	Triglycerides	1.07664	0.0533176	0.211465	-0.188097	0.792096	0.907508	0.919968	0.967552
DG 16:0_18:0	Diglycerides	0.66192	0.0542097	0.214257	-0.316192	0.38567	0.64084	0.162059	0.401852
TG 48:2-FA18:2	Triglycerides	0.986919	0.0550974	0.217126	0.0922912	0.778714	0.901526	0.261902	0.524506
TG 54:5-FA20:3	Triglycerides	0.955255	0.0551535	0.217126	0.416716	0.337208	0.597994	0.178041	0.423227
TG 40:0-FA16:0	Triglycerides	1.02671	0.0555481	0.217911	-0.155264	0.830904	0.929866	0.584492	0.792766
TG 54:4-FA16:1	Triglycerides	0.985791	0.0555716	0.217911	0.0197515	0.89477	0.955872	0.661764	0.840711
TG 42:0-FA12:0	Triglycerides	1.31671	0.0560026	0.219026	-0.644989	0.376671	0.634567	0.958164	0.983698
TG 52:3-FA20:0	Triglycerides	0.958339	0.0576162	0.223524	0.273629	0.510827	0.736656	0.193413	0.442172
TG 56:4-FA18:1	Triglycerides	1.01072	0.0588296	0.226817	0.0361012	0.87169	0.949644	0.496552	0.729306
DG 16:0_20:4	Diglycerides	0.534857	0.059074	0.227349	-0.25552	0.39589	0.649911	0.904057	0.960641
TG 50:3-FA16:1	Triglycerides	0.902511	0.0595811	0.228224	0.0499383	0.841618	0.935525	0.504005	0.73204
TG 52:2-FA18:0	Triglycerides	1.10435	0.0598871	0.228494	-0.201792	0.785905	0.905403	0.781248	0.903274
TG 48:2-FA14:0	Triglycerides	0.977703	0.0609451	0.23022	-0.0346711	0.984277	0.993772	0.425776	0.676183
TG 56:5-FA22:4	Triglycerides	1.04259	0.0610422	0.230296	-0.056384	0.986433	0.994755	0.878595	0.949767
TG 52:3-FA18:2	Triglycerides	0.928361	0.0620189	0.232805	0.324467	0.442784	0.688365	0.158598	0.396229
PS 17:0_22:5	Phosphatidylserines	0.430494	0.0628108	0.234892	-0.0587596	0.858717	0.944754	0.919625	0.967552
PA 34:0	Phosphatidic acid	0.459471	0.0629351	0.235063	-0.681619	0.0119461	0.077767	0.886517	0.952504
DG 18:1_18:1	Diglycerides	0.63248	0.0631419	0.235107	-0.20987	0.577884	0.788816	0.701984	0.865317
PA 38:5	Phosphatidic acid	0.371038	0.0630642	0.235107	-0.0899152	0.701141	0.864634	0.128945	0.349944
PC 16:0_22:4	Phosphatidylcholines	-0.385896	0.0636396	0.235341	-0.134856	0.445923	0.689475	0.360377	0.62028
DG 14:1_16:0	Diglycerides	0.42735	0.0645932	0.237363	0.0152357	0.874919	0.949767	0.936274	0.975208
TG 53:1-FA18:0	Triglycerides	1.35886	0.0646616	0.237363	-0.631594	0.420842	0.671369	0.615738	0.809782
PE P-16:0/20:2	Phosphatidylethanolamines	-0.346658	0.0651119	0.238133	0.166709	0.404488	0.655721	0.12218	0.338343
PC 16:1_18:2	Phosphatidylcholines	0.373531	0.0652076	0.238191	0.0224029	0.838323	0.934319	0.873368	0.949644
TG 54:4-FA16:0	Triglycerides	0.963933	0.0664462	0.241829	0.116346	0.749289	0.88809	0.455084	0.696331
TG 50:3-FA18:2	Triglycerides	0.867644	0.0670115	0.242703	0.214548	0.575688	0.788816	0.250963	0.509935
TG 42:1-FA18:1	Triglycerides	0.794081	0.067702	0.244583	0.042699	0.849242	0.93998	0.527094	0.751262
TG 56:5-FA16:0	Triglycerides	1.03507	0.0678253	0.244583	-0.0704606	0.965436	0.985008	0.853017	0.941549
PC 16:0_22:5	Phosphatidylcholines	0.374051	0.0681606	0.245083	-0.0314673	0.941024	0.976587	0.640273	0.823769
PC 18:1_18:1	Phosphatidylcholines	0.531955	0.0681184	0.245083	-0.521939	0.0886624	0.280268	0.0777079	0.265969
TG 48:2-FA16:0	Triglycerides	0.954754	0.0690552	0.247105	-0.0641948	0.966877	0.985008	0.597368	0.80006
PE P-16:1/18:1	Phosphatidylethanolamines	-0.440903	0.0716356	0.254213	-0.440318	0.063556	0.235322	0.376092	0.634178
TG 46:0-FA18:0	Triglycerides	1.34505	0.0726588	0.255902	-0.811449	0.303286	0.565326	0.582171	0.791899
TG 42:0-FA14:0	Triglycerides	1.37837	0.0728219	0.25599	-0.590792	0.475602	0.710549	0.990805	0.995759
PC 14:0_18:0	Phosphatidylcholines	0.521727	0.0731712	0.256615	-0.688865	0.0280448	0.142513	0.117448	0.331697
TG 50:4-FA20:4	Triglycerides	0.930891	0.0738621	0.258431	0.166548	0.675615	0.848209	0.443845	0.688934
TG 50:4-FA20:3	Triglycerides	1.04493	0.0740433	0.258762	-0.0249251	0.967791	0.985603	0.7189	0.874007
HexCER d18:1/26:0	Hexosylceramides	0.438441	0.074261	0.258917	-0.403246	0.117594	0.331736	0.745557	0.885775
LPE 18:2	Lysophosphatidylethanolamines	-0.298716	0.0750923	0.261206	0.188893	0.284036	0.547194	0.0749137	0.260888
PG 16:0_16:1	Phosphatidylglycerols	-0.148787	0.0751942	0.261256	0.0963534	0.272377	0.533331	0.704837	0.867881
TG 53:1-FA17:0	Triglycerides	1.31527	0.0767237	0.26503	-0.66732	0.398511	0.652798	0.595854	0.799547
PE 18:0_22:5	Phosphatidylethanolamines	0.337723	0.0772445	0.2656	0.153699	0.362146	0.621893	0.409717	0.661034
PE P-16:0/22:5	Phosphatidylethanolamines	-0.332645	0.0773953	0.265813	0.314189	0.112232	0.32495	0.0633403	0.235107
TG 44:1-FA16:1	Triglycerides	1.20093	0.077591	0.265949	-0.515036	0.483182	0.716501	0.901461	0.95993
PE 18:1_18:1	Phosphatidylethanolamines	0.486308	0.0781244	0.266547	-0.489843	0.0919833	0.287114	0.0604072	0.22964
TG 45:1-FA18:1	Triglycerides	1.07798	0.0784118	0.266547	-0.442319	0.505544	0.732186	0.989887	0.995759
TG 47:2-FA18:2	Triglycerides	1.03368	0.0783716	0.266547	-0.0161241	0.956217	0.983698	0.445881	0.689475
DG 16:1_18:0	Diglycerides	0.693902	0.0788609	0.267465	-0.555064	0.179467	0.425592	0.28273	0.545383
TG 44:1-FA12:0	Triglycerides	1.07782	0.0800606	0.270918	-0.480705	0.468196	0.703966	0.873846	0.949767
DG 18:1_20:1	Diglycerides	0.600833	0.0803806	0.271109	-0.251193	0.499755	0.729306	0.923609	0.967991
PI 15:0_22:1	Phosphatidylinositols	0.1647	0.0805333	0.271289	-0.0417556	0.704936	0.867881	0.553115	0.774884
TG 50:0-FA14:0	Triglycerides	1.32104	0.0809788	0.272483	-0.890374	0.262587	0.524891	0.592053	0.79759
PE 14:0_22:5	Phosphatidylethanolamines	0.333821	0.0815599	0.273645	-0.135939	0.513926	0.739059	0.738864	0.882833
PG 17:0_20:3	Phosphatidylglycerols	0.147691	0.0815216	0.273645	0.0223078	0.721527	0.874614	0.234635	0.49477
PG 16:1_18:0	Phosphatidylglycerols	-0.338575	0.0819337	0.273872	-0.261211	0.152389	0.388183	0.0174583	0.102085
TG 49:2-FA14:0	Triglycerides	1.0332	0.0822586	0.274455	-0.262402	0.706094	0.868303	0.761227	0.89375
LPC 20:4	Lysophospatidylcholines	0.401309	0.0835404	0.275517	0.231397	0.271585	0.532478	0.1609	0.39931
PC 15:0_18:1	Phosphatidylcholines	0.499318	0.0833935	0.275517	-0.544608	0.0742213	0.258917	0.1247	0.342309
PC 16:0_16:0	Phosphatidylcholines	-0.213399	0.0834635	0.275517	-0.143288	0.207984	0.459526	0.842823	0.935775
TG 52:3-FA16:0	Triglycerides	0.871278	0.0832052	0.275517	0.346135	0.428741	0.676243	0.163758	0.40515
TG 54:0-FA18:0	Triglycerides	1.40279	0.0833808	0.275517	-0.844906	0.322817	0.58396	0.41837	0.668854
TG 52:3-FA14:0	Triglycerides	0.972882	0.0837047	0.275755	-0.0973403	0.92157	0.967552	0.75885	0.893046
CE 20:1	Cholesterylesters	0.703536	0.0841324	0.275931	-0.153743	0.755682	0.891693	0.180408	0.427147
TG 44:0-FA12:0	Triglycerides	1.05366	0.0842973	0.275931	-0.676248	0.292356	0.554663	0.872131	0.949644
TG 44:0-FA18:0	Triglycerides	1.14745	0.0840545	0.275931	-0.594822	0.400025	0.652798	0.680447	0.851221
TG 54:5-FA20:4	Triglycerides	0.873747	0.0849663	0.276859	0.383349	0.390665	0.64421	0.322155	0.58396
LPE 22:5	Lysophosphatidylethanolamines	-0.30351	0.0859316	0.27711	0.0459882	0.849564	0.93998	0.348063	0.609711
TG 53:2-FA18:1	Triglycerides	1.09078	0.0859995	0.27711	-0.366275	0.605145	0.806523	0.870535	0.949644
TG 54:4-FA22:4	Triglycerides	0.945838	0.0864415	0.277728	-0.208614	0.754855	0.891505	0.951772	0.981331
TG 49:1-FA15:0	Triglycerides	1.01826	0.0865861	0.277823	-0.175747	0.820596	0.924214	0.813408	0.919933
TG 52:3-FA16:1	Triglycerides	0.867177	0.0874599	0.278901	-0.240582	0.680578	0.851221	0.942211	0.977205
PE 17:0_18:0	Phosphatidylethanolamines	0.290747	0.0876198	0.279032	-0.149258	0.410685	0.661881	0.100745	0.305044
TG 53:2-FA16:0	Triglycerides	0.94816	0.0882991	0.280169	-0.3629	0.55189	0.773997	0.808201	0.918074
TG 46:1-FA12:0	Triglycerides	0.974394	0.0884332	0.28021	-0.536288	0.376866	0.634567	0.980825	0.992321
PC 18:2_18:2	Phosphatidylcholines	0.554904	0.0919548	0.287114	0.399103	0.193103	0.441852	0.192703	0.441812
TG 45:0-FA15:0	Triglycerides	1.13536	0.0924112	0.28793	-0.320652	0.67928	0.850309	0.897026	0.956572
TG 54:1-FA18:1	Triglycerides	1.22051	0.0941621	0.290855	-0.635507	0.413776	0.665068	0.660164	0.839035
TG 51:0-FA17:0	Triglycerides	1.30098	0.0947104	0.291712	-0.845865	0.30255	0.564659	0.559201	0.779519
TG 56:3-FA18:0	Triglycerides	1.07084	0.0947968	0.291712	-0.171212	0.842649	0.935775	0.964008	0.985008
TG 49:2-FA16:0	Triglycerides	0.916052	0.0952944	0.292641	-0.0901503	0.926886	0.969386	0.644987	0.826974
TG 42:1-FA16:0	Triglycerides	0.946822	0.0958514	0.293338	0.0559075	0.856626	0.943457	0.430447	0.676757
TG 56:2-FA20:0	Triglycerides	0.981223	0.0959142	0.293338	-0.362553	0.57723	0.788816	0.909415	0.963471
HexCER d18:1/24:1	Hexosylceramides	-0.219066	0.0968434	0.295575	0.0729804	0.621334	0.812381	0.425146	0.676071
PC 16:0_18:2	Phosphatidylcholines	-0.236842	0.0975866	0.296934	0.260894	0.0845697	0.276471	0.060758	0.230095
LacCER d18:1/24:0	Lactosylceramides	0.381378	0.100763	0.305044	-0.0058813	0.959225	0.983698	0.827616	0.928359
DG 16:1_20:4	Diglycerides	0.501061	0.10203	0.308256	-0.128473	0.721186	0.874614	0.292525	0.554663
PC 16:0_20:4	Phosphatidylcholines	-0.19012	0.102459	0.308631	-0.172705	0.121355	0.337269	0.736764	0.882297
PI 18:1_20:4	Phosphatidylinositols	0.487978	0.102306	0.308631	-0.569839	0.07233	0.255902	0.199182	0.448835
TG 54:2-FA18:0	Triglycerides	1.09188	0.102468	0.308631	-0.461125	0.526281	0.750968	0.878675	0.949767
TG 44:1-FA18:1	Triglycerides	0.9113	0.104431	0.312039	-0.221584	0.739876	0.88324	0.762141	0.89375
TG 44:0-FA16:0	Triglycerides	1.03484	0.104963	0.313144	-0.615079	0.363327	0.62249	0.943616	0.977962
TG 51:0-FA18:0	Triglycerides	1.24916	0.10501	0.313144	-0.780476	0.338172	0.598612	0.631648	0.818904
TG 56:4-FA20:3	Triglycerides	0.960459	0.105195	0.313382	-0.153302	0.848133	0.939644	0.87527	0.949767
PI 16:1_18:0	Phosphatidylinositols	0.33455	0.105309	0.31341	-0.0970018	0.682486	0.852894	0.205579	0.457045
PS 16:0_16:0	Phosphatidylserines	-0.464025	0.105638	0.313715	0.488718	0.106436	0.314882	0.19781	0.447427
TG 47:1-FA15:0	Triglycerides	1.01624	0.105727	0.313715	-0.216358	0.779305	0.901845	0.944578	0.977962
TG 56:3-FA20:2	Triglycerides	1.03029	0.10595	0.314065	-0.217323	0.781973	0.903274	0.980223	0.992321
PC 14:1_16:0	Phosphatidylcholines	0.259752	0.106743	0.315479	-0.347589	0.0442602	0.187855	0.216287	0.470695
PA 38:4	Phosphatidic acid	0.204227	0.10712	0.316036	-0.181637	0.172723	0.415536	0.0282185	0.142844
CE 22:1	Cholesterylesters	0.614037	0.107671	0.316653	0.0263982	0.882923	0.950881	0.357963	0.619114
PG 18:0_20:1	Phosphatidylglycerols	-0.411243	0.109072	0.319086	-0.00296121	0.930421	0.971723	0.153659	0.390088
TG 46:0-FA12:0	Triglycerides	1.32507	0.109139	0.319086	-1.03922	0.232011	0.490621	0.546144	0.769754
SM d18:1/26:0	Sphingomyelins	-0.232383	0.110487	0.321768	0.209988	0.170169	0.411047	0.716873	0.873223
CE 17:0	Cholesterylesters	0.984532	0.111031	0.322724	-0.660443	0.311125	0.573145	0.0513923	0.208076
Cer d18:0/18:0	Ceramides	0.419156	0.110962	0.322724	-0.0894708	0.782051	0.903274	0.235943	0.496359
TG 44:1-FA16:0	Triglycerides	0.923915	0.111625	0.323834	-0.37876	0.551077	0.773787	0.937348	0.975208
TG 44:1-FA14:0	Triglycerides	1.16635	0.111757	0.323889	-0.458237	0.56982	0.78498	0.939686	0.976587
PE 18:1_20:3	Phosphatidylethanolamines	-0.350456	0.112432	0.325216	-0.492449	0.0286127	0.14393	0.166739	0.407584
LPC 20:1	Lysophospatidylcholines	0.212547	0.114751	0.328573	-0.241995	0.0900893	0.283542	0.385131	0.64084
PC 18:2_20:4	Phosphatidylcholines	0.280163	0.115739	0.33007	0.0186788	0.85548	0.942542	0.631353	0.818904
TG 51:2-FA16:1	Triglycerides	1.03059	0.115562	0.33007	-0.488863	0.489105	0.721783	0.722333	0.874747
SM d18:1/26:1	Sphingomyelins	-0.240082	0.117082	0.331697	0.0153072	0.976363	0.991292	0.77667	0.901466
TG 50:2-FA18:2	Triglycerides	0.782132	0.117143	0.331697	0.129436	0.733302	0.881035	0.209504	0.460971
TG 51:1-FA17:0	Triglycerides	1.00104	0.116704	0.331697	-0.488085	0.477504	0.71143	0.864588	0.948381
TG 48:1-FA18:0	Triglycerides	1.12735	0.119424	0.334747	-0.673831	0.380931	0.638301	0.596245	0.799547
PE O-18:0/20:4	Phosphatidylethanolamines	0.24493	0.11957	0.33484	-0.048648	0.805779	0.916509	0.467352	0.703855
TG 46:2-FA16:1	Triglycerides	1.01425	0.119886	0.335099	-0.414335	0.562235	0.782081	0.875858	0.949767
CE 18:2	Cholesterylesters	0.565937	0.12019	0.335633	0.124184	0.671873	0.844576	0.916653	0.96648
TG 51:2-FA16:0	Triglycerides	0.85606	0.12049	0.336157	-0.189202	0.778728	0.901526	0.734055	0.881035
PE 17:0_22:4	Phosphatidylethanolamines	0.334763	0.120756	0.336584	0.178029	0.36214	0.621893	0.709428	0.869828
TG 47:2-FA18:1	Triglycerides	0.915522	0.121539	0.337269	-0.346954	0.595904	0.799547	0.914316	0.965453
TG 52:1-FA16:1	Triglycerides	1.12236	0.122047	0.338289	-0.704561	0.359842	0.620074	0.455132	0.696331
TG 54:1-FA18:0	Triglycerides	1.20044	0.123134	0.34067	-0.721407	0.383233	0.639363	0.556255	0.777041
TG 46:1-FA18:1	Triglycerides	0.943454	0.124225	0.341844	-0.505012	0.44207	0.687828	0.964096	0.985008
PS 18:0_20:2	Phosphatidylserines	0.171826	0.125185	0.343167	0.0485543	0.605679	0.806523	0.186518	0.434046
TG 56:3-FA18:2	Triglycerides	0.873876	0.126254	0.345149	0.128867	0.761438	0.89375	0.566565	0.783748
TG 49:0-FA15:0	Triglycerides	1.05745	0.127534	0.347957	-0.540771	0.468368	0.703966	0.804966	0.915933
TG 52:4-FA20:4	Triglycerides	0.784945	0.128587	0.349606	0.187886	0.656722	0.836028	0.393166	0.647975
FA 22:0	Free Fatty Acids	-0.120362	0.128904	0.349944	0.0619589	0.466905	0.703536	0.905032	0.961335
TG 54:2-FA20:2	Triglycerides	0.956132	0.129707	0.351372	-0.343004	0.626263	0.815853	0.923352	0.967991
PC 18:1_20:1	Phosphatidylcholines	0.33863	0.13039	0.352584	-0.439209	0.0660558	0.240701	0.0479471	0.197933
TG 49:1-FA14:0	Triglycerides	1.04077	0.131538	0.353966	-0.526491	0.478459	0.711615	0.791707	0.907508
PE 18:1_22:4	Phosphatidylethanolamines	0.440427	0.133793	0.358541	-0.256375	0.413013	0.664557	0.393714	0.648522
PA 34:3	Phosphatidic acid	0.340065	0.135962	0.362726	0.162153	0.428068	0.676243	0.238217	0.497756
PC 18:2_20:1	Phosphatidylcholines	0.253563	0.136392	0.363227	-0.0598172	0.77078	0.897192	0.293329	0.555598
PE 17:0_18:1	Phosphatidylethanolamines	0.249859	0.136315	0.363227	-0.271674	0.125349	0.343302	0.0199747	0.113038
TG 52:0-FA18:0	Triglycerides	1.10993	0.137946	0.36606	-0.870159	0.269933	0.530449	0.518189	0.74242
TG 51:1-FA18:1	Triglycerides	0.973097	0.138494	0.367188	-0.511702	0.468347	0.703966	0.868153	0.949644
TG 50:2-FA20:2	Triglycerides	0.859966	0.139012	0.367582	-0.169182	0.818173	0.922529	0.814671	0.920665
PG 16:1_18:1	Phosphatidylglycerols	0.222004	0.140559	0.369919	-0.171838	0.279459	0.542041	0.170038	0.411047
PS 16:0_20:4	Phosphatidylserines	-0.270777	0.145185	0.378298	-0.459931	0.01809	0.104753	0.131779	0.354098
TG 54:3-FA20:3	Triglycerides	0.845141	0.145023	0.378298	-0.329954	0.607298	0.806523	0.955115	0.983081
TG 50:2-FA16:0	Triglycerides	0.711907	0.145594	0.37862	0.00348208	0.940035	0.976587	0.415809	0.666901
TG 42:1-FA16:1	Triglycerides	0.895467	0.146341	0.378971	-0.285591	0.684232	0.854004	0.866737	0.949344
TG 47:2-FA16:1	Triglycerides	0.987136	0.14649	0.378971	-0.479795	0.514372	0.739059	0.720587	0.874614
TG 51:2-FA18:1	Triglycerides	0.864296	0.146195	0.378971	-0.34446	0.600063	0.801515	0.987884	0.995151
PE P-16:0/18:3	Phosphatidylethanolamines	-0.373447	0.148975	0.383441	0.331761	0.223669	0.479085	0.269922	0.530449
PG 16:0_20:3	Phosphatidylglycerols	0.371002	0.149128	0.383441	0.434576	0.0869418	0.278181	0.124757	0.342309
TG 48:2-FA18:1	Triglycerides	0.836752	0.149188	0.383441	-0.404817	0.519443	0.743514	0.992093	0.995759
TG 49:2-FA18:1	Triglycerides	0.900005	0.14958	0.383441	-0.406493	0.550536	0.77339	0.895414	0.956157
TG 50:2-FA14:0	Triglycerides	0.798017	0.149611	0.383441	-0.286197	0.644548	0.826974	0.771552	0.89774
PI 16:0_18:0	Phosphatidylinositols	0.230447	0.149907	0.383824	0.0575485	0.663799	0.84115	0.743875	0.885318
PS 16:0_22:5	Phosphatidylserines	-0.435635	0.150787	0.385745	-0.330567	0.246738	0.506008	0.326615	0.587554
TG 54:2-FA18:1	Triglycerides	0.952679	0.151086	0.38618	-0.513324	0.471417	0.706417	0.811837	0.919059
TG 47:0-FA14:0	Triglycerides	1.02698	0.153632	0.390088	-0.6862	0.368932	0.628488	0.827109	0.928359
LPS 22:6	lysophosphatidylserines	-0.233275	0.154821	0.391957	0.0335904	0.885762	0.952034	0.180842	0.427497
TG 42:0-FA16:0	Triglycerides	0.850772	0.155397	0.39283	-0.339429	0.608293	0.80733	0.790535	0.907111
TG 44:0-FA14:0	Triglycerides	1.03015	0.156	0.39369	-0.543675	0.486748	0.721072	0.996696	0.998367
TG 49:1-FA17:0	Triglycerides	0.975719	0.155979	0.39369	-0.50103	0.499495	0.729306	0.708324	0.869389
TG 54:3-FA20:1	Triglycerides	0.688691	0.158384	0.396026	-0.0514303	0.966314	0.985008	0.728694	0.878162
HexCER d18:1/24:0	Hexosylceramides	-0.153325	0.163796	0.40515	0.0327746	0.810601	0.918818	0.440654	0.686841
DG 16:0_16:0	Diglycerides	0.51055	0.164786	0.405969	-0.446602	0.249186	0.508584	0.699772	0.864031
PG 18:0_18:2	Phosphatidylglycerols	0.235106	0.164865	0.405969	0.280696	0.0934391	0.289623	0.614852	0.80933
TG 48:0-FA14:0	Triglycerides	1.00899	0.165161	0.405969	-0.796411	0.299657	0.560826	0.629052	0.817576
LPS 20:4	lysophosphatidylserines	-0.371528	0.168445	0.409199	0.130987	0.666286	0.842697	0.447147	0.689956
TG 52:5-FA20:4	Triglycerides	0.674598	0.169085	0.410419	0.337532	0.447217	0.689956	0.430197	0.676757
DG 14:0_16:0	Diglycerides	0.657476	0.169464	0.410671	-0.529391	0.29486	0.556047	0.67111	0.844328
TG 49:0-FA17:0	Triglycerides	0.890153	0.170976	0.41233	-0.640364	0.352646	0.614407	0.761948	0.89375
TG 52:0-FA16:0	Triglycerides	0.96043	0.172101	0.414707	-0.830382	0.26313	0.525195	0.485869	0.720128
TG 47:0-FA15:0	Triglycerides	0.818727	0.172257	0.41475	-0.334808	0.61357	0.809044	0.828315	0.928359
TG 50:1-FA14:0	Triglycerides	0.932062	0.173491	0.416378	-0.592162	0.417167	0.668003	0.710632	0.870551
DG 16:0_20:0	Diglycerides	0.370381	0.17366	0.416449	-0.168306	0.571692	0.78589	0.110189	0.321214
PI 18:1_20:3	Phosphatidylinositols	-0.537265	0.176452	0.421453	-0.835132	0.0401553	0.179081	0.114076	0.328064
TG 51:1-FA18:0	Triglycerides	0.972944	0.176412	0.421453	-0.64533	0.399268	0.652798	0.757024	0.891951
TG 49:1-FA16:1	Triglycerides	0.933705	0.178826	0.424747	-0.575057	0.438254	0.683456	0.719706	0.874179
PC 14:0_16:0	Phosphatidylcholines	-0.359331	0.18445	0.431926	-0.594598	0.0334401	0.158601	0.0876878	0.279032
PE 15:0_18:0	Phosphatidylethanolamines	0.287747	0.184661	0.432081	-0.2621	0.252111	0.511055	0.131566	0.353966
LPC 20:2	Lysophospatidylcholines	0.276599	0.185341	0.433161	0.430347	0.0438652	0.187778	0.0859885	0.27711
PI 18:1_22:4	Phosphatidylinositols	0.486607	0.186115	0.433785	-0.538513	0.166139	0.406943	0.192229	0.441812
TG 51:1-FA16:0	Triglycerides	0.834464	0.187498	0.43531	-0.501811	0.459086	0.698891	0.829235	0.928492
FA 14:1	Free Fatty Acids	0.12293	0.18851	0.437211	-0.0777725	0.435779	0.681375	0.0931983	0.289623
PE P-18:1/22:4	Phosphatidylethanolamines	0.162198	0.188609	0.437211	0.178589	0.13888	0.367557	0.498252	0.729306
PE P-16:0/22:6	Phosphatidylethanolamines	0.158722	0.190997	0.441375	0.00670522	0.906946	0.962341	0.600778	0.802111
DG 14:0_16:1	Diglycerides	0.557601	0.193126	0.441852	-0.187845	0.699813	0.864031	0.732026	0.880908
DG 16:0_18:1	Diglycerides	0.44592	0.194787	0.442603	-0.266957	0.468851	0.704337	0.762534	0.893861
TG 48:0-FA18:0	Triglycerides	0.942247	0.194403	0.442603	-0.793897	0.300751	0.562159	0.635175	0.820183
DG 14:0_18:1	Diglycerides	0.512032	0.197459	0.447315	-0.369089	0.381528	0.638301	0.744138	0.885318
PE O-18:0/20:3	Phosphatidylethanolamines	-0.231271	0.197403	0.447315	-0.277522	0.117101	0.331697	0.256516	0.51649
PA 36:3	Phosphatidic acid	0.412036	0.197916	0.447427	0.0526598	0.820406	0.924214	0.946629	0.978943
PC 18:0_20:1	Phosphatidylcholines	0.21414	0.19966	0.449273	-0.201121	0.253715	0.512359	0.0122435	0.0791851
PG 18:0_20:3	Phosphatidylglycerols	0.319968	0.199677	0.449273	0.18814	0.413441	0.664889	0.633378	0.818924
PE P-18:0/18:1	Phosphatidylethanolamines	0.273445	0.202698	0.453679	0.025031	0.859068	0.944754	0.574673	0.788394
PE 16:0_20:2	Phosphatidylethanolamines	-0.295181	0.203838	0.455207	0.330847	0.177719	0.423128	0.108189	0.317553
PE O-16:0/18:0	Phosphatidylethanolamines	0.320947	0.203695	0.455207	-0.436862	0.103989	0.31103	0.422612	0.672756
TG 46:1-FA16:0	Triglycerides	0.777741	0.204937	0.456297	-0.494387	0.450845	0.692965	0.880293	0.950366
TG 56:3-FA20:1	Triglycerides	0.695984	0.207039	0.458585	-0.342701	0.568292	0.783959	0.878823	0.949767
PC 16:1_18:0	Phosphatidylcholines	-0.273099	0.208606	0.46001	-0.581797	0.0126735	0.0814375	0.0118648	0.0776786
TG 47:1-FA16:1	Triglycerides	0.88507	0.209011	0.460564	-0.560077	0.457193	0.697033	0.770383	0.897079
TG 49:1-FA18:1	Triglycerides	0.807016	0.211772	0.465276	-0.503584	0.466635	0.703484	0.880871	0.950366
TG 52:1-FA18:1	Triglycerides	0.818298	0.212629	0.466131	-0.61679	0.375857	0.634178	0.769599	0.896515
TG 56:2-FA18:0	Triglycerides	0.844431	0.214081	0.468627	-0.495317	0.49773	0.729306	0.609765	0.807364
TG 52:7-FA18:1	Triglycerides	0.768545	0.215294	0.469905	1.06953	0.0855752	0.27711	0.185906	0.433636
TG 54:0-FA16:0	Triglycerides	0.699514	0.216674	0.471195	-0.27505	0.663424	0.84115	0.933336	0.973406
PS 18:1_20:4	Phosphatidylserines	0.259511	0.217171	0.471859	-0.3857	0.0860635	0.27711	0.448697	0.691442
PE 18:0_18:1	Phosphatidylethanolamines	0.189918	0.218634	0.472595	-0.141932	0.386469	0.641538	0.157632	0.395629
TG 52:3-FA20:2	Triglycerides	0.645904	0.218791	0.472595	-0.0769508	0.926659	0.969386	0.732697	0.881035
PE 14:0_18:2	Phosphatidylethanolamines	0.25753	0.222377	0.478031	-0.286623	0.198554	0.448421	0.643022	0.825677
TG 56:3-FA18:1	Triglycerides	0.686498	0.222747	0.478139	-0.330474	0.591178	0.797361	0.914401	0.965453
PS 18:0_22:4	Phosphatidylserines	0.152744	0.223195	0.478757	-0.0370574	0.807517	0.917786	0.289527	0.554162
TG 50:3-FA20:3	Triglycerides	0.722988	0.223958	0.47936	-0.143887	0.849694	0.93998	0.75808	0.892843
SM d18:1/24:1	Sphingomyelins	0.122054	0.227719	0.484845	-0.0701259	0.520081	0.743897	0.767136	0.894692
TG 52:2-FA16:1	Triglycerides	0.799282	0.228306	0.484845	-0.578438	0.412335	0.663825	0.620258	0.812381
TG 54:3-FA20:2	Triglycerides	0.63962	0.228027	0.484845	-0.0265418	0.996136	0.998367	0.59203	0.79759
TG 52:0-FA20:0	Triglycerides	0.646329	0.228937	0.48584	-0.383293	0.506973	0.733354	0.76519	0.894622
TG 54:3-FA16:0	Triglycerides	0.630692	0.233649	0.493388	0.0227637	0.921532	0.967552	0.572059	0.78589
LPE 22:6	Lysophosphatidylethanolamines	-0.190405	0.236884	0.496359	-0.128303	0.3942	0.648862	0.743875	0.885318
PG 18:0_20:4	Phosphatidylglycerols	0.219709	0.236517	0.496359	-0.029346	0.915781	0.966226	0.957443	0.983698
TG 52:1-FA18:0	Triglycerides	0.784228	0.236274	0.496359	-0.609262	0.385834	0.64084	0.73344	0.881035
PC 18:0_18:2	Phosphatidylcholines	0.219635	0.237143	0.496555	0.20079	0.260387	0.522173	0.143703	0.375664
TG 58:6-FA16:0	Triglycerides	0.773464	0.237702	0.497029	0.0494316	0.89586	0.956157	0.833006	0.931038
TG 52:1-FA20:0	Triglycerides	0.675572	0.24152	0.500807	-0.439165	0.476779	0.711241	0.767136	0.894692
TG 46:1-FA16:1	Triglycerides	0.755178	0.245897	0.505323	-0.507593	0.465383	0.702306	0.892101	0.955069
PC 14:0_18:1	Phosphatidylcholines	0.255446	0.246661	0.506008	-0.723635	0.00460504	0.0392019	0.027191	0.139767
PA 36:1	Phosphatidic acid	0.260601	0.247573	0.507024	-0.183483	0.445048	0.689475	0.546986	0.769851
TG 52:2-FA14:0	Triglycerides	0.707995	0.247759	0.507058	-0.368663	0.579931	0.789806	0.81202	0.919059
TG 54:3-FA16:1	Triglycerides	0.642804	0.249447	0.508711	-0.329519	0.58771	0.795324	0.717741	0.873568
TG 49:2-FA16:1	Triglycerides	0.731211	0.251372	0.509935	-0.412376	0.549494	0.772653	0.804216	0.915428
TG 54:1-FA20:0	Triglycerides	0.663699	0.252601	0.511363	-0.399936	0.521663	0.745446	0.82174	0.925155
TG 49:0-FA18:0	Triglycerides	0.85857	0.252864	0.511549	-0.879294	0.267366	0.529066	0.607301	0.806523
PC 16:1_17:0	Phosphatidylcholines	0.307997	0.263476	0.525195	-0.49618	0.0919509	0.287114	0.0693462	0.247559
LPC 14:0	Lysophospatidylcholines	0.288166	0.264713	0.526607	-0.402398	0.142133	0.372538	0.384422	0.640275
TG 46:1-FA14:0	Triglycerides	0.732038	0.26588	0.527873	-0.47389	0.501621	0.730772	0.932603	0.972981
TG 45:1-FA16:0	Triglycerides	0.65279	0.268988	0.530308	-0.507935	0.418213	0.668854	0.996486	0.998367
FA 20:4	Free Fatty Acids	0.301291	0.270489	0.531027	0.238231	0.358665	0.619117	0.71555	0.872679
PE 16:1_18:0	Phosphatidylethanolamines	-0.289935	0.274989	0.536687	-0.532998	0.0518043	0.208835	0.0312186	0.151924
PS 17:0_18:1	Phosphatidylserines	0.197259	0.274855	0.536687	-0.112217	0.565808	0.783748	0.278292	0.541013
Cer d18:1/20:0	Ceramides	-0.215001	0.277131	0.540078	-0.169242	0.367368	0.626897	0.283933	0.547194
PE 17:0_20:3	Phosphatidylethanolamines	-0.215712	0.277293	0.540078	-0.0354515	0.818058	0.922529	0.636346	0.820986
TG 56:1-FA18:1	Triglycerides	0.649005	0.279546	0.542041	-0.149557	0.840003	0.935257	0.953591	0.982189
TG 56:2-FA20:1	Triglycerides	0.713644	0.28001	0.542587	-0.55591	0.428522	0.676243	0.533868	0.757095
PC 15:0_16:1	Phosphatidylcholines	0.334832	0.284262	0.547278	-0.658905	0.0517573	0.208835	0.045167	0.190083
PI 18:0_20:2	Phosphatidylinositols	-0.275058	0.285782	0.549495	-0.180405	0.454181	0.696331	0.949787	0.981029
TG 52:1-FA16:0	Triglycerides	0.699651	0.28981	0.554162	-0.607431	0.385643	0.64084	0.687545	0.855993
TG 46:0-FA14:0	Triglycerides	0.668291	0.291009	0.554551	-0.613593	0.35942	0.619704	0.940672	0.976587
TG 58:5-FA18:1	Triglycerides	0.548255	0.290885	0.554551	0.011184	0.944053	0.977962	0.847802	0.939626
TG 47:1-FA14:0	Triglycerides	0.717599	0.291705	0.554625	-0.513628	0.47956	0.712249	0.889823	0.953997
TG 50:1-FA16:1	Triglycerides	0.723846	0.291791	0.554625	-0.67098	0.355512	0.617599	0.576208	0.788816
PE 14:0_20:4	Phosphatidylethanolamines	0.240255	0.292553	0.554663	-0.591577	0.0197193	0.112231	0.140886	0.369919
TG 54:1-FA20:1	Triglycerides	0.708756	0.293462	0.555598	-0.675148	0.343797	0.606414	0.47023	0.705346
CE 18:0	Cholesterylesters	0.622177	0.296191	0.55802	-0.809224	0.198698	0.448421	0.164092	0.405548
Cer d18:1/22:0	Ceramides	0.164214	0.297566	0.558481	-0.115384	0.49343	0.726803	0.595108	0.799547
Cer d18:1/24:1	Ceramides	-0.166984	0.296663	0.558481	-0.110809	0.459696	0.698891	0.746357	0.886373
TG 54:4-FA20:3	Triglycerides	0.527137	0.297931	0.558481	0.0450101	0.890793	0.954695	0.53511	0.757725
TG 50:0-FA18:0	Triglycerides	0.692038	0.307046	0.568435	-0.810444	0.257077	0.516922	0.617149	0.810924
TG 46:0-FA16:0	Triglycerides	0.633742	0.313323	0.575066	-0.613231	0.356017	0.618117	0.903785	0.960641
TG 48:1-FA14:0	Triglycerides	0.59385	0.315568	0.577061	-0.451107	0.474265	0.709972	0.968535	0.986025
TG 50:1-FA18:0	Triglycerides	0.68177	0.317377	0.578785	-0.663176	0.357496	0.619114	0.583233	0.792497
TG 52:2-FA16:0	Triglycerides	0.539107	0.317914	0.57887	-0.230788	0.701083	0.864634	0.794644	0.909382
TG 50:0-FA16:0	Triglycerides	0.690518	0.318305	0.579229	-0.850461	0.244262	0.50413	0.609205	0.80733
PE P-18:0/18:2	Phosphatidylethanolamines	0.260889	0.318842	0.579501	0.387247	0.139301	0.367831	0.39831	0.652798
TG 45:0-FA14:0	Triglycerides	0.762781	0.325561	0.586716	-0.630662	0.444072	0.688934	0.868003	0.949644
TG 52:2-FA20:2	Triglycerides	0.521441	0.326483	0.587554	-0.166616	0.786925	0.905403	0.649384	0.828506
PC 18:0_20:3	Phosphatidylcholines	-0.138592	0.32984	0.590609	-0.392288	0.0117541	0.0776786	0.080389	0.271109
PS 18:0_20:3	Phosphatidylserines	-0.124251	0.329788	0.590609	-0.338761	0.0144851	0.0888739	0.193799	0.442376
TG 50:1-FA20:1	Triglycerides	0.596408	0.331953	0.593227	-0.519069	0.425827	0.676183	0.738889	0.882833
TG 52:4-FA20:3	Triglycerides	0.501543	0.332787	0.593652	0.0286201	0.920452	0.967552	0.698596	0.863992
CE 16:0	Cholesterylesters	0.385665	0.334955	0.595823	-0.490736	0.245047	0.504965	0.157956	0.395629
CE 18:1	Cholesterylesters	0.4613	0.335396	0.595823	-0.507769	0.314998	0.576724	0.217755	0.471859
TG 49:0-FA16:0	Triglycerides	0.642168	0.3354	0.595823	-0.632326	0.369484	0.62907	0.761928	0.89375
TG 52:2-FA18:1	Triglycerides	0.506806	0.337222	0.597994	-0.284069	0.620608	0.812381	0.880873	0.950366
TG 48:1-FA18:1	Triglycerides	0.555817	0.345098	0.607429	-0.433628	0.489235	0.721783	0.954523	0.98281
SM d18:1/24:0	Sphingomyelins	-0.087319	0.346972	0.609331	0.0409043	0.690098	0.8581	0.71948	0.874179
PG 18:1_18:2	Phosphatidylglycerols	0.145782	0.351226	0.612646	0.410604	0.0156319	0.0939799	0.27068	0.531052
TG 47:1-FA16:0	Triglycerides	0.587108	0.356843	0.618832	-0.515344	0.445701	0.689475	0.811192	0.918818
TG 48:2-FA16:1	Triglycerides	0.542996	0.357675	0.619114	-0.398927	0.527158	0.751262	0.795255	0.909733
FA 16:0	Free Fatty Acids	-0.115801	0.360211	0.62028	-0.0414633	0.711474	0.870551	0.350863	0.612646
PI 16:0_16:0	Phosphatidylinositols	-0.242588	0.361692	0.621828	-0.300325	0.250546	0.50962	0.724041	0.874747
PE 18:0_22:4	Phosphatidylethanolamines	0.129728	0.362512	0.622098	0.0838264	0.529956	0.753334	0.994966	0.997972
TG 56:2-FA18:1	Triglycerides	0.55358	0.368684	0.628425	-0.429243	0.513256	0.739059	0.75674	0.891951
LPC 16:1	Lysophospatidylcholines	-0.231204	0.370333	0.629797	-0.342603	0.182979	0.429829	0.323023	0.58396
PE 16:1_18:1	Phosphatidylethanolamines	-0.257335	0.373973	0.63329	-0.597998	0.048364	0.198778	0.0420328	0.183628
PE 18:2_20:3	Phosphatidylethanolamines	-0.166338	0.3735	0.63329	-0.0297405	0.841394	0.935525	0.985809	0.99448
PS 18:1_18:2	Phosphatidylserines	-0.136929	0.373926	0.63329	0.06062	0.723597	0.874747	0.889444	0.953933
PS 18:0_18:2	Phosphatidylserines	-0.169883	0.37696	0.634567	0.251883	0.214804	0.469689	0.156223	0.39392
TG 50:2-FA16:1	Triglycerides	0.473059	0.378555	0.63582	-0.351882	0.539924	0.763508	0.910267	0.963813
PA 32:1	Phosphatidic acid	-0.192425	0.381327	0.638301	-0.166779	0.428164	0.676243	0.460821	0.699305
LPC 22:4	Lysophospatidylcholines	0.181876	0.382892	0.639151	0.168912	0.399699	0.652798	0.83351	0.931038
PC 18:0_18:1	Phosphatidylcholines	0.128661	0.385706	0.64084	-0.184483	0.238399	0.49779	0.103044	0.309307
FA 16:1	Free Fatty Acids	-0.163332	0.389609	0.644174	-0.000640357	0.966033	0.985008	0.325434	0.586716
Cer d18:1/16:0	Ceramides	0.106043	0.400462	0.653155	-0.111804	0.4011	0.653839	0.408862	0.660011
DG 18:1_20:3	Diglycerides	0.208181	0.402172	0.654329	-0.172531	0.513996	0.739059	0.625224	0.815438
TG 47:1-FA18:1	Triglycerides	0.566057	0.403562	0.65535	-0.53517	0.455728	0.696757	0.931003	0.971991
FA 20:3	Free Fatty Acids	0.112824	0.41108	0.66216	0.116447	0.38137	0.638301	0.980325	0.992321
PE O-18:0/18:1	Phosphatidylethanolamines	0.114915	0.418167	0.668854	-0.141335	0.344513	0.60696	0.163626	0.40515
SM d18:1/20:1	Sphingomyelins	0.0753375	0.42648	0.676207	-0.172594	0.0892732	0.281677	0.0985991	0.299709
PE 16:0_22:5	Phosphatidylethanolamines	-0.170992	0.430042	0.676757	-0.102635	0.61179	0.808862	0.796198	0.910248
TG 48:1-FA16:1	Triglycerides	0.455857	0.430921	0.676757	-0.511271	0.402167	0.654329	0.81807	0.922529
TG 50:2-FA18:1	Triglycerides	0.409941	0.436686	0.681724	-0.348803	0.533678	0.757095	0.95956	0.983698
LPC 20:3	Lysophospatidylcholines	-0.120121	0.440992	0.68701	-0.0491326	0.726754	0.876682	0.588596	0.796164
PC 18:2_20:3	Phosphatidylcholines	-0.114577	0.442208	0.687828	-0.158904	0.280695	0.543211	0.634941	0.820183
TG 52:3-FA20:3	Triglycerides	0.375618	0.469878	0.70517	-0.136913	0.818037	0.922529	0.622053	0.812722
PI 18:0_20:4	Phosphatidylinositols	0.0792424	0.471021	0.706177	-0.00227608	0.99039	0.995759	0.737069	0.882297
DG 16:0_16:1	Diglycerides	0.269901	0.489155	0.721783	-0.339411	0.408304	0.659466	0.621096	0.812381
TG 48:0-FA16:0	Triglycerides	0.401247	0.493796	0.726829	-0.649007	0.292322	0.554663	0.873337	0.949644
DG 16:1_18:1	Diglycerides	0.239407	0.496902	0.729306	-0.373705	0.312803	0.574819	0.358544	0.619117
PE 18:0_20:4	Phosphatidylethanolamines	0.0553639	0.499873	0.729306	-0.0334186	0.707826	0.86929	0.595907	0.799547
TG 54:2-FA16:0	Triglycerides	0.373084	0.499641	0.729306	-0.344012	0.55729	0.778123	0.869965	0.949644
FA 22:4	Free Fatty Acids	0.13834	0.500968	0.730191	0.285403	0.170615	0.411792	0.765633	0.894622
CE 24:1	Cholesterylesters	0.31743	0.501856	0.730772	-0.201089	0.6944	0.861325	0.223435	0.478928
PA 34:1	Phosphatidic acid	-0.123597	0.504196	0.73204	-0.100974	0.567777	0.783959	0.322315	0.58396
PA 36:2	Phosphatidic acid	0.145015	0.505686	0.732186	-0.0176399	0.959666	0.983698	0.432081	0.67701
TG 50:1-FA16:0	Triglycerides	0.368259	0.504709	0.732186	-0.429282	0.460248	0.699146	0.950167	0.981029
CE 18:4	Cholesterylesters	0.256709	0.514358	0.739059	0.208598	0.578945	0.789613	0.825479	0.927342
TG 48:1-FA16:0	Triglycerides	0.373727	0.515719	0.740468	-0.485516	0.421717	0.672049	0.829366	0.928492
TG 50:1-FA18:1	Triglycerides	0.354333	0.520438	0.744053	-0.440622	0.447271	0.689956	0.923068	0.967991
PE 18:1_20:4	Phosphatidylethanolamines	0.0950394	0.527241	0.751262	-0.297435	0.0668504	0.242703	0.399426	0.652798
TG 54:1-FA16:0	Triglycerides	0.386112	0.528218	0.751579	-0.479476	0.456346	0.697033	0.616869	0.810913
PC 17:0_20:1	Phosphatidylcholines	0.0449644	0.533215	0.756887	-0.00505639	0.966819	0.985008	0.0295744	0.147036
PI 16:0_18:2	Phosphatidylinositols	-0.156628	0.53652	0.759054	0.433892	0.108595	0.318431	0.195807	0.444584
TG 49:1-FA16:0	Triglycerides	0.366362	0.546961	0.769851	-0.443238	0.488437	0.721783	0.928106	0.969982
PI 18:1_20:2	Phosphatidylinositols	0.198988	0.556172	0.777041	-0.472426	0.185534	0.433161	0.254885	0.513898
PI 18:0_22:4	Phosphatidylinositols	-0.0928246	0.562596	0.782081	-0.134668	0.394355	0.648862	0.465372	0.702306
PE P-16:0/20:4	Phosphatidylethanolamines	-0.0549174	0.565533	0.783748	0.0174965	0.875891	0.949767	0.694998	0.861683
TG 47:0-FA16:0	Triglycerides	0.385057	0.566151	0.783748	-0.653732	0.352522	0.614407	0.785012	0.905294
PA 32:0	Phosphatidic acid	0.139181	0.569006	0.784583	-0.405568	0.119026	0.334259	0.952353	0.98159
PE 18:1_20:1	Phosphatidylethanolamines	0.11949	0.57018	0.785115	-0.412527	0.0691366	0.247105	0.0428371	0.185206
TG 54:2-FA20:1	Triglycerides	0.313808	0.571719	0.78589	-0.432705	0.457224	0.697033	0.747822	0.887408
PG 18:1_20:4	Phosphatidylglycerols	0.0650064	0.574187	0.788089	0.0669934	0.54982	0.772748	0.390428	0.644174
PE 16:0_16:0	Phosphatidylethanolamines	-0.1796	0.577582	0.788816	-0.452016	0.169348	0.410671	0.927271	0.969449
PG 16:0_20:2	Phosphatidylglycerols	-0.178452	0.576549	0.788816	0.551879	0.105659	0.313715	0.0839534	0.275931
PS 16:0_22:6	Phosphatidylserines	-0.112787	0.575896	0.788816	-0.540628	0.0152221	0.092259	0.0973983	0.296663
PE P-18:0/20:2	Phosphatidylethanolamines	0.100498	0.579525	0.789613	0.0598584	0.724317	0.874747	0.0887327	0.280268
PE O-18:0/22:4	Phosphatidylethanolamines	0.0538948	0.583168	0.792497	-0.0373612	0.724145	0.874747	0.564016	0.782081
PS 16:0_18:0	Phosphatidylserines	0.165225	0.591349	0.797361	0.340978	0.270018	0.530449	0.0902439	0.283542
TG 56:1-FA16:0	Triglycerides	-0.377305	0.590699	0.797361	-0.394136	0.56203	0.782081	0.627194	0.816226
PG 16:1_18:2	Phosphatidylglycerols	0.0765271	0.593522	0.799021	0.281432	0.0628025	0.234892	0.0272237	0.139767
CE 24:0	Cholesterylesters	-0.194484	0.596441	0.799547	0.0154	0.985827	0.99448	0.683443	0.853665
PE 17:0_20:4	Phosphatidylethanolamines	0.104842	0.596876	0.799761	-0.00546471	0.997201	0.998538	0.570569	0.785288
TG 52:2-FA20:1	Triglycerides	0.301825	0.607322	0.806523	-0.483129	0.431693	0.676757	0.598376	0.800742
TG 56:4-FA16:0	Triglycerides	0.270087	0.605192	0.806523	-0.0732992	0.907562	0.962586	0.884497	0.95136
FA 17:0	Free Fatty Acids	0.0788125	0.611291	0.808653	0.399804	0.0189444	0.108857	0.0271787	0.139767
PE O-16:0/20:4	Phosphatidylethanolamines	0.0897314	0.612989	0.809044	-0.60085	0.00395323	0.0341395	0.0454097	0.190836
PG 18:0_20:2	Phosphatidylglycerols	-0.17629	0.6122	0.809044	0.577487	0.118607	0.333393	0.281495	0.543703
FA 20:2	Free Fatty Acids	0.0818573	0.614799	0.80933	0.349277	0.044432	0.188316	0.396658	0.650502
FA 18:2	Free Fatty Acids	0.103547	0.62152	0.812381	0.464637	0.0390067	0.175713	0.461853	0.700127
PA 38:3	Phosphatidic acid	0.160547	0.62102	0.812381	-0.240922	0.478343	0.711615	0.201948	0.453018
PI 16:1_18:1	Phosphatidylinositols	0.169905	0.6251	0.815438	-0.509693	0.165213	0.405969	0.0209077	0.117201
PC 14:0_16:1	Phosphatidylcholines	-0.173703	0.626634	0.815853	-0.768179	0.0441993	0.187855	0.0480813	0.198161
TG 56:3-FA16:0	Triglycerides	0.242631	0.632266	0.818904	0.0587357	0.891277	0.954872	0.633206	0.818924
LPE 20:2	Lysophosphatidylethanolamines	0.079898	0.637766	0.822463	0.142102	0.399274	0.652798	0.0596812	0.228224
DG 16:0_20:3	Diglycerides	0.124754	0.640587	0.823769	-0.220352	0.429695	0.676757	0.853659	0.941577
PG 16:0_20:4	Phosphatidylglycerols	0.0604939	0.645416	0.826974	0.0780972	0.543812	0.766828	0.134076	0.358657
PE P-16:0/18:0	Phosphatidylethanolamines	-0.0799964	0.654557	0.833791	-0.186073	0.300834	0.562159	0.103698	0.310781
Cer d18:1/18:0	Ceramides	0.0844893	0.670724	0.844328	-0.110332	0.596449	0.799547	0.287534	0.5518
LPE 16:0	Lysophosphatidylethanolamines	-0.0587192	0.670589	0.844328	-0.221968	0.121223	0.337269	0.791933	0.907508
LPI 18:0	Lysophosphatidylinositols	0.17632	0.67093	0.844328	0.184842	0.645696	0.826978	0.577736	0.788816
PE 16:0_22:6	Phosphatidylethanolamines	0.0584986	0.676773	0.848594	-0.0909422	0.534953	0.757725	0.280475	0.543136
TG 52:1-FA20:1	Triglycerides	0.231893	0.676684	0.848594	-0.559472	0.334846	0.595823	0.678172	0.849533
TG 58:2-FA18:1	Triglycerides	-0.271711	0.683675	0.853665	-0.267725	0.677647	0.849333	0.723451	0.874747
TG 58:3-FA18:1	Triglycerides	0.22681	0.685611	0.855011	-0.100473	0.873142	0.949644	0.917639	0.96648
PC 16:0_20:2	Phosphatidylcholines	-0.0711477	0.686696	0.85565	0.23253	0.209266	0.460785	0.206296	0.457702
LacCER d18:1/22:1	Lactosylceramides	0.034921	0.707426	0.869156	0.00249424	0.965284	0.985008	0.900013	0.958731
PE P-18:1/20:3	Phosphatidylethanolamines	-0.0502356	0.708488	0.869389	-0.184529	0.181061	0.427677	0.681628	0.852177
PA 34:2	Phosphatidic acid	-0.0772722	0.714577	0.872679	0.32462	0.146079	0.378971	0.700074	0.864031
PC 18:1_20:3	Phosphatidylcholines	-0.0806165	0.715044	0.872679	-0.634464	0.0106609	0.0727278	0.0697636	0.248751
PG 16:0_18:2	Phosphatidylglycerols	0.0860074	0.71815	0.87371	0.280565	0.247175	0.506556	0.833288	0.931038
PI 17:0_20:4	Phosphatidylinositols	0.0638974	0.729004	0.878162	0.125442	0.493535	0.726803	0.888394	0.953491
PE 18:0_18:2	Phosphatidylethanolamines	0.0496956	0.742278	0.885047	0.325347	0.0450993	0.190066	0.0503945	0.205148
HexCER d18:1/22:1	Hexosylceramides	0.0590169	0.744283	0.885318	0.0693141	0.693914	0.861325	0.294325	0.555598
PE 18:2_20:1	Phosphatidylethanolamines	0.05261	0.748796	0.887858	-0.197961	0.24868	0.508292	0.266126	0.52801
PC 17:0_20:3	Phosphatidylcholines	0.0502109	0.753261	0.890359	-0.233482	0.165129	0.405969	0.0319628	0.154289
LPE 18:1	Lysophosphatidylethanolamines	-0.0424566	0.75591	0.891693	-0.30506	0.0386833	0.175228	0.0859294	0.27711
PI 16:0_22:5	Phosphatidylinositols	0.0635556	0.77777	0.901466	0.0495744	0.817545	0.922529	0.307041	0.568435
PE 18:0_20:1	Phosphatidylethanolamines	0.0488118	0.789488	0.906607	-0.0378241	0.847057	0.939149	0.318808	0.579501
HexCER d18:1/26:1	Hexosylceramides	-0.0372914	0.798209	0.910582	0.0503244	0.741581	0.884569	0.382133	0.638598
PC 16:1_18:1	Phosphatidylcholines	-0.0573425	0.79966	0.911631	-0.557085	0.0247086	0.131136	0.0130287	0.0826531
PG 16:0_18:0	Phosphatidylglycerols	-0.0644963	0.808951	0.918359	-0.353747	0.197958	0.447427	0.164965	0.405969
DG 16:1_16:1	Diglycerides	0.095177	0.81095	0.918818	-0.417465	0.312112	0.573901	0.28687	0.551234
PS 16:0_22:4	Phosphatidylserines	0.0183394	0.852592	0.941443	0.00286207	0.970418	0.987269	0.584302	0.792766
CE 16:1	Cholesterylesters	0.0818048	0.858956	0.944754	-0.599068	0.21245	0.466079	0.0841733	0.275931
PE 14:0_18:1	Phosphatidylethanolamines	0.0497569	0.860893	0.946064	-0.72768	0.0212215	0.117862	0.146369	0.378971
PS 16:1_18:0	Phosphatidylserines	-0.0254742	0.869785	0.949644	-0.0794046	0.60928	0.80733	0.443589	0.688934
PG 16:0_17:0	Phosphatidylglycerols	-0.00938447	0.889352	0.953933	0.0623065	0.370318	0.629797	0.264404	0.526341
LPC 16:0	Lysophospatidylcholines	-0.0128562	0.893456	0.955151	-0.0442223	0.645157	0.826974	0.194631	0.442603
PI 17:0_20:1	Phosphatidylinositols	-0.0113221	0.894382	0.955799	-0.102985	0.24063	0.500807	0.815691	0.921468
FA 18:1	Free Fatty Acids	-0.0309673	0.908409	0.962868	0.0182707	0.950547	0.981082	0.30858	0.569862
PG 18:1_18:1	Phosphatidylglycerols	0.0249866	0.913526	0.965453	-0.203531	0.389883	0.644174	0.265372	0.527566
Cer d18:1/22:1	Ceramides	-0.0143562	0.917447	0.96648	0.139354	0.329414	0.590609	0.843387	0.935775
TG 45:0-FA16:0	Triglycerides	0.0654259	0.926435	0.969386	-0.605437	0.405557	0.656044	0.874362	0.949767
LPC 18:1	Lysophospatidylcholines	0.00989949	0.929121	0.970704	-0.0443631	0.696833	0.862526	0.941289	0.976587
PE 14:0_16:0	Phosphatidylethanolamines	-0.0211538	0.932407	0.972981	-0.67308	0.0157998	0.0944913	0.689177	0.857311
PE 18:2_20:4	Phosphatidylethanolamines	-0.0148057	0.940508	0.976587	-0.0229496	0.906189	0.96188	0.777209	0.901466
PS 18:1_18:1	Phosphatidylserines	0.00555177	0.964279	0.985008	-0.0297601	0.813903	0.920145	0.608738	0.80733
PE P-18:1/18:1	Phosphatidylethanolamines	-0.0042081	0.971775	0.987977	0.0270031	0.823567	0.926165	0.752583	0.890229
TG 56:2-FA16:0	Triglycerides	0.0133785	0.981029	0.992321	-0.0883306	0.877399	0.949767	0.9386	0.976015
PS 18:2_20:0	Phosphatidylserines	0.00412658	0.987957	0.995151	0.541327	0.0647169	0.237363	0.382869	0.639151
LPC 18:2	Lysophospatidylcholines	4.90162e-05	0.999855	0.999855	0.527582	0.0669335	0.242703	0.0522205	0.209353

## Sheet: Suppl table 1C
Supplementary Table 1C: Lipids significant (Benjamini-Hochberg adjusted p-value ≤ 0.05 and l2fc ≥ 1.5) by the group effect. Positive log2 fold-change (l2fc) means more abundant in the offspring born to hyperglycemic mother (PHG)
Lipid	Explanation	l2fc group (PHG/PNG)	p-value group (PHG/PNG)	Adjusted p-value group (PHG/PNG)	Differentially abundant
TG 54:7-FA18:1	Triglycerides	4.58585	6.17159e-05	0.00189	increased in PHG
TG 60:12-FA22:6	Triglycerides	4.28223	3.7566e-06	0.000415731	increased in PHG
TG 52:8-FA18:2	Triglycerides	4.21413	3.62741e-05	0.00130587	increased in PHG
TG 56:8-FA18:1	Triglycerides	4.07037	6.4518e-05	0.00189	increased in PHG
TG 58:10-FA22:6	Triglycerides	3.9217	4.91203e-06	0.000456396	increased in PHG
TG 56:9-FA22:6	Triglycerides	3.84592	4.89076e-06	0.000456396	increased in PHG
TG 58:9-FA22:6	Triglycerides	3.81293	5.20674e-06	0.00045758	increased in PHG
TG 58:9-FA18:2	Triglycerides	3.72244	9.36534e-06	0.000617258	increased in PHG
TG 60:11-FA22:6	Triglycerides	3.72073	1.12674e-05	0.000673338	increased in PHG
TG 54:8-FA22:6	Triglycerides	3.67369	8.02912e-06	0.000586403	increased in PHG
TG 52:6-FA16:0	Triglycerides	3.66308	5.04052e-06	0.000456396	increased in PHG
TG 54:8-FA18:2	Triglycerides	3.61167	1.41456e-05	0.000754771	increased in PHG
TG 55:2-FA18:2	Triglycerides	3.59731	6.20567e-06	0.000507689	increased in PHG
TG 58:10-FA22:5	Triglycerides	3.55041	1.02153e-05	0.000628569	increased in PHG
TG 58:8-FA18:1	Triglycerides	3.52461	1.26234e-05	0.000725359	increased in PHG
TG 58:10-FA18:2	Triglycerides	3.49039	1.63092e-05	0.000854948	increased in PHG
TG 57:3-FA18:2	Triglycerides	3.462	2.03308e-05	0.00095847	increased in PHG
TG 56:9-FA20:5	Triglycerides	3.45812	6.30589e-05	0.00189	increased in PHG
TG 54:8-FA18:3	Triglycerides	3.43254	6.43452e-05	0.00189	increased in PHG
TG 60:11-FA22:5	Triglycerides	3.41415	2.09005e-05	0.00095847	increased in PHG
TG 57:9-FA22:6	Triglycerides	3.3362	8.78385e-06	0.000600053	increased in PHG
TG 56:9-FA18:3	Triglycerides	3.33053	2.40925e-05	0.00102841	increased in PHG
TG 56:8-FA22:6	Triglycerides	3.30548	2.30708e-05	0.00101376	increased in PHG
TG 58:8-FA22:6	Triglycerides	3.28843	2.12158e-05	0.00095847	increased in PHG
TG 58:9-FA22:5	Triglycerides	3.24928	3.60427e-05	0.00130587	increased in PHG
TG 57:8-FA22:6	Triglycerides	3.19171	4.65985e-05	0.00157168	increased in PHG
TG 52:7-FA22:6	Triglycerides	3.16759	7.15306e-05	0.00207265	increased in PHG
TG 56:8-FA20:5	Triglycerides	3.15949	4.98447e-05	0.00161887	increased in PHG
TG 54:8-FA20:5	Triglycerides	3.13736	3.32983e-05	0.00127818	increased in PHG
TG 52:6-FA18:1	Triglycerides	3.08812	1.81159e-05	0.000917461	increased in PHG
TG 56:8-FA16:1	Triglycerides	3.05141	1.35204e-05	0.000743668	increased in PHG
TG 54:7-FA18:2	Triglycerides	3.03377	0.000196095	0.003959	increased in PHG
TG 54:7-FA18:3	Triglycerides	2.99674	0.000165158	0.00357659	increased in PHG
TG 56:8-FA22:5	Triglycerides	2.98891	4.73398e-05	0.00157168	increased in PHG
TG 58:10-FA20:5	Triglycerides	2.97927	7.34606e-05	0.00207265	increased in PHG
TG 58:8-FA22:5	Triglycerides	2.95862	4.70183e-05	0.00157168	increased in PHG
TG 60:10-FA22:5	Triglycerides	2.94709	6.04601e-05	0.00189	increased in PHG
TG 52:6-FA22:6	Triglycerides	2.9461	0.000147374	0.00343921	increased in PHG
TG 52:7-FA20:5	Triglycerides	2.91559	2.84392e-05	0.00118023	increased in PHG
TG 56:8-FA18:2	Triglycerides	2.9007	8.10221e-05	0.00220001	increased in PHG
TG 54:7-FA20:5	Triglycerides	2.88782	5.82316e-05	0.00186348	increased in PHG
TG 54:7-FA22:5	Triglycerides	2.84252	9.03473e-05	0.00236805	increased in PHG
TG 55:1-FA18:1	Triglycerides	2.81018	2.14918e-05	0.00095847	increased in PHG
TG 56:7-FA20:5	Triglycerides	2.8091	3.12846e-05	0.00127818	increased in PHG
TG 56:8-FA18:3	Triglycerides	2.78352	0.000154715	0.00347586	increased in PHG
TG 60:10-FA22:6	Triglycerides	2.76952	8.24637e-05	0.00220001	increased in PHG
TG 52:6-FA18:2	Triglycerides	2.76482	0.000125322	0.00309472	increased in PHG
TG 58:8-FA18:2	Triglycerides	2.7504	0.000121619	0.00302831	increased in PHG
TG 54:7-FA22:6	Triglycerides	2.74755	0.000244823	0.00460569	increased in PHG
TG 56:7-FA22:6	Triglycerides	2.73532	0.000206913	0.00411113	increased in PHG
CE 22:6	Cholesterylesters	2.7324	0.000308116	0.00531074	increased in PHG
TG 53:0-FA16:0	Triglycerides	2.70188	6.23483e-05	0.00189	increased in PHG
TG 48:5-FA18:2	Triglycerides	2.69886	0.000130276	0.00313923	increased in PHG
TG 58:7-FA22:6	Triglycerides	2.69376	0.000400896	0.00640576	increased in PHG
TG 48:5-FA18:3	Triglycerides	2.66918	6.42451e-05	0.00189	increased in PHG
TG 53:6-FA18:3	Triglycerides	2.62563	9.34427e-05	0.00240696	increased in PHG
TG 50:5-FA18:1	Triglycerides	2.61958	8.53144e-05	0.00225592	increased in PHG
TG 54:6-FA22:6	Triglycerides	2.6165	0.000407431	0.00644795	increased in PHG
TG 56:7-FA16:0	Triglycerides	2.60886	0.000182023	0.00377698	increased in PHG
TG 55:7-FA15:0	Triglycerides	2.60715	7.35278e-05	0.00207265	increased in PHG
TG 50:5-FA18:2	Triglycerides	2.5971	0.000192826	0.00391949	increased in PHG
TG 53:6-FA18:2	Triglycerides	2.59652	7.6383e-05	0.0021226	increased in PHG
TG 56:8-FA16:0	Triglycerides	2.58329	0.000163964	0.00357659	increased in PHG
PC 18:0_20:5	Phosphatidylcholines	2.58137	8.08853e-10	1.20843e-06	increased in PHG
TG 53:7-FA18:3	Triglycerides	2.57927	1.03079e-05	0.000628569	increased in PHG
CE 20:5	Cholesterylesters	2.57225	9.85837e-07	0.000196379	increased in PHG
TG 51:5-FA18:2	Triglycerides	2.55801	7.67204e-05	0.0021226	increased in PHG
TG 55:1-FA16:0	Triglycerides	2.5552	0.000152211	0.00347181	increased in PHG
TG 58:9-FA18:1	Triglycerides	2.54793	2.56481e-05	0.00107939	increased in PHG
TG 56:6-FA20:5	Triglycerides	2.54286	0.000175199	0.00366081	increased in PHG
PC 18:1_20:5	Phosphatidylcholines	2.53328	3.13136e-08	2.33913e-05	increased in PHG
TG 54:6-FA18:3	Triglycerides	2.52611	0.00026839	0.00491994	increased in PHG
TG 54:5-FA20:5	Triglycerides	2.51777	0.000311037	0.00531074	increased in PHG
TG 58:7-FA22:5	Triglycerides	2.5149	0.000174218	0.00366081	increased in PHG
TG 54:6-FA18:2	Triglycerides	2.51152	0.000805148	0.0106451	increased in PHG
TG 57:2-FA18:1	Triglycerides	2.49005	3.22893e-05	0.00127818	increased in PHG
TG 56:7-FA22:5	Triglycerides	2.47989	0.000272746	0.00493919	increased in PHG
TG 56:6-FA22:6	Triglycerides	2.46647	0.00115674	0.0141075	increased in PHG
TG 58:7-FA18:0	Triglycerides	2.4622	0.000150355	0.00345585	increased in PHG
TG 55:7-FA22:6	Triglycerides	2.45464	0.000475063	0.00709743	increased in PHG
TG 54:6-FA18:1	Triglycerides	2.4486	0.000170133	0.00365726	increased in PHG
TG 50:5-FA20:5	Triglycerides	2.44123	0.000186847	0.00382396	increased in PHG
TG 52:6-FA18:3	Triglycerides	2.44101	0.000280787	0.00505417	increased in PHG
TG 54:6-FA20:5	Triglycerides	2.40872	0.000184129	0.00379433	increased in PHG
TG 52:6-FA14:0	Triglycerides	2.3962	0.000163263	0.00357659	increased in PHG
TG 52:5-FA20:5	Triglycerides	2.3509	0.000412168	0.00644795	increased in PHG
TG 51:5-FA18:3	Triglycerides	2.34509	0.000307558	0.00531074	increased in PHG
TG 52:5-FA22:5	Triglycerides	2.32235	0.000432798	0.00670052	increased in PHG
TG 56:9-FA20:4	Triglycerides	2.31682	0.00165268	0.0182897	increased in PHG
TG 56:7-FA18:2	Triglycerides	2.30586	0.0006689	0.00921048	increased in PHG
TG 53:5-FA18:3	Triglycerides	2.30007	0.000309686	0.00531074	increased in PHG
TG 54:5-FA18:0	Triglycerides	2.29286	0.000654741	0.00910501	increased in PHG
TG 56:7-FA18:1	Triglycerides	2.27732	0.000154206	0.00347586	increased in PHG
TG 50:5-FA14:0	Triglycerides	2.26051	0.000306638	0.00531074	increased in PHG
TG 56:7-FA18:3	Triglycerides	2.24475	0.000587825	0.00848512	increased in PHG
TG 54:8-FA20:4	Triglycerides	2.24206	0.00105723	0.0131626	increased in PHG
TG 54:7-FA16:1	Triglycerides	2.23871	0.000213558	0.0041981	increased in PHG
TG 52:6-FA16:1	Triglycerides	2.22926	0.000261027	0.00484441	increased in PHG
TG 56:7-FA18:0	Triglycerides	2.22817	2.35436e-05	0.00101954	increased in PHG
TG 46:4-FA18:2	Triglycerides	2.21764	0.000368069	0.00610994	increased in PHG
TG 58:7-FA18:1	Triglycerides	2.20883	0.000411342	0.00644795	increased in PHG
TG 56:7-FA16:1	Triglycerides	2.19664	0.00049288	0.007327	increased in PHG
TG 48:4-FA18:1	Triglycerides	2.19436	0.000241874	0.00460332	increased in PHG
TG 48:4-FA18:2	Triglycerides	2.19392	0.000285341	0.005075	increased in PHG
TG 53:5-FA18:2	Triglycerides	2.19264	0.000283648	0.005075	increased in PHG
TG 50:5-FA18:3	Triglycerides	2.18668	0.000389652	0.00629341	increased in PHG
TG 48:4-FA12:0	Triglycerides	2.17312	0.000227068	0.0044345	increased in PHG
TG 56:7-FA22:4	Triglycerides	2.17039	0.000666482	0.00921048	increased in PHG
TG 56:10-FA18:2	Triglycerides	2.16254	0.000207758	0.00411113	increased in PHG
TG 52:5-FA18:1	Triglycerides	2.16052	0.000245082	0.00460569	increased in PHG
TG 55:7-FA20:4	Triglycerides	2.13931	0.000410173	0.00644795	increased in PHG
TG 52:4-FA18:0	Triglycerides	2.13636	0.00075659	0.0101376	increased in PHG
TG 48:4-FA14:0	Triglycerides	2.13105	0.000457953	0.00691093	increased in PHG
CE 22:5	Cholesterylesters	2.12762	0.000827275	0.0107943	increased in PHG
DG 18:1_22:6	Diglycerides	2.12758	8.04636e-06	0.000586403	increased in PHG
TG 58:7-FA22:4	Triglycerides	2.12151	0.000847901	0.0109677	increased in PHG
TG 51:4-FA15:0	Triglycerides	2.12054	0.000655146	0.00910501	increased in PHG
TG 58:6-FA22:5	Triglycerides	2.11701	0.00138451	0.0162232	increased in PHG
TG 54:5-FA18:3	Triglycerides	2.11375	0.000446409	0.00680546	increased in PHG
TG 52:6-FA20:5	Triglycerides	2.11255	0.000453813	0.00688321	increased in PHG
TG 55:5-FA18:2	Triglycerides	2.10254	0.000467048	0.00701275	increased in PHG
TG 55:3-FA18:2	Triglycerides	2.09999	0.000350543	0.00588439	increased in PHG
TG 53:4-FA17:0	Triglycerides	2.0897	0.000964764	0.0121122	increased in PHG
TG 50:4-FA14:1	Triglycerides	2.0863	0.00136029	0.0160022	increased in PHG
TG 54:5-FA22:1	Triglycerides	2.08244	0.000612777	0.00876066	increased in PHG
TG 48:4-FA14:1	Triglycerides	2.07631	0.00117971	0.0143008	increased in PHG
TG 53:4-FA18:0	Triglycerides	2.0595	0.000702571	0.00954219	increased in PHG
TG 50:5-FA16:1	Triglycerides	2.0592	0.000357431	0.0059665	increased in PHG
TG 58:6-FA18:0	Triglycerides	2.04952	0.00154154	0.0173162	increased in PHG
PE 18:1_20:5	Phosphatidylethanolamines	2.04497	1.19754e-07	6.88139e-05	increased in PHG
TG 56:5-FA22:5	Triglycerides	2.04291	0.00252206	0.024547	increased in PHG
PC 16:0_20:5	Phosphatidylcholines	2.03344	1.6455e-07	7.02394e-05	increased in PHG
TG 58:10-FA20:4	Triglycerides	2.03056	0.00210761	0.0215669	increased in PHG
TG 50:4-FA18:1	Triglycerides	2.02916	0.000616437	0.00877102	increased in PHG
TG 46:3-FA14:1	Triglycerides	2.027	0.0014139	0.0164825	increased in PHG
TG 50:3-FA18:0	Triglycerides	2.01335	0.00242682	0.0238262	increased in PHG
TG 53:4-FA18:3	Triglycerides	2.0129	0.00175686	0.0189513	increased in PHG
TG 46:3-FA14:0	Triglycerides	2.00996	0.00141767	0.0164825	increased in PHG
TG 52:5-FA18:3	Triglycerides	2.00797	0.0011401	0.0139616	increased in PHG
TG 54:5-FA18:2	Triglycerides	2.00707	0.00148107	0.0168979	increased in PHG
TG 56:8-FA20:4	Triglycerides	2.00674	0.00351739	0.0310946	increased in PHG
TG 56:6-FA18:0	Triglycerides	1.9958	0.000727202	0.00983203	increased in PHG
TG 53:5-FA18:1	Triglycerides	1.99163	0.000431021	0.00670052	increased in PHG
TG 54:3-FA18:3	Triglycerides	1.99156	0.00588371	0.0470068	increased in PHG
TG 54:5-FA18:1	Triglycerides	1.99053	0.00084661	0.0109677	increased in PHG
TG 48:4-FA16:1	Triglycerides	1.9871	0.000763161	0.01018	increased in PHG
TG 52:5-FA16:0	Triglycerides	1.97978	0.00146525	0.0168391	increased in PHG
DG 18:2_18:3	Diglycerides	1.97424	1.94552e-06	0.00027682	increased in PHG
TG 53:2-FA18:2	Triglycerides	1.96146	0.00171956	0.0186161	increased in PHG
TG 54:6-FA22:5	Triglycerides	1.95409	0.00237565	0.0235048	increased in PHG
TG 46:3-FA18:3	Triglycerides	1.95285	0.00188956	0.0198803	increased in PHG
TG 56:6-FA20:2	Triglycerides	1.94778	0.00284757	0.0272647	increased in PHG
TG 51:4-FA18:2	Triglycerides	1.94329	0.000816948	0.0107063	increased in PHG
TG 58:7-FA18:2	Triglycerides	1.93611	0.00216168	0.0218213	increased in PHG
TG 56:6-FA22:5	Triglycerides	1.93146	0.00212991	0.0216468	increased in PHG
TG 55:8-FA20:4	Triglycerides	1.93085	0.000140492	0.00330542	increased in PHG
TG 56:6-FA18:3	Triglycerides	1.92774	0.00197477	0.0204174	increased in PHG
TG 52:5-FA18:2	Triglycerides	1.89941	0.00158595	0.0176721	increased in PHG
TG 54:6-FA16:0	Triglycerides	1.89823	0.00148167	0.0168979	increased in PHG
CE 22:4	Cholesterylesters	1.89659	0.000127776	0.00312947	increased in PHG
TG 54:4-FA18:3	Triglycerides	1.89537	0.00343084	0.0309001	increased in PHG
PE 18:0_20:5	Phosphatidylethanolamines	1.89201	3.0852e-09	3.07286e-06	increased in PHG
TG 53:6-FA20:4	Triglycerides	1.87655	0.00159096	0.0176721	increased in PHG
TG 48:4-FA18:3	Triglycerides	1.87343	0.00214765	0.0217531	increased in PHG
TG 54:5-FA22:5	Triglycerides	1.86353	0.00325244	0.0297195	increased in PHG
TG 56:7-FA20:4	Triglycerides	1.85119	0.00317343	0.029176	increased in PHG
PI 18:0_18:0	Phosphatidylinositols	1.84887	3.2405e-06	0.000372408	increased in PHG
TG 49:3-FA15:0	Triglycerides	1.83722	0.00168751	0.0184646	increased in PHG
TG 51:3-FA18:3	Triglycerides	1.82295	0.00474651	0.0401772	increased in PHG
TG 53:4-FA18:2	Triglycerides	1.82151	0.00119329	0.0143772	increased in PHG
TG 54:4-FA18:0	Triglycerides	1.81427	0.00350537	0.0310803	increased in PHG
TG 56:6-FA16:0	Triglycerides	1.81063	0.00312732	0.0288413	increased in PHG
TG 56:7-FA20:3	Triglycerides	1.80922	0.00310768	0.0288377	increased in PHG
TG 52:5-FA14:0	Triglycerides	1.80601	0.00246736	0.024093	increased in PHG
TG 55:4-FA18:2	Triglycerides	1.80519	0.00134003	0.0158261	increased in PHG
TG 46:3-FA16:0	Triglycerides	1.80467	0.00179455	0.019219	increased in PHG
TG 55:6-FA20:3	Triglycerides	1.80427	0.00102679	0.0128371	increased in PHG
PE 18:2_18:3	Phosphatidylethanolamines	1.80384	0.00068933	0.0094051	increased in PHG
TG 47:2-FA15:0	Triglycerides	1.80266	0.00473815	0.0401772	increased in PHG
TG 56:6-FA18:1	Triglycerides	1.80003	0.00194975	0.0202992	increased in PHG
TG 50:4-FA16:0	Triglycerides	1.79557	0.00118216	0.0143008	increased in PHG
TG 46:3-FA12:0	Triglycerides	1.79287	0.00122654	0.0146596	increased in PHG
PC 18:2_20:5	Phosphatidylcholines	1.78696	5.70102e-07	0.00014252	increased in PHG
TG 51:3-FA15:0	Triglycerides	1.78157	0.00178122	0.019145	increased in PHG
TG 42:1-FA12:0	Triglycerides	1.77992	0.00309567	0.0288158	increased in PHG
TG 48:3-FA16:0	Triglycerides	1.7638	0.00295699	0.0278722	increased in PHG
TG 52:3-FA18:3	Triglycerides	1.76253	0.00527756	0.0434417	increased in PHG
TG 55:6-FA20:4	Triglycerides	1.75956	0.00152461	0.0172558	increased in PHG
TG 44:3-FA18:2	Triglycerides	1.75929	0.00211525	0.0215712	increased in PHG
TG 57:10-FA22:6	Triglycerides	1.75489	0.000251819	0.00470273	increased in PHG
TG 44:2-FA12:0	Triglycerides	1.75318	0.00286516	0.0272647	increased in PHG
TG 52:5-FA16:1	Triglycerides	1.75066	0.0014441	0.0167247	increased in PHG
TG 51:4-FA18:3	Triglycerides	1.74096	0.00399487	0.0343996	increased in PHG
TG 48:3-FA14:1	Triglycerides	1.74033	0.00493408	0.041297	increased in PHG
TG 56:6-FA18:2	Triglycerides	1.7401	0.0033504	0.0304286	increased in PHG
TG 50:4-FA14:0	Triglycerides	1.73806	0.00195895	0.0203241	increased in PHG
TG 55:6-FA18:1	Triglycerides	1.73076	0.00110223	0.0136658	increased in PHG
TG 44:2-FA14:0	Triglycerides	1.72985	0.00533414	0.0435476	increased in PHG
TG 58:6-FA22:4	Triglycerides	1.72854	0.00297863	0.0279879	increased in PHG
PI 18:2_18:2	Phosphatidylinositols	1.72541	5.86235e-05	0.00186348	increased in PHG
TG 55:7-FA20:3	Triglycerides	1.72138	0.000174126	0.00366081	increased in PHG
TG 54:7-FA20:4	Triglycerides	1.71619	0.00489426	0.0410787	increased in PHG
TG 55:5-FA18:1	Triglycerides	1.70735	0.00170078	0.0184798	increased in PHG
TG 50:6-FA20:4	Triglycerides	1.69878	0.0032028	0.0293558	increased in PHG
TG 48:4-FA16:0	Triglycerides	1.67635	0.000228854	0.00444037	increased in PHG
TG 54:6-FA16:1	Triglycerides	1.6758	0.00243206	0.0238262	increased in PHG
TG 50:4-FA18:2	Triglycerides	1.67528	0.00201155	0.0206547	increased in PHG
TG 46:3-FA16:1	Triglycerides	1.67194	0.00343986	0.0309001	increased in PHG
TG 46:3-FA18:2	Triglycerides	1.66611	0.00193753	0.0202424	increased in PHG
TG 48:3-FA12:0	Triglycerides	1.66366	0.00169321	0.0184646	increased in PHG
TG 51:3-FA17:0	Triglycerides	1.65451	0.00580567	0.0467528	increased in PHG
TG 48:3-FA18:1	Triglycerides	1.65356	0.00231736	0.0231703	increased in PHG
DG 18:2_22:6	Diglycerides	1.63268	9.33971e-05	0.00240696	increased in PHG
TG 58:9-FA20:4	Triglycerides	1.62995	0.00617014	0.0490329	increased in PHG
TG 53:4-FA18:1	Triglycerides	1.62778	0.00192697	0.0202027	increased in PHG
PC 18:2_18:3	Phosphatidylcholines	1.61924	3.87893e-05	0.00136356	increased in PHG
TG 55:4-FA18:1	Triglycerides	1.60213	0.00330676	0.0301238	increased in PHG
TG 46:3-FA18:1	Triglycerides	1.5986	0.00346861	0.0309704	increased in PHG
DG 18:2_22:5	Diglycerides	1.58812	0.000129231	0.00313923	increased in PHG
TG 56:5-FA18:0	Triglycerides	1.58093	0.00509964	0.0422098	increased in PHG
DG 18:1_20:5	Diglycerides	1.57454	6.28664e-06	0.000507689	increased in PHG
TG 54:4-FA18:2	Triglycerides	1.57338	0.00364376	0.0319283	increased in PHG
PE 18:1_18:3	Phosphatidylethanolamines	1.5601	9.70921e-06	0.000617258	increased in PHG
TG 52:6-FA20:4	Triglycerides	1.55823	0.00559619	0.0453155	increased in PHG
TG 53:6-FA18:1	Triglycerides	1.55553	0.00546993	0.0444135	increased in PHG
TG 56:5-FA20:1	Triglycerides	1.54635	0.0054452	0.0443331	increased in PHG
TG 54:5-FA20:2	Triglycerides	1.50804	0.00526543	0.0434417	increased in PHG
TG 54:4-FA18:1	Triglycerides	1.50113	0.00344369	0.0309001	increased in PHG
PC 18:1_18:3	Phosphatidylcholines	1.49524	2.92522e-06	0.000360288	increased in PHG
TG 54:4-FA22:1	Triglycerides	1.48569	0.00409212	0.0351358	increased in PHG
TG 55:5-FA20:4	Triglycerides	1.48135	0.00584065	0.0467878	increased in PHG
DG 18:0_22:6	Diglycerides	1.47839	0.00182611	0.0194872	increased in PHG
DG 16:1_22:6	Diglycerides	1.47065	0.00026416	0.00487228	increased in PHG
TG 52:4-FA22:1	Triglycerides	1.44631	0.00509695	0.0422098	increased in PHG
PE 16:0_20:5	Phosphatidylethanolamines	1.43191	3.55094e-05	0.00130587	increased in PHG
DG 18:1_22:5	Diglycerides	1.42506	0.000373514	0.00616608	increased in PHG
DG 18:0_18:3	Diglycerides	1.40941	6.24999e-05	0.00189	increased in PHG
PC 12:0_18:0	Phosphatidylcholines	1.40445	4.42337e-06	0.00045576	increased in PHG
DG 16:0_18:3	Diglycerides	1.39956	0.000305425	0.00531074	increased in PHG
PC 18:2_22:5	Phosphatidylcholines	1.38147	3.01446e-06	0.000360288	increased in PHG
LacCER d18:1/20:1	Lactosylceramides	1.36748	0.000134935	0.00322548	increased in PHG
PE 18:2_22:5	Phosphatidylethanolamines	1.36041	0.00014848	0.00343921	increased in PHG
TG 52:4-FA18:1	Triglycerides	1.35574	0.00598989	0.0477274	increased in PHG
PC 18:0_18:3	Phosphatidylcholines	1.31762	3.28011e-07	0.000107525	increased in PHG
LacCER d18:1/22:0	Lactosylceramides	1.30624	5.68476e-06	0.000485316	increased in PHG
PI 18:1_22:5	Phosphatidylinositols	1.29165	0.00113117	0.0139092	increased in PHG
TG 55:2-FA18:1	Triglycerides	1.28254	0.0023724	0.0235048	increased in PHG
PS 18:0_20:5	Phosphatidylserines	1.2822	1.8769e-05	0.000929807	increased in PHG
PC 12:0_16:0	Phosphatidylcholines	1.27588	3.36702e-05	0.00127818	increased in PHG
PE P-18:0/20:5	Phosphatidylethanolamines	1.27226	2.47761e-06	0.000321874	increased in PHG
PE 18:2_22:6	Phosphatidylethanolamines	1.2722	1.35866e-05	0.000743668	increased in PHG
DG 16:0_22:6	Diglycerides	1.26122	0.00530606	0.0434741	increased in PHG
PE 18:0_18:3	Phosphatidylethanolamines	1.21678	1.74504e-06	0.000260708	increased in PHG
PI 18:1_18:2	Phosphatidylinositols	1.19471	0.000598111	0.0085921	increased in PHG
CE 20:4	Cholesterylesters	1.18756	0.000632778	0.00887671	increased in PHG
DG 18:2_20:4	Diglycerides	1.18175	0.000632369	0.00887671	increased in PHG
PC 18:1_22:5	Phosphatidylcholines	1.14279	3.48721e-05	0.00130247	increased in PHG
PC 18:2_22:6	Phosphatidylcholines	1.12882	8.8862e-07	0.000189657	increased in PHG
PC 18:1_22:6	Phosphatidylcholines	1.10601	2.44882e-06	0.000321874	increased in PHG
PI 18:0_20:5	Phosphatidylinositols	1.10262	7.35157e-06	0.000573115	increased in PHG
PC 12:0_18:1	Phosphatidylcholines	1.09757	3.3515e-05	0.00127818	increased in PHG
DG 16:0_22:5	Diglycerides	1.07996	0.00439012	0.0374791	increased in PHG
DG 18:1_18:2	Diglycerides	1.07498	3.37064e-05	0.00127818	increased in PHG
PC 14:0_22:5	Phosphatidylcholines	1.03099	4.04156e-05	0.00140421	increased in PHG
PI 18:0_18:2	Phosphatidylinositols	1.02775	4.94995e-05	0.00161887	increased in PHG
PC 14:0_22:6	Phosphatidylcholines	0.996645	7.35225e-05	0.00207265	increased in PHG
FA 20:5	Free Fatty Acids	0.978891	0.000885453	0.0112776	increased in PHG
DG 14:0_18:2	Diglycerides	0.976187	0.000632473	0.00887671	increased in PHG
DG 18:1_20:4	Diglycerides	0.965939	0.000165184	0.00357659	increased in PHG
PC 15:0_18:2	Phosphatidylcholines	0.955359	0.000138058	0.00327394	increased in PHG
PC 18:0_22:5	Phosphatidylcholines	0.954254	0.000521387	0.00767949	increased in PHG
PC 18:0_22:6	Phosphatidylcholines	0.950512	0.000393526	0.00632181	increased in PHG
LacCER d18:1/18:1	Lactosylceramides	0.933684	0.00185357	0.0196399	increased in PHG
DG 18:0_18:2	Diglycerides	0.931137	0.00347479	0.0309704	increased in PHG
LPE 18:3	Lysophosphatidylethanolamines	0.921053	8.83612e-06	0.000600053	increased in PHG
PE P-18:1/20:5	Phosphatidylethanolamines	0.912483	0.000773262	0.0102689	increased in PHG
PC 16:0_18:3	Phosphatidylcholines	0.881858	1.26224e-06	0.000218755	increased in PHG
PC 18:2_22:4	Phosphatidylcholines	0.873709	0.000202045	0.00405175	increased in PHG
PE 18:2_20:5	Phosphatidylethanolamines	0.858375	0.000941857	0.0119249	increased in PHG
PE P-18:0/22:6	Phosphatidylethanolamines	0.849851	0.00260104	0.0251518	increased in PHG
PI 18:0_22:5	Phosphatidylinositols	0.833281	0.000271091	0.00493914	increased in PHG
PE P-18:0/22:5	Phosphatidylethanolamines	0.815279	0.00184608	0.0196302	increased in PHG
PE 16:0_18:3	Phosphatidylethanolamines	0.806579	0.00359859	0.0316253	increased in PHG
PE P-18:2/22:6	Phosphatidylethanolamines	0.804151	8.39722e-06	0.000597402	increased in PHG
PC 17:0_20:4	Phosphatidylcholines	0.794768	0.00123765	0.0147335	increased in PHG
PC 17:0_22:5	Phosphatidylcholines	0.793931	0.000173968	0.00366081	increased in PHG
PE O-18:0/18:3	Phosphatidylethanolamines	0.780301	0.00243029	0.0238262	increased in PHG
LPC 17:0	Lysophospatidylcholines	0.775648	4.62065e-06	0.000456396	increased in PHG
PE P-18:1/18:3	Phosphatidylethanolamines	0.775381	0.00231858	0.0231703	increased in PHG
PE O-18:0/20:5	Phosphatidylethanolamines	0.771845	0.000119412	0.00299833	increased in PHG
LacCER d18:1/20:0	Lactosylceramides	0.769062	0.000521732	0.00767949	increased in PHG
LPC 19:0	Lysophospatidylcholines	0.753684	4.44494e-05	0.00152661	increased in PHG
PE 18:1_22:6	Phosphatidylethanolamines	0.752767	8.21157e-05	0.00220001	increased in PHG
PE P-18:1/22:6	Phosphatidylethanolamines	0.74126	2.07305e-05	0.00095847	increased in PHG
LPC 22:6	Lysophospatidylcholines	0.709978	0.00312737	0.0288413	increased in PHG
PE 17:0_22:6	Phosphatidylethanolamines	0.706701	0.00112502	0.0138908	increased in PHG
PS 17:0_22:6	Phosphatidylserines	0.689095	0.00430288	0.0368395	increased in PHG
PC 18:1_20:2	Phosphatidylcholines	0.685154	0.00034195	0.00577258	increased in PHG
LPC 18:0	Lysophospatidylcholines	0.679058	7.81622e-05	0.00214265	increased in PHG
HexCER d18:1/18:0	Hexosylceramides	0.678378	0.000885445	0.0112776	increased in PHG
PC 14:0_18:2	Phosphatidylcholines	0.67655	0.00038947	0.00629341	increased in PHG
PC 17:0_18:2	Phosphatidylcholines	0.672802	0.00200957	0.0206547	increased in PHG
PE P-18:1/22:5	Phosphatidylethanolamines	0.672299	0.00133947	0.0158261	increased in PHG
LPC 20:5	Lysophospatidylcholines	0.671659	1.09334e-06	0.000204181	increased in PHG
PE 17:0_20:2	Phosphatidylethanolamines	0.665502	0.00267129	0.0257478	increased in PHG
PE P-18:0/20:4	Phosphatidylethanolamines	0.632116	1.96906e-05	0.000948958	increased in PHG
DG 18:1_22:4	Diglycerides	0.62213	0.00578403	0.0467099	increased in PHG
PC 15:0_22:6	Phosphatidylcholines	0.605674	0.000953878	0.0120261	increased in PHG
PE 16:0_20:4	Phosphatidylethanolamines	-0.621792	0.000158997	0.00354541	decreased in PHG
PG 16:0_16:0	Phosphatidylglycerols	-0.673686	0.000114715	0.00290482	decreased in PHG
PC 16:0_20:3	Phosphatidylcholines	-0.683767	0.000386747	0.00629341	decreased in PHG
PE P-16:0/22:4	Phosphatidylethanolamines	-0.685725	1.68686e-06	0.000260708	decreased in PHG
PE 16:0_20:1	Phosphatidylethanolamines	-0.700627	0.000538814	0.00789204	decreased in PHG
Cer d18:1/26:1	Ceramides	-0.703216	0.000582372	0.00844722	decreased in PHG
PS 16:0_18:2	Phosphatidylserines	-0.706788	0.00482003	0.0406843	decreased in PHG
PS 16:0_20:3	Phosphatidylserines	-0.72245	0.000235481	0.00451037	decreased in PHG
PE O-16:0/18:2	Phosphatidylethanolamines	-0.729541	0.00582063	0.0467528	decreased in PHG
PE P-18:0/16:0	Phosphatidylethanolamines	-0.762317	0.00501412	0.0417331	decreased in PHG
Cer d18:1/26:0	Ceramides	-0.789865	0.000439652	0.00673682	decreased in PHG
LPE 20:3	Lysophosphatidylethanolamines	-0.791919	4.33006e-06	0.00045576	decreased in PHG
PE 16:0_20:3	Phosphatidylethanolamines	-0.798887	3.72021e-05	0.00132333	decreased in PHG
PG 16:0_20:1	Phosphatidylglycerols	-0.814583	0.000381395	0.00626159	decreased in PHG
PE P-16:0/16:0	Phosphatidylethanolamines	-0.818168	9.58197e-06	0.000617258	decreased in PHG
PI 16:0_20:4	Phosphatidylinositols	-0.873632	1.36887e-05	0.000743668	decreased in PHG
PE P-18:0/16:1	Phosphatidylethanolamines	-0.918594	1.73855e-05	0.000895655	decreased in PHG
PC 16:0_16:1	Phosphatidylcholines	-0.987028	0.000234961	0.00451037	decreased in PHG
PE P-18:1/16:1	Phosphatidylethanolamines	-1.02008	1.8982e-05	0.000929807	decreased in PHG
PE O-16:0/22:4	Phosphatidylethanolamines	-1.02673	2.51542e-07	9.39509e-05	decreased in PHG
PI 18:0_20:3	Phosphatidylinositols	-1.03758	3.37939e-05	0.00127818	decreased in PHG
PI 16:0_22:4	Phosphatidylinositols	-1.08127	1.19689e-05	0.000701236	decreased in PHG
PI 17:0_20:3	Phosphatidylinositols	-1.18385	0.00167532	0.0184646	decreased in PHG
PE P-14:0/18:1	Phosphatidylethanolamines	-1.2042	3.59856e-07	0.000107525	decreased in PHG
PE O-16:0/18:1	Phosphatidylethanolamines	-1.20824	0.000860099	0.0110775	decreased in PHG
PE 16:0_16:1	Phosphatidylethanolamines	-1.23439	0.000567072	0.00826542	decreased in PHG
PE O-16:0/16:0	Phosphatidylethanolamines	-1.68899	1.3818e-07	6.88139e-05	decreased in PHG
PE P-16:0/16:1	Phosphatidylethanolamines	-1.83597	7.82035e-10	1.20843e-06	decreased in PHG
PI 16:0_20:3	Phosphatidylinositols	-1.90727	5.72368e-07	0.00014252	decreased in PHG
PE O-16:0/16:1	Phosphatidylethanolamines	-2.4153	8.65904e-07	0.000189657	decreased in PHG

## Sheet: Suppl table 1D
Supplementary Table 1D: Lipids significant (Benjamini-Hochberg adjusted p-value ≤ 0.05 and l2fc ≥ 1.5) by the sex effect. Positive log2 fold-change (l2fc) means more abundant in female offspring
Lipid	Explanation	l2fc sex (F/M)	p-value sex (F/M)	Adjusted p-value sex (F/M)	Differentially abundant
PE O-16:0/20:4	Phosphatidylethanolamines	-0.60085	0.00395323	0.0341395	decreased in F
PC 14:0_18:1	Phosphatidylcholines	-0.723635	0.00460504	0.0392019	decreased in F

## Sheet: Suppl table 1E
Supplementary Table 1E: Lipids significant (Benjamini-Hochberg adjusted p-value ≤ 0.05) by the interaction group*sex. THSD, Tukey’s Honest Significant Difference; PHG, offspring born to hyperglycemic mother; PNG, offspring born to normoglycemic mother; F, female; M, male
Lipid	Explanation	p-value group:sex	Adjusted p-value group:sex	THSD pair
DG 18:2_18:3	Diglycerides	0.0015324	0.0172785	PNG:F-PHG:F;PHG:M-PHG:F;PNG:M-PHG:F
PE P-18:2/22:6	Phosphatidylethanolamines	0.00367191	0.0320809	PNG:F-PHG:F;PHG:M-PHG:F;PNG:M-PHG:F

## Sheet: Suppl table 1F
Supplementary Table 1F: 2-way ANOVA analysis of lipid classes from offspring born to hyperglycemic mother (PHG) and offspring born to normoglycemic mother (PNG). Positive log2 fold-change (l2fc) means more abundant in PHG offspring for the group effect and more abundant in the female offspring for the sex effect. P-values were adjusted using the Benjamini-Hochberg method
Lipid	Explanation	l2fc group (PHG/PNG)	p-value group (PHG/PNG)	Adjusted p-value group (PHG/PNG)	l2fc sex (F/M)	p-value sex (F/M)	Adjusted p-value sex (F/M)	p-value group:sex	Adjusted p-value group:sex
LacCER	Lactosylceramides	0.793493	3.61704e-06	0.000206171	-0.0432601	0.950041	0.991224	0.520197	0.869159
SM	Sphingomyelins	0.249929	0.000279507	0.00796595	-0.0626444	0.35398	0.869159	0.467603	0.869159
PS	Phosphatidylserines	0.271432	0.00197987	0.0376176	-0.139066	0.104627	0.631203	0.38091	0.869159
DG	Diacylglycerides	0.782806	0.0108843	0.155102	-0.15777	0.659975	0.869159	0.983955	0.991224
TG	Triacyltriglycerides	1.20547	0.0202126	0.230424	0.0484893	0.828639	0.984009	0.389478	0.869159
LPE	Lysophosphatidylethanolamines	-0.197075	0.0341894	0.324799	-0.05173	0.488495	0.869159	0.413471	0.869159
LPC	Lysophosphatidylcholines	0.25226	0.0443046	0.360766	0.07589	0.463437	0.869159	0.120933	0.631203
DCER	Dihydroceramides	-0.309384	0.0985046	0.631203	0.00690062	0.968334	0.991224	0.262863	0.869159
CER	Ceramides	-0.181915	0.144904	0.688292	-0.0342196	0.727138	0.901019	0.757471	0.918635
CE	Cholesterylesters	0.573585	0.164539	0.718002	-0.316946	0.474529	0.869159	0.291941	0.869159
PC	Phosphatidylcholines	0.0986147	0.176351	0.718002	-0.0786552	0.307496	0.869159	0.65201	0.869159
HexCER	Hexosylceramides	0.0476178	0.638821	0.869159	-0.00483957	0.9791	0.991224	0.287913	0.869159
LPI	Lysophosphatidylinositols	0.17632	0.67093	0.869159	0.184842	0.645696	0.869159	0.577736	0.869159
PA	Phosphatidic acids	0.129092	0.424693	0.869159	-0.086289	0.62018	0.869159	0.485986	0.869159
PE	Phosphatidylethanolamines	0.0842195	0.248012	0.869159	-0.039321	0.623373	0.869159	0.890881	0.991224
PG	Phosphatidylglycerols	-0.130936	0.249722	0.869159	0.0490821	0.701714	0.888838	0.990643	0.991224
PI	Phosphatidylinositols	0.0750454	0.353896	0.869159	-0.0737587	0.388732	0.869159	0.65037	0.869159
FFA	Free fatty acids	0.00536328	0.970581	0.991224	0.0625676	0.669962	0.869159	0.569295	0.869159
LPS	Lysophosphatidylserines	0.00427402	0.97049	0.991224	0.00108957	0.991224	0.991224	0.121811	0.631203

## Sheet: Suppl table 1G
Supplementary Table 1G: Lipid classes significant (Benjamini-Hochberg adjusted p-value ≤ 0.05) by the group effect. Positive log2 fold-change (l2fc) means more abundant in the offspring born to hyperglycemic mother (PHG)
Lipid	Explanation	l2fc group (PHG/PNG)	p-value group (PHG/PNG)	Adjusted p-value group (PHG/PNG)	Differentially abundant
LacCER	Lactosylceramides	0.793493	3.61704e-06	0.000206171	increased in PHG
PS	Phosphatidylserines	0.271432	0.00197987	0.0376176	increased in PHG
SM	Sphingomyelins	0.249929	0.000279507	0.00796595	increased in PHG
