# Supplementary material for: Maternal hyperglycemia induces alterations in hepatic amino acid, glucose and lipid metabolism of neonatal offspring: Multi-omics insights from a diabetic pig model
Source: Mol Metab. 2023 Jul 4;75:101768. doi: 10.1016/j.molmet.2023.101768 (PMC10372374; doi:10.1016/j.molmet.2023.101768)
Supplement: Multimedia component 3 [file mmc3.xlsx]

## Sheet: Suppl table 2A
Supplementary Table 2A: Proteins identified and quantified using data-independent acquisition (DIA)-based nano LC-MS/MS proteomics in the offspring liver
Genes	Protein names	Protein groups	Unique peptides	q-value	Unique sequence coverage %	LFQ.intensity_D13_m_d3_PNG	LFQ.intensity_D14_f_d3_PNG	LFQ.intensity_D18_f_d3_PNG	LFQ.intensity_D19_f_d3_PNG	LFQ.intensity_D20_f_d3_PNG	LFQ.intensity_D21_m_d3_PNG	LFQ.intensity_D22_f_d3_PNG	LFQ.intensity_D23_m_d3_PNG	LFQ.intensity_D28_f_d3_PNG	LFQ.intensity_D29_m_d3_PNG	LFQ.intensity_D1_f_d3_PHG	LFQ.intensity_D32_f_d3_PHG	LFQ.intensity_D36_f_d3_PHG	LFQ.intensity_D37_f_d3_PHG	LFQ.intensity_D38_m_d3_PHG	LFQ.intensity_D42_m_d3_PHG	LFQ.intensity_D44_m_d3_PHG	LFQ.intensity_D45_m_d3_PHG	LFQ.intensity_D5_f_d3_PHG
HBB	Hemoglobin subunit beta	P02067,A0A5G2QRW3;F1RII7	10	0.000183554	45.58	1553620000	2451650000	3655090000	2784190000	1654000000	2723120000	2538860000	1783090000	1331370000	1465730000	5137700000	2016690000	2039750000	1461230000	1882530000	3688120000	1294240000	3236050000	2351730000
FABP1	Fatty acid-binding protein, liver	P49924	5	0.000183554	51.97	2388340000	2230760000	2164380000	2066720000	1648930000	2027380000	2284700000	2093780000	1495240000	1569260000	1911850000	2398360000	1803140000	2531820000	2207920000	2380480000	1383090000	2015880000	2208000000
ALDOB	Fructose-bisphosphate aldolase	A0A286ZTA4	20	0.000183554	54.4	1228690000	1189830000	1359080000	1004370000	1040360000	1024210000	1248400000	1111300000	964824000	1015200000	895235000	1054560000	1004240000	818164000	959616000	1168330000	1304670000	873710000	1195650000
CPS1	Carbamoyl-phosphate synthase 1	A0A287B4L9	81	0.000183554	62.32	1227110000	1314230000	1258350000	1109080000	1062840000	1041820000	1046080000	1144970000	940286000	903892000	719285000	1219240000	764333000	573013000	721071000	841254000	1266460000	851863000	786009000
GLUD1	Glutamate dehydrogenase 1, mitochondrial	P42174	39	0.000183554	68.1	980945000	966765000	978287000	747293000	778699000	1170610000	885932000	977460000	831978000	814013000	852359000	745625000	1038620000	1008770000	855869000	886598000	855914000	1163970000	899501000
GAPDH	Glyceraldehyde-3-phosphate dehydrogenase	P00355	17	0.000183554	56.46	757925000	701777000	950074000	816039000	796295000	763617000	825289000	818678000	783300000	820690000	981545000	1030420000	1160270000	854577000	784362000	1216440000	1303120000	961211000	978383000
PPIA	Peptidyl-prolyl cis-trans isomerase A;Peptidyl-prolyl cis-trans isomerase	P62936,A0A5G2QWG7	10	0.000183554	69.51	692409000	733281000	739188000	738061000	789074000	768521000	690748000	771627000	778577000	793482000	740585000	699819000	732319000	765887000	783820000	733751000	822763000	782341000	760502000
AHSG	Alpha-2-HS-glycoprotein (Fragment)	P29700	12	0.000183554	52.49	369203000	629971000	396780000	546260000	479931000	561201000	404507000	501176000	855273000	788136000	868614000	592788000	732079000	902570000	1077190000	1028450000	874735000	1319710000	952781000
GSTO1	Glutathione S-transferase omega-1	Q9N1F5	16	0.000183554	56.02	780166000	744715000	834639000	787292000	701652000	732187000	736219000	743535000	666782000	656464000	720503000	728790000	749970000	583675000	628672000	786523000	796981000	674268000	800281000
SORD	Sorbitol dehydrogenase;Sorbitol dehydrogenase (Fragment)	A0A287AT21,Q29318	19	0.000183554	47.42	685009000	656594000	744580000	756792000	616318000	702006000	672094000	656902000	649594000	640235000	474490000	564503000	634144000	556666000	580227000	573592000	559381000	466903000	531166000
PDIA3	Protein disulfide-isomerase	F6QA08	36	0.000183554	63.29	612329000	582381000	564397000	568440000	610859000	594075000	666997000	587706000	636614000	624011000	583357000	561180000	582421000	470675000	625991000	568812000	602947000	475822000	532862000
RGN	Regucalcin;Gluconolactonase	Q06AA3,A0A5G2R4X2;F1RWY0	19	0.000183554	70.9	395685000	511796000	585536000	458877000	431482000	568632000	476300000	518845000	375404000	361009000	569898000	537759000	484702000	621788000	518611000	639080000	604122000	759548000	752292000
HSP90B1	Endoplasmin	Q29092,A0A287AFA5;F1SRK6	48	0.000183554	55.72	521891000	499724000	465146000	473801000	535088000	509457000	572440000	491890000	564061000	550173000	505164000	473665000	590521000	496638000	699364000	546992000	608827000	481615000	458833000
HSPA5	78 kDa glucose-regulated protein;Endoplasmic reticulum chaperone BiP (Fragment)	A0A287BIL8,P34935	35	0.000183554	37.75	500199000	470271000	498425000	463933000	509320000	517165000	569103000	485973000	549877000	548620000	549800000	485545000	598806000	548017000	605956000	525084000	564473000	465916000	470212000
HSPA6	Heat shock 70 kDa protein 6	Q04967	2	0.000183554	3.89	493173000	465403000	471948000	497683000	591122000	530332000	466414000	461436000	481303000	463502000	569406000	426503000	567581000	438338000	434869000	383333000	410238000	393253000	402779000
ISYNA1	Inositol-3-phosphate synthase 1	A0A287AXJ7	32	0.000183554	60.43	327252000	607246000	226526000	512920000	332911000	364895000	249486000	317629000	658776000	656542000	378391000	349471000	481608000	634090000	660275000	558480000	550806000	583140000	412076000
EEF1A1	Elongation factor 1-alpha	A0A287A391;A0A288CG57	13	0.000183554	26.92	449445000	439086000	493771000	472334000	491074000	454044000	464237000	496942000	470574000	480244000	487835000	460978000	419634000	464389000	469122000	519757000	466398000	387262000	442953000
ATP5F1B	ATP synthase subunit beta	K7GLT8	27	0.000183554	58.25	438168000	424416000	432205000	453954000	428585000	437997000	416343000	431696000	403954000	424267000	411691000	471056000	420204000	391622000	427487000	444507000	576237000	448607000	467186000
ATP5F1A	ATP synthase subunit alpha, mitochondrial	A0A287A874;A0A287BRD5,P80021	31	0.00702226	57.32	416961000	418495000	421817000	460915000	443611000	419847000	398000000	438063000	407882000	408300000	399078000	492333000	414664000	387090000	404399000	454643000	560079000	446841000	475511000
ASS1	Argininosuccinate synthase	A0A287A9G4;A0A287AK65;F1S0X9	25	0.000183554	58.64	394617000	365064000	520177000	355619000	347560000	366627000	460019000	393673000	296730000	307520000	313532000	484132000	355031000	213591000	417226000	483708000	714794000	347860000	467355000
MDH1	Malate dehydrogenase, cytoplasmic	P11708	11	0.000183554	42.81	391800000	382807000	356405000	389869000	385046000	394799000	401848000	379699000	330405000	344169000	383520000	409581000	343801000	376667000	413409000	454021000	445893000	431134000	540210000
MIF	Macrophage migration inhibitory factor	P80928	5	0.000183554	38.26	285306000	311555000	344927000	374463000	295501000	291525000	294515000	311379000	348119000	369017000	338614000	354694000	346637000	379594000	467896000	490344000	516427000	428279000	415093000
CALR	Calreticulin	P28491	17	0.000183554	44.12	385130000	368914000	337103000	354889000	379867000	375082000	420413000	352290000	399247000	394561000	353985000	318643000	376728000	326270000	404533000	359265000	360474000	259360000	311669000
ORM1	Alpha-1-acid glycoprotein	F1SN68	14	0.000183554	56.65	275723000	437312000	258007000	394469000	306294000	409578000	258263000	297085000	417689000	366710000	317226000	226389000	375206000	300633000	525756000	359098000	354843000	530720000	378906000
PRDX5	Peroxiredoxin-5	A0A5G2R4K5;A0A5G2R9D6	12	0.000183554	69.75	309881000	325903000	385077000	333624000	319192000	366569000	362657000	348917000	283368000	284826000	302805000	330617000	281625000	312112000	339207000	375180000	381949000	363360000	382208000
ALB	Albumin	P08835,A0A286ZT13;A0A287AFS2;A0A287AMK0;A0A287BAY9;F1RUN2	32	0.000183554	47.94	333709000	354117000	365881000	303057000	395772000	390155000	394177000	476954000	254973000	239667000	436059000	530119000	196282000	175022000	146286000	443952000	301059000	88065600	419873000
MDH2	Malate dehydrogenase, mitochondrial	P00346	17	0.000183554	60.06	305148000	376495000	333572000	320487000	300853000	317171000	311590000	323692000	320857000	315686000	281674000	341640000	366302000	313074000	334859000	309222000	342802000	373828000	322285000
CAT	Catalase	O62839,F1SGS9	30	0.000183554	53.7	314400000	355228000	442495000	319238000	283526000	337205000	299899000	323042000	267427000	275710000	323526000	396829000	463234000	297575000	231717000	320985000	304082000	201165000	312429000
KRT8	Keratin 8	A0A287ARG4,A0A287A8E9	22	0.000183554	37.96	213461000	225870000	241691000	236510000	224250000	252364000	235098000	226070000	282223000	289692000	360445000	297156000	247756000	368742000	384470000	425133000	526986000	522038000	480509000
BHMT	Betaine--homocysteine S-methyltransferase;Betaine--homocysteine S-methyltransferase 1 (Fragment)	A0A286ZSA2,Q95332,A0A287ABJ0,A0A286ZMA6;A0A5G2QNT6;A0A5G2RAM0;E7D6R2;I3LC37	40	0.00725926	69.06	367044000	364159000	594007000	383453000	363220000	406326000	471138000	402764000	233594000	232089000	336685000	354091000	202485000	170499000	126404000	305874000	224606000	125903000	358497000
P4HB	Protein disulfide-isomerase	A0A5G2QN66;A0A5G2RDD7;G9F6X8	32	0.000183554	66.73	328270000	310145000	302376000	297638000	309390000	318191000	325724000	297444000	317431000	317468000	310347000	332422000	323806000	291802000	295150000	382868000	373275000	231499000	327899000
TUBA1A	Tubulin alpha-1A chain	P02550	1	0.000183554	3.99	NA	409825000	424624000	NA	376303000	408137000	412887000	NA	411650000	404803000	401738000	396406000	413423000	449680000	362186000	369727000	389213000	3881510	345314000
HSPA8	Uncharacterized protein	A0A286ZWK2;F1S9Q1;F1S9Q3	26	0.000183554	43.68	287908000	306806000	293176000	297702000	358529000	304365000	309330000	307775000	316721000	315623000	315058000	286803000	318964000	284649000	271644000	270515000	255588000	198946000	253972000
ENO1	2-phospho-D-glycerate hydro-lyase	A0A480WPU1	19	0.000183554	48.16	257140000	239035000	293952000	282154000	246173000	239500000	236351000	249898000	266783000	268265000	291442000	302460000	400370000	283742000	284699000	308173000	331481000	268638000	276782000
LOC100512795	PKS_ER domain-containing protein	A0A287A703;A0A5G2QDU0;A0A5G2QGP7;A0A5G2QHM7,A0A287BPT2	21	0.000183554	69.33	386188000	281467000	165806000	146814000	197113000	219511000	323742000	310856000	192280000	189033000	310437000	288367000	120675000	296063000	381712000	367536000	194453000	268247000	644998000
PCK2	Phosphoenolpyruvate carboxykinase (GTP)	A0A287ABW0;A0A287AES5	39	0.000183554	61.51	342354000	357285000	259310000	290557000	225742000	259503000	253215000	268619000	243024000	241604000	210066000	301771000	257110000	257945000	309212000	279913000	259088000	320896000	312853000
PPIB	Peptidyl-prolyl cis-trans isomerase	A0A286ZKG9	11	0.000183554	48.02	245974000	252170000	229267000	241019000	272705000	268363000	268867000	254286000	306612000	312885000	251241000	240392000	281191000	287566000	340182000	279507000	306839000	225168000	247169000
DBI	Acyl-CoA-binding protein	P12026	7	0.000183554	62.07	275058000	257380000	263453000	280903000	256262000	343342000	296354000	277851000	168832000	172013000	197631000	238686000	346962000	200410000	370585000	289655000	280804000	272226000	298340000
TF	Serotransferrin	P09571	43	0.000183554	64.37	247978000	249811000	215408000	206806000	255130000	276411000	259574000	315716000	261134000	253568000	371221000	291863000	216545000	193852000	148006000	424890000	369053000	126360000	353566000
HNRNPA2B1	Heterogeneous nuclear ribonucleoproteins A2/B1	A0A286ZI52;A0A287AW32;A0A481CJY0	20	0.000183554	64.23	257929000	263627000	280708000	264542000	250661000	272673000	269175000	251670000	262460000	254577000	266868000	281765000	282337000	281780000	270605000	233100000	253227000	262545000	263745000
KRT18	Keratin 18	A0A5G2RBD3	18	0.000183554	43.74	185742000	188635000	200819000	199250000	188386000	216585000	209022000	199232000	215475000	230994000	271104000	257575000	198283000	291369000	305922000	364504000	475265000	421411000	382703000
HSPE1	10 kDa heat shock protein, mitochondrial	A0A287A1U5;F1SMZ6	7	0.000183554	63.64	231816000	258173000	240993000	210940000	242950000	267330000	218773000	243643000	263735000	251419000	291974000	232410000	365030000	258430000	225178000	211267000	245025000	220327000	285623000
CTSB	Cathepsin B	A1E295	15	0.000183554	41.79	217165000	231548000	258279000	284229000	214982000	248324000	245501000	222238000	163193000	162060000	237648000	317414000	249643000	195807000	245127000	234221000	359525000	267618000	296253000
ALDH1A1	Aldehyde dehydrogenase 1 family member A1	I3LRS5,A0A5G2QF01	28	0.000183554	56.69	247945000	263158000	322934000	237933000	263378000	248318000	234260000	253037000	192324000	195434000	287229000	262669000	258239000	231890000	167914000	281046000	213849000	233438000	252698000
GOT2	Aspartate aminotransferase, mitochondrial	P00506	28	0.000183554	69.77	246791000	241045000	257551000	235522000	248666000	288371000	290393000	289176000	214537000	215999000	195823000	248055000	236266000	188849000	223731000	250326000	232037000	272223000	223352000
PRDX1	Peroxiredoxin-1	A0A286ZND5;F1S3U9	12	0.000183554	45.54	206460000	225874000	223238000	222846000	244085000	207243000	199608000	208092000	207687000	206058000	258405000	219698000	248643000	214530000	173909000	227828000	244105000	251259000	227703000
FBP1	Fructose-1,6-bisphosphatase 1	P00636	20	0.000183554	55.92	275795000	290802000	294746000	283393000	202641000	216696000	256222000	237636000	167539000	169407000	157197000	307947000	178479000	168265000	137386000	235840000	197719000	178548000	243122000
CYB5A	Cytochrome b5	P00172	4	0.000183554	41.04	212033000	258709000	223318000	237413000	247604000	230080000	213607000	236635000	209622000	212438000	191659000	230130000	242712000	202257000	220444000	216520000	149290000	165121000	203090000
SOD1	Superoxide dismutase [Cu-Zn]	P04178	5	0.000183554	47.06	209600000	170044000	262349000	191948000	198958000	216162000	235947000	227633000	168670000	172311000	242710000	264635000	199294000	187527000	187661000	261046000	178837000	172966000	270335000
AGMAT	Agmatinase	A0A5G2QWA2	15	0.000183554	42.98	203952000	199074000	222531000	181155000	156627000	220709000	208883000	210056000	154141000	163708000	190094000	183248000	226064000	196716000	178269000	223222000	236062000	262163000	187076000
HSP90AA1	Heat shock protein HSP 90-alpha	O02705	28	0.000183554	41.34	211013000	220495000	204533000	203784000	252525000	210136000	220843000	219707000	225426000	225264000	215936000	187416000	210025000	183353000	182056000	177325000	159315000	111840000	167550000
SLC25A3	Phosphate carrier protein, mitochondrial	A0A287AB71;A0A287BGP7;A0A5G2Q9K8;A0A5G2QMB3;F1SQT3	11	0.000183554	30.26	208058000	240869000	201084000	209402000	216940000	155850000	202587000	234233000	164246000	180175000	198944000	239406000	134315000	121502000	141114000	219189000	214733000	183583000	272517000
CES1	Carboxylic ester hydrolase;Uncharacterized protein	A0A287B3B4;A0A5G2QJR1;A0A5G2R2N5;A0A5G2RB01,A0A5G2QWJ0,A0A287B885	31	0.000183554	59.05	277032000	281335000	160430000	138797000	269723000	299836000	336680000	262348000	132581000	133585000	121111000	291696000	50310000	88481000	77379600	222233000	179938000	134330000	211487000
LDHB	L-lactate dehydrogenase B chain	P00336	14	0.000183554	44.31	170148000	176964000	200235000	204877000	186996000	170753000	164916000	196800000	161019000	163505000	166673000	237093000	164037000	187804000	216247000	208721000	192752000	198201000	238111000
ACSL1	Acyl-CoA synthetase long chain family member 1	A0A287BM44;A0A287BMY7;A0A5G2QBV9;F1RSZ3	38	0.000183554	53.89	175933000	174799000	173246000	156813000	143053000	175074000	194758000	184880000	141662000	145407000	222875000	270716000	204555000	163693000	117182000	289363000	224004000	103711000	321938000
PSAP	Saposin-B-Val	A0A286ZVG0;A0A287A0D2;F1SU97,P81405	16	0.000183554	67.5	153217000	158683000	171442000	191501000	166530000	200714000	190310000	157228000	161131000	152671000	188268000	202745000	241871000	182598000	213264000	151880000	210165000	218835000	202231000
TST	Sulfurtransferase	F1SKL2	18	0.000183554	59.82	225128000	240206000	220665000	209584000	170090000	199780000	186139000	187882000	176367000	179054000	139449000	190587000	178249000	170440000	162750000	165642000	142928000	198081000	155819000
RPSA	40S ribosomal protein SA	Q4GWZ2	13	0.000183554	56.95	175393000	171613000	167636000	181687000	190073000	178441000	167618000	180270000	184265000	187786000	164458000	167391000	173316000	183303000	171019000	187549000	190594000	154498000	155007000
UGT1A6	UDPGT domain-containing protein;UDP-glucuronosyltransferase	F1SM17,F1SM28,F1SM20,A0A287B177	63	0.000183554	51.78	156707000	170992000	190494000	183345000	182305000	143885000	188338000	196988000	149687000	158131000	188087000	206432000	134696000	133469000	180979000	217600000	168990000	133205000	245769000
TUBB	Tubulin beta chain	Q767L7	5	0.000183554	16.22	169090000	183595000	171834000	171182000	173871000	184991000	177488000	183588000	163911000	181169000	152168000	166071000	167930000	200220000	162645000	167275000	165318000	154740000	158983000
HSPD1	60 kDa chaperonin	A0A287ATN8	33	0.000183554	65.6	169951000	166866000	165031000	158296000	186871000	170691000	175459000	172239000	155855000	160379000	177197000	183601000	165854000	141812000	162558000	165304000	170969000	155469000	174976000
ECHS1	Enoyl-CoA hydratase, mitochondrial	A0A287AA21	14	0.000183554	50.61	179874000	169014000	188642000	171828000	159019000	181558000	179134000	170320000	152410000	151228000	133050000	170734000	173009000	128587000	167659000	155710000	171093000	207166000	160599000
HSP90AB1	HATPase_c domain-containing protein	A0A286ZKC5;A0A286ZR68;A0A287A9T4;A0A287BDM6;F1RQU2	31	0.000183554	35.64	174542000	181957000	168230000	177589000	202196000	185196000	176462000	179841000	193021000	191766000	159024000	154294000	170562000	161408000	156068000	154700000	126462000	84816800	133053000
ALDH9A1	4-trimethylaminobutyraldehyde dehydrogenase	Q29228	29	0.000183554	64.57	177908000	176154000	185258000	171066000	156782000	186206000	199404000	176710000	124717000	128020000	139705000	163555000	170096000	123491000	157495000	183844000	126237000	142628000	170621000
AKR1D1	3-oxo-5-beta-steroid 4-dehydrogenase isoform 1	F1SNJ5	27	0.000183554	70.25	189437000	185541000	177961000	182697000	129970000	164911000	167511000	189030000	126192000	123881000	155733000	176875000	131053000	144712000	105866000	189055000	132935000	220114000	141704000
PDIA4	Protein disulfide-isomerase	F1SAD9	39	0.000183554	53.56	152758000	143740000	151112000	145405000	165794000	147920000	183076000	148731000	170712000	164156000	151787000	156414000	161511000	147961000	188474000	175470000	187474000	120245000	120073000
PODN	Acetyl-CoA C-myristoyltransferase;SCP2 domain-containing protein	F1S762,A0A5G2QMJ3	19	0.000183554	41.34	139100000	145672000	171862000	129594000	142333000	138034000	131826000	145273000	129260000	129084000	175822000	223046000	178048000	115776000	86738500	211891000	235576000	109792000	220479000
OTC	Ornithine transcarbamylase, mitochondrial (Fragment);Ornithine carbamoyltransferase, mitochondrial	O19072,A0A480E1W6;F1RXQ9	17	0.000183554	53.66	193678000	182550000	189109000	152318000	134396000	191808000	177222000	189688000	131687000	133976000	119525000	181308000	155632000	109397000	117891000	138287000	146095000	147508000	127737000
RPS3	40S ribosomal protein S3	Q0Z8U2	21	0.000183554	73.25	151028000	151933000	141712000	152996000	165908000	147635000	145151000	166473000	151802000	160471000	143677000	146045000	134211000	151048000	150266000	166822000	151582000	135468000	163118000
PHGDH	D-3-phosphoglycerate dehydrogenase	A5GFY8	28	0.000183554	59.1	117203000	139225000	99376400	107743000	115788000	142554000	104700000	130277000	163973000	162697000	168510000	108390000	169640000	212937000	227649000	227262000	125142000	144730000	207913000
ETFA	Electron transfer flavoprotein subunit alpha	A0A287A4T2	16	0.000183554	67.27	160405000	150929000	155512000	151886000	144266000	159564000	152346000	155684000	127907000	132433000	148741000	166394000	136408000	117034000	135963000	154310000	164550000	153424000	161284000
DHRS4	Dehydrogenase/reductase SDR family member 4	Q8WNV7	12	0.000183554	47.67	159487000	185357000	152431000	114951000	128403000	102694000	116118000	120579000	123446000	123636000	187559000	242304000	159198000	179410000	112752000	171994000	122901000	79997800	240211000
PDIA6	Protein disulfide-isomerase A6	A0A5G2R6R2;A0A5G2RA90	17	0.000183554	53.55	133111000	145489000	143722000	138043000	151365000	140490000	153518000	136392000	158553000	156300000	154531000	142536000	132565000	131584000	158877000	147532000	161301000	105649000	126597000
AKR1C3	Aldo-keto reductase family 1 member C3 isoform 2;Aldo_ket_red domain-containing protein	A0A480SLU2;F1RYU4,A0A287B0I7	30	0.000183554	61.81	86973100	172616000	250369000	159139000	95895600	91409300	168693000	88169900	99263200	99092200	179641000	244270000	168403000	116258000	136857000	98816100	95073700	166151000	180373000
APOA1	Apolipoprotein A-I	P18648	15	0.000183554	46.42	104844000	144777000	131792000	140216000	122274000	130936000	134081000	122257000	144429000	130889000	190452000	154840000	170972000	117193000	82784600	188051000	127398000	94484800	184985000
PGM1	Phosphoglucomutase 1	F1S814	31	0.000183554	64.6	134076000	134256000	173870000	145632000	140565000	149300000	177611000	154104000	111804000	116791000	135474000	145192000	105302000	94280600	117517000	137391000	147794000	128242000	157944000
RPS25	40S ribosomal protein S25	F2Z5G8	4	0.000183554	28	151928000	146808000	118121000	140532000	151467000	137959000	124549000	137091000	166534000	149076000	133573000	127551000	140565000	140691000	125158000	147514000	135361000	101422000	119669000
ETFB	Electron transfer flavoprotein subunit beta	Q6UAQ8	15	0.000183554	58.04	144485000	139949000	147413000	142366000	133718000	145349000	132702000	141294000	116069000	115956000	132895000	155671000	121271000	106935000	120794000	145842000	154734000	141975000	147686000
UGP2	UTP--glucose-1-phosphate uridylyltransferase	P79303,A0A286ZI08;A0A481C881	33	0.000183554	62.2	125298000	127180000	153532000	145319000	127239000	141227000	140033000	125568000	112298000	107639000	120797000	144120000	122367000	122747000	151748000	156547000	122753000	190400000	140858000
ATP5MF	ATP synthase subunit f, mitochondrial	Q95339	1	0.00702226	12.5	179142000	NA	152661000	145551000	129756000	131726000	175981000	144873000	162719000	148340000	115212000	151761000	181795000	NA	160882000	128333000	170697000	150356000	139517000
AKR1A1	Aldo-keto reductase family 1 member A1	P50578	18	0.000183554	56.92	121586000	125387000	150023000	131543000	120790000	138223000	140668000	134553000	107097000	111053000	134181000	133240000	114080000	136337000	144766000	152012000	130507000	169419000	143147000
GALK1	Galactokinase 1	A0A5G2QDU1;F1RVY7	22	0.000183554	51.69	127303000	125613000	132398000	137486000	112908000	121275000	130283000	113349000	110789000	114236000	118274000	134309000	134649000	136285000	165439000	161335000	145079000	167446000	142301000
LOC110256483	Uncharacterized protein	A0A286ZID9;A0A287AAY9,A0A287BL83	17	0.000183554	41.28	116987000	103527000	197379000	85848300	132685000	189730000	177762000	122046000	83113200	84346200	151685000	126001000	82710400	102681000	141142000	188405000	122294000	141457000	171242000
RPS7	40S ribosomal protein S7	A0A287A9Y6;I3L5B2	9	0.000183554	41.75	118611000	134313000	124221000	139034000	145413000	135436000	120323000	136709000	144322000	151795000	123942000	130403000	124590000	142454000	125620000	143875000	130450000	114861000	121543000
PEBP1	Uncharacterized protein	F1RKG8	13	0.000183554	82.35	140600000	131844000	163766000	140751000	129092000	151105000	162811000	141856000	122422000	122475000	117885000	146750000	133854000	108055000	116024000	124906000	106352000	116441000	110853000
RPL12	60S ribosomal protein L12	A0A287AJH8;A0A5G2R7M9	6	0.000183554	41.27	132208000	131634000	117895000	125478000	142387000	138463000	127122000	140683000	122648000	141043000	129817000	124306000	128183000	134387000	126277000	134057000	135177000	105162000	125356000
TAGLN2	Transgelin	A0A287AK21;A0A287BK36;F1RJ93	13	0.000183554	73.87	127043000	127171000	131619000	136606000	138542000	129699000	133166000	132842000	138678000	136314000	134373000	127391000	119234000	126851000	107648000	138351000	129205000	106896000	122064000
NME2	Nucleoside diphosphate kinase B	Q2EN76	8	0.000183554	60.53	110501000	92363500	115601000	117783000	119160000	120604000	112877000	117269000	136251000	130053000	118343000	127782000	135586000	141345000	149454000	159975000	144894000	140530000	136000000
ACAA1	3-ketoacyl-CoA thiolase, peroxisomal isoform X1	A0A480UJ69	18	0.000183554	64.08	115565000	120639000	147801000	135194000	100619000	104710000	111401000	117398000	125951000	128444000	143631000	150690000	183472000	130887000	90582900	156766000	136405000	91205000	129410000
RIDA	2-iminobutanoate/2-iminopropanoate deaminase	A0A286ZNH3	9	0.000183554	90.51	120933000	130585000	136177000	129280000	115957000	126627000	130881000	107823000	102196000	97996400	134599000	132605000	113000000	113819000	137237000	143916000	138456000	121406000	157993000
NPTXR	Neuronal pentraxin receptor	F1SNX9	1	0.00775307	1.65	108256000	118847000	123675000	115121000	109362000	113345000	113300000	120930000	121876000	111475000	102092000	128606000	105708000	131361000	128173000	158492000	150122000	125656000	152518000
NDRG2	Protein NDRG2	A0A286ZIM7;A0A480ZBJ4;A0A5G2QBC1	13	0.000183554	57.63	150026000	166208000	173675000	143305000	146144000	142369000	169736000	156696000	83050400	93937900	139834000	120088000	93217900	75320000	81919600	116047000	92836000	57067900	116819000
ATP5F1D	ATP synthase F1 subunit delta	A0A286ZYL7;A0A5G2RN51	5	0.000183554	41.07	121101000	116725000	112799000	132674000	123236000	114504000	116885000	120668000	103368000	111089000	110139000	124647000	113709000	109783000	110165000	118849000	146266000	118185000	124871000
CRK	14_3_3 domain-containing protein;Uncharacterized protein	A0A287A2R9,A0A286ZTD8	28	0.000183554	58.82	112883000	110400000	117377000	118346000	112642000	120493000	116677000	112872000	114621000	115078000	122220000	116576000	116813000	128221000	133147000	119932000	115253000	118375000	119704000
RAN	GTP-binding nuclear protein Ran	A0A5G2QZY6;F1RFQ7	11	0.000183554	44.14	110792000	132134000	120151000	128923000	130812000	108553000	100742000	121123000	127351000	123387000	108817000	119488000	101322000	118772000	116745000	130312000	118057000	104324000	105657000
YWHAZ	Tyrosine 3-monooxygenase/tryptophan 5-monooxygenase activation protein zeta	A0A287A0Q6;A0A287AXR5;A0A480PLY3;F2Z558	11	0.000183554	44.22	97776100	105897000	105515000	110442000	102587000	111998000	105906000	107232000	101470000	103965000	127929000	112700000	124420000	128994000	131102000	125036000	123932000	123525000	134300000
ACADSB	Acyl-CoA dehydrogenase short/branched chain	A0A287B1V1;F1SED0	21	0.000183554	67.36	93911000	93030900	111291000	95206400	94035300	114077000	107970000	102754000	92415400	94978100	131367000	106973000	147639000	99100300	123010000	125331000	143468000	150306000	145686000
PGAM1	Phosphoglycerate mutase	A0A287AJQ2	14	0.000183554	50	108668000	104104000	127443000	125199000	127112000	98203500	110453000	109881000	102348000	103965000	117606000	130955000	109368000	98919300	104909000	125589000	140654000	111037000	113603000
MT-CO2	Cytochrome c oxidase subunit 2	P50667	5	0.000183554	27.63	102087000	115921000	116025000	114273000	110726000	99554200	106821000	100990000	108864000	121847000	104318000	127149000	105244000	92530400	120154000	110835000	134740000	138443000	119944000
PC	Pyruvate carboxylase	F1RUV5	52	0.000183554	54.95	104667000	97223600	113958000	103939000	80674000	101071000	102984000	95529300	85014000	83471800	112568000	161174000	137731000	107280000	106667000	125757000	152212000	146430000	125468000
PGK1	Phosphoglycerate kinase 1	Q7SIB7	20	0.000183554	53.48	103974000	92003800	108822000	108595000	100165000	106384000	103504000	102879000	112648000	109501000	102523000	112531000	134151000	112683000	127782000	124062000	136037000	121712000	113393000
PRDX3	Peroxiredoxin 3	A0A5G2QKD9;F1S418	8	0.000183554	48.46	118356000	122700000	130933000	117932000	109864000	113754000	109708000	114582000	102389000	101964000	103844000	136956000	115143000	98496300	91107900	115416000	108580000	107290000	95302600
TPI1	Triosephosphate isomerase	Q29371,A0A288CFT0;D0G7F6	16	0.000183554	60.48	95600200	88018200	115885000	105083000	108376000	87643800	97685400	106006000	95468900	96719400	141209000	123443000	141534000	95718000	90624900	118614000	160025000	110821000	132730000
HSPA9	75 kDa glucose-regulated protein	A0A287ADJ2;F1RGJ3	32	0.000183554	49.93	119986000	107398000	101982000	112682000	118480000	109111000	112117000	106900000	109442000	110790000	106426000	105298000	108303000	99908300	121999000	102604000	126353000	107550000	120991000
ALDH2	Aldehyde dehydrogenase, mitochondrial	Q2XQV4	22	0.000183554	49.33	110653000	100936000	133205000	106831000	103087000	115720000	117090000	103441000	92739900	91473900	118519000	118293000	147082000	94098600	90623000	108273000	107357000	139709000	107716000
GSTA1	Glutathione transferase;Glutathione S-transferase	A0A5K1VST3;F1S7C9,F1S7D3	10	0.000183554	35.37	19230900	204990000	307099000	292284000	127738000	128619000	25241400	300443000	92544200	80748800	84074300	234510000	12367700	NA	21087000	81043700	4253070	16945700	73432400
PARK7	Maillard deglycase	Q0R678	12	0.000183554	77.25	99628000	101441000	113168000	105778000	107498000	113304000	114609000	107967000	105578000	106796000	109908000	101561000	102677000	100041000	122171000	120575000	109367000	114822000	128084000
MTHFD1	C-1-tetrahydrofolate synthase, cytoplasmic	A0A5G2QGL1;F1SA74	43	0.000183554	53.65	98296300	107132000	111355000	108476000	102890000	112840000	90460200	116672000	111647000	111176000	104507000	116511000	103661000	107708000	124856000	116727000	86825700	116518000	114357000
FAH	Fumarylacetoacetase	A0A5G2QPJ7	18	0.000183554	46.46	101666000	112935000	138928000	116565000	103696000	120271000	134510000	134151000	99084400	101757000	88474100	122268000	67177600	60361600	121660000	97289600	101943000	113200000	120606000
RPL31	60S ribosomal protein L31	P62901	6	0.000183554	45.6	109186000	109590000	93362200	109341000	118838000	116981000	95528800	112537000	126775000	127907000	107818000	94153100	106040000	106870000	106281000	111356000	104628000	80975100	97591100
IDH1	Isocitrate dehydrogenase [NADP]	A0A287A8M1;I3LDC7	17	0.000183554	48.23	77278000	98558000	95349900	79480300	94123800	92281000	115777000	95578600	101724000	103811000	124384000	130774000	129991000	114182000	93630400	127736000	95800200	110098000	119974000
EEF2	Eukaryotic translation elongation factor 2	I3LII3	54	0.000183554	62.8	113518000	107439000	101436000	108619000	123218000	112521000	107740000	118298000	115408000	118032000	100305000	89132800	102060000	103805000	99156000	104313000	98389800	78711600	93887500
RPS28	40S ribosomal protein S28	Q6QAT1	4	0.000183554	40.58	107756000	106551000	100027000	109073000	109742000	107091000	96118000	105402000	115754000	110644000	90898800	98957500	113556000	109991000	102260000	108023000	107751000	91459400	95256000
COX5B	Cytochrome c oxidase subunit 5B, mitochondrial	Q5S3G4	4	0.000183554	27.91	107161000	92827100	102535000	99040300	89805100	105133000	98054100	85915400	102845000	101156000	115478000	108577000	123208000	104155000	95571000	91081400	129107000	106104000	107854000
AKR7A2	Aldo_ket_red domain-containing protein	A0A5G2R0M9;F1SUP1	17	0.000183554	55.95	106815000	102573000	93731400	104651000	74018200	102164000	90377800	92774600	96980200	97439400	85825900	110072000	110119000	105678000	112530000	114321000	94876100	119988000	104087000
COL1A1	Collagen alpha-1(I) chain preproprotein	A0A287A1S6;A0A287BLD2;A0A5G2QQE9	11	0.000183554	10.71	99401400	100134000	86599400	118598000	115809000	111916000	88781300	105003000	116983000	105687000	93694800	128223000	60910800	151827000	60986900	134028000	52396600	96994000	87119200
RPLP2	60S acidic ribosomal protein P2	A0A287B7U0;F1RYZ0,Q29315	6	0.000183554	35.65	104132000	95819300	89611800	102785000	108796000	108313000	98701000	103935000	108408000	110347000	101730000	93950400	99582100	105926000	100759000	103589000	96576200	86821100	94869800
RPS19	40S ribosomal protein S19 (Fragment)	Q29308	7	0.000183554	38.97	99952600	100948000	89750300	100436000	107270000	101499000	90708900	103543000	119475000	118121000	97823000	91319600	100187000	100603000	99316000	102842000	102435000	79557100	90441200
HADH	Hydroxyacyl-coenzyme A dehydrogenase, mitochondrial	P00348	13	0.000183554	56.69	107076000	116793000	128394000	107363000	96291900	111047000	106216000	106917000	94278600	93240600	86590000	123359000	93388300	75933000	79070500	100112000	97105200	91280700	77259400
ACO2	Aconitate hydratase, mitochondrial	P16276,F1SRC5	35	0.000183554	54.8	112756000	107750000	82602000	101160000	96582100	88727800	82128500	97944900	100935000	102136000	67515200	81447300	108097000	109474000	114758000	94953500	83413200	109336000	123181000
BDH1	3-hydroxybutyrate dehydrogenase 1	F1SQX8	15	0.000183554	43.64	102946000	99006400	110974000	91853700	89153300	108119000	102927000	113994000	57091100	61777000	92019400	150278000	77450600	69731700	80261100	113284000	83425000	116708000	141072000
TKT	Transketolase	A0A5G2QNL3;A0A5G2RF77	24	0.000183554	56.86	93744700	83366200	110598000	104437000	96332700	99592800	103873000	92198800	90703400	88907000	94635800	111512000	107511000	87872600	104971000	98216800	89733400	108560000	95136900
RPS26	40S ribosomal protein S26	P49171	3	0.000183554	31.3	133115000	80111600	83803100	91760200	101328000	103432000	105503000	110092000	109321000	131301000	107799000	74357700	103461000	94656900	109908000	94667800	100299000	59840900	59078100
ARG1	Arginase-1	Q95JC8	17	0.000183554	57.76	119075000	113381000	104813000	87572400	100820000	85114600	96531300	82500700	98525000	96710100	78571100	72807800	94971300	56128200	124009000	69441700	134039000	126152000	112343000
CRYZ	Quinone oxidoreductase	Q0MVN8	15	0.000183554	64.44	93034500	104566000	87612800	91138200	96872000	109622000	99974600	100569000	80168300	80044500	80887100	96429000	96623100	104390000	115941000	109520000	90922000	102939000	96405900
COX4I1	Cytochrome c oxidase subunit 4 isoform 1, mitochondrial (Fragment);Cytochrome c oxidase subunit 4	Q95283,A0A5G2QPD2;I3LER5	8	0.000183554	46.39	96122300	104897000	99863600	92667900	92094700	88425200	98338100	86931400	98687100	101277000	94542000	102343000	95429000	82432500	95138200	90278400	107159000	107648000	101793000
EEF1G	Elongation factor 1-gamma (Fragment)	Q29387	20	0.000183554	49.54	95383800	95980600	95310300	99532600	110824000	101819000	97716700	105607000	95426800	97094900	106481000	99913600	93518900	90689800	81153100	98763700	105971000	65400000	94838200
HSPB1	Heat shock protein beta-1	Q5S1U1	13	0.000183554	66.67	89784100	108451000	102001000	98505600	86739000	87932600	103146000	91974100	98701000	105312000	88683900	85478700	86712300	85011300	120597000	96075200	86157000	104066000	97082200
ARHGDIA	Rho GDP dissociation inhibitor alpha	A0A287AQC2;E7EI20	8	0.000183554	31.85	84390300	94561700	98272100	102434000	87773300	93586700	93244500	91523200	92617100	91721800	101827000	96190800	90324700	99242600	97289900	100882000	100984000	87490900	94421800
SUCLG1	Succinate--CoA ligase [ADP/GDP-forming] subunit alpha, mitochondrial	O19069	10	0.000183554	36.42	104547000	98115400	88366900	82477400	82451000	94851500	94700300	99503900	82516800	85201500	90758500	108442000	93994000	84495700	97618200	97579100	104418000	107289000	93331300
RACK1	Receptor of activated protein C kinase 1	P63246	16	0.000183554	65.62	99131700	97248600	90594800	96951200	101138000	101014000	98175000	100796000	91285500	99081200	98679900	84628900	100087000	97471000	90664900	87708400	95490900	66958900	89722500
EIF5A	eIF-5a domain-containing protein	A0A286ZK63;A0A286ZUV8	5	0.000183554	32.61	78325300	87856400	89880700	94111300	101995000	98633200	85234500	96539800	99276900	93110800	98335100	86466400	84968000	85217400	99820900	96832000	101875000	108813000	97919200
VDAC1	Voltage-dependent anion-selective channel protein 1	Q9MZ16	17	0.000183554	74.2	94460300	94289900	88794900	89905600	99567500	95681200	93718600	94788500	90527400	98084700	91585600	89061600	95193600	84033500	98407100	88306100	98213000	93912700	100844000
PCBD1	4a-hydroxytetrahydrobiopterin dehydratase	F1SUB1	6	0.000183554	57.69	82209400	78062300	90638500	86042100	74292600	91381900	98184200	86623300	95874700	100098000	86241000	90958700	83541300	90247800	113200000	97619700	108859000	117189000	105276000
LAP3	Cytosol aminopeptidase	P28839	29	0.000183554	58.19	110956000	94413300	107408000	95366400	84093900	109196000	97086100	105408000	68071500	68797700	90510900	105739000	87346800	80124700	87631900	106355000	84261600	77685500	112319000
PFN1	Profilin	A0A5G2R9A9	1	0.000183554	8.84	72683100	91533500	103497000	99558200	91830700	91436900	87404200	94456400	80696200	95383500	105508000	97727100	80508200	80569000	90786800	112143000	92497600	89380300	103434000
CFL1	Cofilin-1	P10668	10	0.000183554	44.58	87248300	86694000	91560000	92979500	97910100	93281100	91909900	95205600	90258200	91286500	92263100	87323100	88332300	95669200	89957000	94213300	94694400	94863100	91425800
HP	Haptoglobin	Q8SPS7	19	0.000183554	56.48	63762900	48855000	60309100	89356000	101196000	81297000	141380000	71874500	85850400	80616000	111086000	75115200	123190000	93438400	183874000	104647000	67456200	107622000	52455500
HPD	4-hydroxyphenylpyruvate dioxygenase	Q02110,A0A286ZK24;F1RNR6	24	0.000183554	55.22	121872000	109990000	149916000	90668800	99180400	91557800	123754000	108232000	80967900	77775400	78096600	95630100	53678200	27687100	69996300	78099600	121523000	64774600	94415300
RPS20	40S ribosomal protein S20	A1XQU9	5	0.000183554	29.41	91021000	85603700	80094800	81473500	98888300	98002100	89139600	94760600	100796000	106811000	95972800	81862300	94193600	90093600	86254200	88114200	92032000	74467300	88394900
TXN	Thioredoxin	P82460	4	0.000183554	30.48	88318800	74559500	76947200	81557100	84799800	89867100	88669100	78751800	86871500	83752600	110492000	92199300	102453000	95782800	89303200	101052000	103724000	81750400	104503000
TKFC	Triokinase/FMN cyclase	F1RKQ4	23	0.000183554	59.76	83292500	77505900	118421000	80478900	81438600	92008800	94839000	93267100	61571500	59323400	89401900	93880000	113986000	74031900	86471300	113683000	104846000	100965000	91057100
EPHX1	Epoxide hydrolase 1	P79381	29	0.000183554	58.59	93763200	113283000	80045600	98628900	118015000	74189800	77182100	103989000	67932200	69683800	118554000	112433000	92094600	72319000	63139100	90544500	69267200	61549900	131243000
PGRMC1	Membrane-associated progesterone receptor component 1	Q95250	10	0.000183554	41.75	104201000	113976000	112599000	106774000	87465800	84266200	97838300	89537600	87582900	86326600	82578600	92250200	87495900	68746400	69024600	82585000	71960100	67408000	83328400
ALDH6A1	Aldehyde dehydrogenase 6 family member A1	A0A5G2RA17;F1S3H1	29	0.000183554	62.6	103215000	95794200	98240600	80987500	66058900	100784000	100209000	88506100	74788500	75264100	65082500	88508000	85541700	68571900	102453000	79672000	103017000	100807000	91889200
RPL30	60S ribosomal protein L30	A0A287B6Y1	7	0.000183554	58.26	95562400	89673700	78015000	87578100	96157000	87747700	84675300	97969300	92401000	94319400	94934300	80988300	83920000	78209900	83992200	90039100	87199900	70695300	94843600
FKBP2	Peptidylprolyl isomerase	A0A287AA25;A0A287ACX4	5	0.000183554	37.86	94021700	93542900	87924100	97194200	90453800	87887300	96175200	90378800	96956500	98704300	70120400	90566900	77168800	78506100	88784900	86240700	93393800	73127800	73678100
LOC100739741	Cytochrome P450 2C8 isoform a;Uncharacterized protein	F1S8V6,A0A287A7P3	24	0.000183554	45.34	89002400	105869000	82689200	81370300	92336700	62469400	99588300	100418000	51129800	52920500	80558100	148202000	82619200	63733600	49456400	133498000	112386000	44715600	130241000
PRDX2	Peroxiredoxin-2;Peroxiredoxin-2 (Fragment)	A0A287A690;A0A287AJ76,P52552	9	0.000183554	36.22	81025600	84360300	99670800	90382400	82306700	81315500	93298200	76213000	71858800	71478400	94231500	105211000	77338600	74975900	88861300	106586000	88874100	105242000	86650200
FASN	Fatty acid synthase;Beta-ketoacyl-[acyl-carrier-protein] synthase I	I3LCW1,I3LC73	75	0.000183554	56.78	91211800	97501900	95415000	95475500	132785000	115107000	89121800	132267000	114072000	121061000	62227700	47560700	98056300	58108300	71601300	69069800	73549800	34603400	50505300
ADH5	S-(hydroxymethyl)glutathione dehydrogenase	F1S0C1	16	0.000183554	62.34	88195600	88092300	103831000	91076900	88259000	89661500	98483000	88932100	61228700	61060200	86759600	100884000	74593400	66774000	85078600	98325000	85445000	85994100	96992900
RPL27A	60S ribosomal protein L27a	A0A287APP7;A0A287AWS4;F1RGC0	6	0.000183554	24.64	96613000	98455700	70306300	89325600	104330000	85743400	77633200	95386900	98041100	96903200	96818600	76966700	75664000	70947900	63086300	99858700	90616400	55114300	83644600
RPS3A	40S ribosomal protein S3a	F2Z5C7	16	0.000183554	51.14	89873200	90139000	78231000	87115700	93669100	88567300	79776600	91867500	91200600	95947600	84351000	77604500	83505900	83850000	82573300	93058900	87104900	62216600	80903900
ALDOA	Fructose-bisphosphate aldolase	A0A286ZYX8	21	0.000183554	51.9	86290200	68175700	72941300	89488000	95422100	61446500	63662200	79161100	82916100	86494200	90027800	85175300	109970000	78586800	68345200	88678600	148336000	75249800	88395100
VDAC2	Voltage-dependent anion-selective channel protein 2	Q9MZ15	13	0.000183554	57.14	87997300	91442900	81092000	81614900	90514100	80070200	82764400	92377000	77645300	83807000	92279000	87029700	80738400	70933600	82038600	79972900	92066800	83174700	100026000
HSD17B10	Hydroxysteroid 17-beta dehydrogenase 10	K7GP28	17	0.000183554	78.16	103938000	89265100	89672900	103269000	80036400	98463000	88354500	82716300	81071000	84429800	52557200	76073100	78237300	76934300	89472700	78050000	78061600	103439000	82495000
GSTZ1	Maleylacetoacetate isomerase	A0A5K1UWY1;K7GQV5	15	0.000183554	80.56	97340000	95588800	113212000	84736900	80717900	99321200	106513000	96625400	66961500	67908000	72468300	75695900	78123100	68423800	77587300	76985000	79355800	79356400	83583400
VKORC1	Vitamin-K-epoxide reductase (warfarin-sensitive)	A0A287B0I6	2	0.000183554	16.56	96290500	150164000	115270000	101531000	94437300	67810800	118416000	117685000	27004600	37856700	117109000	84387900	30127300	20708800	38232100	127658000	81891300	44360200	117505000
ALDH1L1	Formyltetrahydrofolate dehydrogenase;10-formyltetrahydrofolate dehydrogenase	A0A5G2QTB1,I3LEN7	43	0.000183554	57.79	86837800	109422000	112580000	98825900	78131800	89165400	83818100	97028100	87505200	86215600	62890600	77457000	83519400	57530800	70677300	79257400	76671200	71908800	66294200
TUFM	Elongation factor Tu	F1RFI1	26	0.000183554	51.41	78212200	80947100	76402900	83070700	73050500	76187200	72396300	74910700	77493300	76777300	71926300	89152800	90478800	84368100	95905300	80641600	96934200	117100000	76111300
ATP5PD	ATP synthase subunit d, mitochondrial	A0A287A2Y4;A0A287B0C3;A0A5G2QY12	13	0.000183554	77.02	86509700	81260800	80839300	88225100	82219600	79299800	79353300	80039000	78486300	77825500	76255700	86855300	81159900	74475000	73451300	81259800	103036000	81281200	80632300
ATP5F1C	ATP synthase subunit gamma	A0A287A9I8	10	0.000183554	40.51	85839600	78477100	79495300	84079500	78756400	78586500	75601700	82398500	74408800	77073000	77626700	86700000	80848600	72042300	75253500	82715400	103400000	81414300	96325300
DCXR	Dicarbonyl and L-xylulose reductase	A0A286ZQ44	16	0.000183554	81.15	90140400	88724500	94050400	81637600	69990000	105620000	86446900	86093700	75099600	77131400	60413600	75209300	65276000	66126700	92838600	78329100	78894300	83160400	88667200
RPL11	60S ribosomal protein L11	Q29205,A0A286ZRK7;A0A5G2QRK2;I3LD74	7	0.000183554	28.65	75283900	89208800	72910500	87428000	88687400	80755300	70373300	83188000	93242900	89930100	67008700	85636100	65547000	71422300	83468800	95897800	87848400	71549900	72456200
PCBP1	Uncharacterized protein	I3LEC2	10	0.000183554	48.31	83581800	89641300	86397800	86656200	88183900	88321300	83643300	88028000	78747900	82991200	80242200	77434200	79130700	81965000	67990300	76599100	70519500	59952400	73380100
FKBP1A	Peptidylprolyl isomerase;Uncharacterized protein	A0A5G2QXY7;Q2VTP6,A0A5G2R9F7	5	0.000183554	34.95	79303500	71116600	82398800	76463100	78385700	85848000	92345900	79582500	65963200	70198400	88890600	80786300	76046500	83499600	80697700	79321200	85935500	80815800	84609300
HADHA	Trifunctional enzyme subunit alpha, mitochondrial	Q29554	31	0.000183554	51.77	82732500	77613600	72944500	70186500	62398400	77110000	72618500	73211200	61673100	60101500	70726300	93150900	85176000	91200300	90311500	98069000	90920700	79214200	97631300
APOC3	Apolipoprotein C-III	P27917	2	0.000679002	21.88	80502000	83418100	68340100	92883300	90502200	72491000	68398300	86600300	92188100	88470400	80553200	73796600	79675700	62532200	45780800	101179000	67729000	61673000	96242600
DECR1	2,4-dienoyl-CoA reductase 1	A0A5G2R5W7	20	0.000183554	59.48	88246800	88784700	89384100	77533400	68833300	88098300	82874700	80216700	72756900	71964700	68122300	86529600	82710100	65856200	67243400	78199300	75108100	93308800	63845300
RPS12	40S ribosomal protein S12	P46405	7	0.000183554	48.48	80622900	74542500	69635200	77301800	85542300	84034600	78234700	82402500	82085900	83983500	80216600	72643400	75510700	81000900	72722800	78939300	78828600	65833600	79006800
QDPR	Dihydropteridine reductase	Q8MJ30	11	0.000183554	60.49	81432400	82753600	84872500	76711100	69842100	81528900	85327600	76490700	68651300	66685300	68583700	80095200	71755400	74598000	83470400	80240900	70550000	88474000	89616600
ACAT1	Acetyl-CoA acetyltransferase 1	I3LP02	20	0.000183554	62.91	79347500	73054800	69799800	66881200	61987000	79670200	80362500	62634500	66165200	69368800	60827200	77974300	72120800	88324200	105026000	69396100	76941600	138390000	77177700
FGA	Fibrinogen alpha chain (Fragment);Fibrinogen alpha chain	P14460,F1RX36	31	0.000183554	100	55721100	48529000	46343300	61308700	65345200	51409400	86855200	53960500	67238200	66844600	101826000	68299800	84923800	55430100	90475900	105046000	207343000	97046800	61288800
CES3	Carboxylic ester hydrolase	A0A5G2REZ9;I3LEI5	15	0.000183554	34.15	67841100	84839300	68674600	68137600	76645900	92357300	70551400	74941600	69377100	73121900	89697200	68635300	100497000	77831500	71283700	85872900	98938500	61136400	70414900
LDHA	L-lactate dehydrogenase A chain	P00339	19	0.000183554	58.73	69249800	47107600	75176100	62091100	62823700	61513300	64597700	73130900	70368900	71558100	73997900	87136100	120401000	66580300	66304600	117155000	128623000	76390300	63762400
SLC25A4	ADP/ATP translocase	A0A286ZIE8	6	0.000183554	15.1	91561300	92429800	91443700	82636900	77294600	54168200	97771900	99093800	31562400	33252800	90047500	106123000	34145700	29773300	42890700	87774700	71192000	53980000	181275000
HAAO	3-hydroxyanthranilate 3,4-dioxygenase	A0A286ZLU2	13	0.000183554	46.5	83040300	76849300	87990600	78403400	70430900	84013900	84814500	78415000	67450400	65862500	64966800	78421000	67007000	72679700	82775300	76792200	68450000	76237900	80499800
COX6C	Cytochrome c oxidase subunit 6C	A1XQT2	4	0.000183554	43.42	68200200	102712000	82601500	86465200	80828200	64853000	60190500	66757000	80363400	70692000	58380500	98928100	51169100	50251000	69827900	89504600	81089500	87036500	75492400
HNRNPU	Heterogeneous nuclear ribonucleoprotein U	A0A286ZP67;A0A286ZVL0	27	0.000183554	39.33	74063000	78181200	76589700	70445500	72952600	78050000	74869600	78170000	76384700	78113200	78871300	74041600	79068700	76565300	76577300	65428100	68501900	73490800	73151600
COX6B	Cytochrome c oxidase subunit	A0A287A808	6	0.000183554	63.95	82373300	76240000	78976000	79177900	70096500	69656100	76034800	64979000	65562800	67292500	73837200	87298200	75514900	71001600	67881000	70817100	89739000	62622300	77714900
FDPS	Farnesyl diphosphate synthase	A0A5G2QST4;D0G6X4	12	0.000183554	33.68	64954600	72037900	102708000	73827300	84500100	74061400	75965700	78855300	87683100	89548800	47478400	72458000	86523800	63200700	68390600	69881500	62154000	80491600	51747800
ALDH4A1	Multifunctional fusion protein	I3LNB4	26	0.000183554	50.08	83586200	94162400	82142100	68940400	66599500	76832200	81301000	82848100	58740200	57803000	72779300	77777100	75209900	54958300	66954800	80912300	81771100	67138000	75568200
RPLP1	60S acidic ribosomal protein P1	F1SIT7	1	0.000356125	14.04	72578200	89480500	68238200	88122900	73648000	69445300	66421800	73569000	78600800	87451400	68451600	57788300	79041500	76949100	72099800	78013700	83844000	61893800	47926900
RPL23	60S ribosomal protein L23	P62831	9	0.000183554	52.86	76831800	74647400	59178900	74865900	82203200	73676900	62837300	78059700	83917500	84284400	74591100	62432800	69927100	75518000	67724200	83303200	73138000	51016200	77877200
HNRNPK	Heterogeneous nuclear ribonucleoprotein K	A0A287A699;A0A287B646	23	0.000183554	52.5	68237300	70970900	76662300	71952000	68968300	73494000	68511700	72949600	74109800	73379600	75957700	76231600	72400300	77672400	72637600	68067200	71108500	76333400	72049200
RPS2	40S ribosomal protein S2	A0A287ASU4;I3LJ87	11	0.000183554	39.25	75653500	78933400	66379500	73128900	75003100	70642900	66184200	78487900	80932600	80978500	67701400	67722600	70598100	66121300	70140600	78396400	73158800	57964700	73241400
EEF1B2	Elongation factor 1-beta	A0A5G2RD82;F1SHD6	4	0.000183554	15.36	70099900	68266900	67500800	76891700	84621800	77782400	70947200	78809000	76448700	71310200	80901400	75921500	66732100	68262200	61086700	74116900	82242800	50834500	68123800
SDHB	Succinate dehydrogenase [ubiquinone] iron-sulfur subunit, mitochondrial	Q007T0	14	0.000183554	53.93	77027300	72602500	67486500	69735700	65488800	73237400	74108600	70219200	63099300	64158500	63463800	72360700	80531600	71768800	72975500	69128400	86998200	84671600	70304600
GPI	Glucose-6-phosphate isomerase	P08059	12	0.000183554	26.34	52885300	47830600	68227500	61659900	53352600	58248900	60861800	65075100	52328300	56000300	75564300	81714800	94748900	74425400	80088100	85169800	111037000	85096200	97333500
CNDP2	Carnosine dipeptidase 2	F1SNL7	25	0.000183554	60.84	58913200	53121000	52420900	61157300	67164900	71427600	64996800	69563600	59384200	59164900	83453400	74887000	87227200	68508200	81272700	87880400	80883000	73811900	85828600
HSD17B4	Hydroxysteroid 17-beta dehydrogenase 4	I3LEF8	43	0.000183554	60.11	78283900	81456700	91093700	74641500	70812600	65416700	74649400	77945100	60785000	62211800	68402600	87374200	80901300	56964200	51801000	75586200	65186300	45188300	69394400
GBE1	1,4-alpha-glucan branching enzyme	A0A480PP98	33	0.000183554	49.86	64766200	62927600	74991000	66131200	68565800	79645100	75396800	76904400	51169400	54076400	65083300	78191100	70113700	64877900	77124600	79275900	64340200	75571800	85180900
CTSD	Cathepsin D	P00795,A0A286ZX26	18	0.000183554	39.71	62851100	59907600	63199900	73873600	58847300	77757400	71696200	51105100	54121800	53336300	84217000	84835500	71435200	55216000	61805500	65313900	93545200	82158500	88660100
GDI2	Rab GDP dissociation inhibitor beta;Rab GDP dissociation inhibitor	Q6Q7J2,A0A287B4B7;A0A287B6B3;A0A5G2QSK4	29	0.000183554	56.63	67016200	65254300	70851800	65494600	69720000	70493900	70150700	71970700	66117300	67583100	71252700	71888200	65009700	66412200	64146700	73582300	70497800	66190800	74221900
ATP5PO	ATP synthase subunit O, mitochondrial	Q2EN81	9	0.000183554	57.75	68533600	70896600	64222800	68222200	66114300	71609600	60638200	67411700	64368300	65965600	65674700	73367300	71736900	64117800	63365800	69856700	88614000	65564500	77375000
DDOST	Dolichyl-diphosphooligosaccharide--protein glycosyltransferase 48 kDa subunit	Q29381,A0A287AGM8	16	0.000183554	39.41	62680800	62211200	67429200	63244700	66291200	70481900	67825900	68864800	68657700	74212300	65901700	66713900	64309100	67914900	72717800	72857900	78898100	69095900	73907100
LOC100515741	Uncharacterized protein	A0A287AW66;I3LUV4	6	0.000183554	21.58	70767600	68318100	76636100	80648800	81715800	67710500	59833500	83454100	48810800	58273700	91756100	86185900	68634000	70258100	48643100	94598700	46502700	19797400	75196900
SPAG8	Sperm associated antigen 8	A0A287BA79	5	0.000183554	23.95	71608200	73957600	71636000	67005000	59543900	70262500	71691000	64225200	61028900	59107800	58515900	65823500	68475200	66730600	75156500	64651700	68125300	91793400	65687400
RPS16	40S ribosomal protein S16	Q29201	10	0.000183554	53.42	64822500	67876500	65095200	65495600	74644000	61569400	67063200	72563900	72343800	76831400	65730200	69170900	62577500	56249000	66158400	74678000	74572900	63946100	69221800
GRHPR	Glyoxylate and hydroxypyruvate reductase	F1ST73	23	0.000183554	60.67	67562100	64397300	76437200	69675100	64517600	70811200	73063400	74032800	59930300	59864000	53752400	72196500	56570000	60922100	80043800	77057000	59153700	76444900	72158300
HNRNPA1	Helix-destabilizing protein	A0A286ZPE3;A0A5G2QED5;F6Q9I4	17	0.000183554	51.47	70367300	64858800	64522800	65273900	72039800	74872500	68493100	71897800	67171800	72629000	70087900	56870300	68322300	73923300	66811000	58195200	70818500	62553700	68074500
KATNAL2	Katanin p60 ATPase-containing subunit A-like 2	A0A480EEK4	1	0.00725926	2.23	67430500	68574700	64230400	68294600	72249800	66373500	68879700	69083000	73143700	67350100	69227200	72431700	66643500	68375500	62873100	72051900	71658600	58412100	59043400
TALDO1	Transaldolase;Transaldolase (Fragment)	A0A287BQ72;F1RYY6,Q29593	13	0.000183554	31.89	65104800	68644700	76273500	74059300	71301300	73737400	73286200	69232700	58712900	58899300	67847800	63827600	69440100	55774000	64349200	63171900	73567200	66599800	67615400
ATP5ME	ATP synthase subunit e, mitochondrial	Q9MYT8	5	0.000183554	61.97	70927100	68544400	67711800	51190200	66976200	66135700	61153500	69733100	63916400	65245500	65489100	75960300	67171600	62735700	60123000	67197400	90952000	64535600	75057700
RPS6	40S ribosomal protein S6	F2Z5Q6	9	0.000183554	34.14	66434600	67651300	53170600	58368800	84131100	75124700	63084600	71760400	85648700	85777800	74882100	59391000	61970000	56723700	59943100	68893400	67991300	47651600	70352600
RPL3	60S ribosomal protein L3	Q29293	11	0.000183554	30.27	72575800	66961400	53884000	64644800	82369100	68892800	64165800	74676500	75581700	79384900	72785500	57923800	63359800	67103800	57348800	75206100	71332500	41699500	69049400
ACY1	Aminoacylase-1	P37111	17	0.000183554	52.83	66614800	58337700	99753600	70441300	65086300	82585200	91876400	80838600	47130100	48423600	63928900	77436100	52766000	48318900	46648200	87924700	72804200	44418100	73427400
BLVRB	Biliverdin reductase B	I3LQH7	10	0.000183554	66.99	65549500	70600800	75635500	71051500	70223000	67234900	66769600	58457200	51326900	55556800	88801600	66352800	75045900	48960700	59116500	76229400	62981800	77386700	69924700
SEC61B	Protein transport protein Sec61 subunit beta	A0A287BMU4	2	0.000679002	21.88	76247400	69560100	62565600	70228200	78113300	59037500	79455100	79983100	60996900	66242000	76908200	68241000	45329000	44644800	48204500	81559500	49846500	63719800	81142600
PEMT	Phosphatidylethanolamine N-methyltransferase	Q7YRH5	4	0.000183554	27.14	80707600	101076000	79683700	86287600	81100000	27311800	88507000	115314000	50276600	50608100	91605900	66814600	23026300	26828800	30992600	86775400	40896900	35069800	98259500
CANX	Calnexin	A0A286ZSW6;F1S441	25	0.000183554	36.76	71244600	78714700	69247200	65607600	75487000	70750000	79015700	71506800	70027700	73067100	61150000	61054600	55800200	50444800	63608400	68180700	57750900	57790500	58449600
HADHB	Trifunctional enzyme subunit beta, mitochondrial isoform X1	A0A287BPJ7;A0A5G2QGB1;F1SDN2	26	0.000183554	66.53	68536300	64371600	62090900	60376600	50239900	62715900	59479800	59965700	53975500	50661000	57641300	73653700	69641600	76220200	76198300	81304900	75988700	73255200	80949800
RPS18	40S ribosomal protein S18	P62272	10	0.000183554	44.74	67308100	73849200	55476100	67224900	72843100	66474700	56721600	70085900	77201400	76746500	63370500	62329600	67113000	64088600	61734200	71680400	68658800	49223200	62317800
RPS21	40S ribosomal protein S21	P63221	4	0.000183554	40.96	67128800	62297100	60788600	64337000	70638100	70669600	64383200	67250000	72217000	73395400	66663500	57685300	67715300	71561100	64093400	64039300	66945400	57897900	62974600
FH	Fumarate hydratase, mitochondrial	P10173	18	0.000183554	48.05	75649600	57171600	65981500	75581300	57057600	54506000	60986200	70449700	62311000	62717600	60618900	59326800	67932600	58145600	74351200	64483800	68720400	68746900	86496000
PRDX4	Peroxiredoxin-4	F1SQ01	14	0.000183554	57.35	71624600	65400100	63316600	66722400	67276700	75074000	77315700	68265400	71830200	74915700	58119700	62997900	63489600	56266300	64346200	64494400	67276700	47127000	64053100
CKAP4	Cytoskeleton associated protein 4	F1SPP8	29	0.000183554	52.28	55558700	58118100	51745400	62348700	72047700	59943700	63484400	62525100	67072100	68191500	88316800	66265800	63398700	55852400	70709400	74121600	83488800	52063900	73652500
NIPSNAP1	NIPSNAP domain-containing protein	A0A287AGE2	13	0.000183554	51.94	79197600	82978200	69045400	63975000	57445700	70973000	63384900	62316500	60973600	60741000	55844900	65151300	73913800	60944500	62716500	56300700	65271100	73559400	57263500
AFP	Alpha-fetoprotein	Q8MJ76	28	0.000183554	61.48	57770400	74315300	41921700	62968000	59325100	58417900	55579200	65366700	75204300	73043000	62178300	67401400	63109900	62890400	65727700	95036200	68813900	53168200	75721500
RPL27	60S ribosomal protein L27	A1XQU5	5	0.000183554	42.65	69627900	69731800	55744800	61499700	74309700	69967000	64231700	71096100	80313400	88883100	72169400	57084600	56947700	53368000	62666600	58721100	63985400	50570400	55792400
PHB	Prohibitin	F2Z543	20	0.000183554	79.04	64100000	74803700	63315400	63145600	66723800	69029000	60737500	67739000	60852700	65478100	51953400	62906000	60415500	59309200	69382500	61631500	71407300	73132600	62483700
ANXA6	Annexin	F1S0V3	42	0.000183554	58.04	62729700	62023500	78183200	71102400	72842700	70541600	69686200	78532600	71252500	71616600	69195700	54569400	59015700	50798000	44653800	75315300	59710100	49467400	53701700
CREBZF	CREB/ATF bZIP transcription factor	F1STU2	1	0.0046225	1.96	61398900	58998400	59954500	64817600	60072900	62598500	53879300	69184700	68571000	63917400	52809600	69195500	66144900	63911500	75596100	65168400	52743200	67010800	71294200
RPL5	60S ribosomal protein L5 (Fragment);60S ribosomal protein L5	Q95276,A0A287ASD0;A0A5G2R941;F1S530	14	0.000183554	39.2	66580400	64073100	57068000	62973100	67566500	68483500	62677100	66926200	70354200	70914700	63620600	58465400	64286300	62619200	62201700	65171700	63688600	46795600	58013300
COX5A	Cytochrome c oxidase polypeptide Va	F1SJ34	4	0.000183554	26.97	65744400	60705900	64220100	65789700	58731800	57748500	60436800	51179600	65967600	64435600	55196700	69376900	67307500	60452200	61090100	61386100	77719200	72179300	61850700
PYGL	Alpha-1,4 glucan phosphorylase	A0A287AL94;A0A5G2RC42	40	0.000183554	44.96	64240200	57237100	70321000	65425500	56261500	75360400	69993100	65076800	54537300	55016900	51872200	59451300	60749600	61936400	71297800	65814900	48986700	65373900	77657400
EHHADH	Enoyl-CoA hydratase	I3LJ48,A0A5G2QS72	47	0.000183554	61.29	71981300	67791900	76644400	58053200	55342800	64218200	72979200	68471600	50151000	50388500	69150900	90657700	69210900	44568400	34041500	70545900	63808100	45787700	70300300
S100G	Protein S100-G	P02632	6	0.000183554	70.89	32909400	49957100	9394360	35498400	24430300	32838800	27121900	25651100	67185400	65850800	47365000	52824100	67207100	95149700	161749000	111432000	95699200	109680000	79234900
MAT1A	S-adenosylmethionine synthase	F1SER1	9	0.000183554	20.15	63102300	68989800	62274800	64681700	51629400	54690100	58631500	51093300	50633800	48324200	66101700	56814200	60893300	60482800	57185500	59888700	79217400	104083000	71582400
VCP	Transitional endoplasmic reticulum ATPase;15S Mg(2+)-ATPase p97 subunit	P03974,A0A286ZSB5;A0A286ZUM8;A0A480IPJ6;A0A5G2RLZ5;F1SIH8	53	0.000183554	63.15	63033400	60569300	57549700	59477100	70600100	65393600	66715200	65435100	62803100	63821700	65209300	61621100	59961400	65296900	56314500	67699000	64890900	54367300	58945800
ACAA2	3-ketoacyl-CoA thiolase, mitochondrial	D0G0B3;F6PZX4	24	0.000183554	71.54	66702000	56555300	44545300	61103300	33178500	49588900	44397100	51255400	59211900	57974600	44811100	64872700	69388300	65074900	71782700	72300900	82653100	112640000	81199600
AHCY	Adenosylhomocysteinase	Q710C4	26	0.000183554	56.94	58841900	62856000	70346000	67984200	69936200	64266100	63847900	69064700	62185900	62513100	60075100	57927600	52148400	58980100	63252700	58317800	61621500	55404600	66657000
RPS8	40S ribosomal protein S8	F2Z5F5	13	0.000183554	58.65	63643700	61700600	60871200	55140800	71056000	65109300	68885900	63525800	66404000	67221000	75446200	57417000	56647600	59170500	47123700	62818200	68867000	47113500	56631100
FGB	Fibrinogen beta chain (Fragment);Fibrinogen beta chain	P14477,A0A5G2RHA4;I3L651	20	0.000356125	68.42	46032600	45960700	44652300	52484000	59667500	44283000	77639300	46705000	56088000	57454300	90860900	58244200	64092800	45536300	78280100	88470300	69105700	93603600	53511100
YWHAG	14_3_3 domain-containing protein	F2Z4Z1	4	0.000183554	25.1	54456200	56324400	55626200	58557600	64802600	65807600	65903400	55026600	56841400	57844300	61940100	57153300	62711900	68058100	66946800	66182000	64616600	68882500	64459200
SRSF3	Serine and arginine rich splicing factor 3	F1RY92	5	0.000183554	34.76	57510400	61710900	64406500	62421200	60595200	63291500	60628400	61793600	60097400	63639800	58084700	60685100	62816500	65705500	64683800	61439600	61851500	63358400	56301400
RRBP1	Ribosome binding protein 1	A0A5G2QT87;I3LGC2	50	0.000183554	40.52	60717200	59021500	57328000	62993000	62401300	61306000	62389700	66673000	70034200	70024000	58827400	62842800	57755200	56136200	59486600	67948800	61375700	50340300	61390400
EEF1D	Nicotinate phosphoribosyltransferase;Uncharacterized protein	A0A480KYX1,A0A287BF97	32	0.000183554	42.93	59094500	57106400	80542100	59194900	61679600	65965800	69190100	63872000	42757600	43995600	60714200	67461600	52971700	45488300	61376100	65352200	67396600	64861000	78129500
NQO2	N-ribosyldihydronicotinamide:quinone reductase 2	A0A287AQM9;I3LLY4	15	0.000183554	75.88	51072600	53585500	58317500	71792900	55708300	71989700	59472700	52902700	57473000	56582300	44251900	53073900	60133400	66031900	80492400	58413200	76790900	69603000	62498900
ATP5MG	ATP synthase subunit	F1SAK7,A0A287A725	8	0.000183554	53.4	60272300	62457700	56611900	58853100	55826100	58941700	57306400	60108100	59455300	62125100	55851900	60988700	65963400	56685200	57582900	59908600	76554800	59244500	68427600
PTGR1	Prostaglandin reductase 1	Q29073	15	0.000183554	58.05	78772400	76253100	77638300	47645400	60275000	64411600	59271500	60243200	56743600	56080600	68091300	70827800	61480400	46703800	43670300	61453600	67518500	39848300	50467600
PTGES3	Prostaglandin E synthase 3	A0A5G2QTM2;F1SL99	8	0.000183554	49.64	60116500	68677200	61711300	65599300	67544600	59182500	59756800	59019200	64124400	61142800	56157000	59456400	61614600	62050700	58970800	59097300	54580500	52467900	54682400
PSME1	Proteasome activator complex subunit 1	Q64L94	15	0.000183554	64.66	56003500	59428900	63276900	58566100	51170300	54503900	58983700	54106000	50529200	48819500	62543800	65351900	73939200	59266900	78319200	67172800	46550000	59204200	72772300
UQCRC1	Ubiquinol-cytochrome c reductase core protein 1	A0A287A558;F1SKM0	22	0.000183554	51.9	61896700	59338600	59948600	63664100	54682000	53662900	57675100	54412700	58136900	59715700	59757100	69014700	62145200	53392700	49025800	58907300	75322900	60182000	59184800
CKB	Creatine kinase B-type	Q29594	16	0.000183554	58.53	61343700	51452700	46336700	50901000	74788500	53088000	53444100	79305600	89935100	96677900	64712700	55400900	46571900	40073600	44623600	64701900	60840300	39525300	55102400
AGXT2	Alanine--glyoxylate aminotransferase 2	A0A286ZST3;A0A287B213;F1SND2	20	0.000183554	53.32	60988700	69162900	61722900	51876300	58295100	66777500	66602100	68327500	54210900	55403000	56590800	56306600	52395800	47388500	54938000	56304600	53385700	63254100	64350600
FMO1	Dimethylaniline monooxygenase [N-oxide-forming] 1	P16549	29	0.000183554	52.44	60474300	70447200	107797000	76834300	84967200	80934500	81988700	79818000	44536900	43713500	29453800	34419500	60534300	67926100	32549400	40282200	17458100	72241100	22003900
SND1	Staphylococcal nuclease domain-containing protein	A0A5G2QLY5	45	0.000183554	58.35	58518700	58486900	54881500	58748100	61023800	61643200	56265100	60749600	61727700	62660800	55480300	54549900	55661400	59885300	56186300	59481100	62182600	54525900	52673800
IDE	Insulin degrading enzyme	A0A287BBS8;A0A5G2R3M8;F1SC98	33	0.000183554	34.05	62028700	60193600	57431100	60250800	65384400	60751300	62279100	59891400	62386500	62450500	55484500	54352700	64116400	60763500	56498600	52364400	49728600	47223500	50609700
HYOU1	Hypoxia up-regulated 1	F1SAI8	46	0.000183554	54.4	54737000	48334100	53165700	50887000	60511600	54467100	60951700	55663100	64595800	63557200	57038400	53457400	65836800	60346600	71322300	61635700	70195000	49130700	47594000
RPS17	40S ribosomal protein S17	Q6QAP7	7	0.000183554	50.37	54482400	58659800	54897100	59838400	66181200	58338500	52713800	64752600	63654700	62352000	59289500	56712100	51889300	55220500	54997700	66288900	58288500	48497700	52659600
FTL	Ferritin light chain (Fragment);Ferritin	P19133,F1RIP3	13	0.000183554	83.33	77014300	53314200	1778580	63815900	31510600	27908900	5708130	39983000	142860000	149222000	2569690	1122130	67053800	94545600	205449000	26662600	2331680	56325900	46819600
QPRT	Nicotinate-nucleotide pyrophosphorylase [carboxylating]	I3LK75	11	0.000183554	46.49	51981600	63752100	60230500	60841900	59285900	60561900	57506600	62111500	55104000	55903700	51057000	50410400	48547000	59299800	66859900	60646200	47919900	58083500	61246600
SSR1	Signal sequence receptor subunit alpha	A0A5G2QG70;A0A5G2QP96	4	0.000183554	21.53	56917500	62901100	50765400	55865800	56416600	51596800	57508200	58508000	71298700	67750600	48704100	55015400	50153200	50995400	59659700	61330400	58707400	56396500	54335600
IDH2	Isocitrate dehydrogenase [NADP], mitochondrial (Fragment)	P33198	25	0.000183554	52.73	60791600	54703700	59641400	55247200	56920000	56319300	59790300	54132400	49000100	48773500	61211500	60542400	63648300	47505300	49963600	56885600	68050000	53559000	64012900
SLC25A22	Mitochondrial glutamate carrier 1 isoform X1	F1RYY8	15	0.000183554	63.98	62182800	69537300	54722500	55854700	52819800	47757400	54560500	61674800	50690000	57859700	52814700	64246100	59360800	36611900	50203000	67882200	63995400	48011100	68487000
RPLP0	60S acidic ribosomal protein P0	Q29214	16	0.000183554	53.77	51966000	56533400	51884500	58074200	61912200	56204300	54715200	58711100	57533000	59538300	50126200	54258500	55866500	55732900	57640000	60568200	58554800	51010800	53039500
RPS15A	40S ribosomal protein S15a	A0A287ADE6	5	0.000183554	46.92	53183200	55414300	53664600	55192300	61870600	53560000	58171300	67486000	50031700	61464400	51258700	51951400	52163000	51831700	54747800	62621800	54555500	44957300	61071100
HNRNPM	Heterogeneous nuclear ribonucleoprotein M	A0A287BL93,A0A286ZJK2,A0A287AR13	32	0.000183554	47.12	54882900	55910700	58005800	56600400	52478500	54581200	52423200	53988300	57839100	55562500	54604200	57497500	56033500	57881500	55630900	50638300	55494600	56336500	53176300
ACADM	Medium-chain specific acyl-CoA dehydrogenase, mitochondrial	P41367	20	0.000183554	48.69	45591000	48782700	62120800	51150600	43772800	36475600	44960200	48218100	40060000	38272100	70320100	108043000	53707500	45486400	33098400	87809300	71277300	32129100	88284900
ACADS	Short-chain-specific acyl-CoA dehydrogenase, mitochondrial;Short-chain specific acyl-CoA dehydrogenase, mitochondrial	A0A287A8Y8,P79273,A0A286ZRI4	26	0.000183554	31.23	56239600	53297500	59160900	52567900	48195400	57053300	59530600	55259600	38003400	35456200	50507000	76390600	52958800	47332200	50306800	56521400	68482200	63516900	58673000
ESD	S-formylglutathione hydrolase	Q9GJT2	13	0.000183554	72.7	60401800	47451500	57614000	53848000	47351300	50300300	62695400	54567100	37257300	37055000	56634100	60457500	50990900	43701300	58452700	66377300	56967900	64383000	72515800
ATP5PB	ATP synthase subunit b	A0A286ZYM6;A0A5G2R1V1;A0A5G2RAC9	9	0.000183554	27.34	55192300	49369800	55913000	55628500	52762600	49038400	56811800	56765700	47261100	54792000	51243000	56801000	52452500	48275800	53519900	55451900	66099000	54674700	66273200
GAMT	Guanidinoacetate N-methyltransferase	A0A286ZU36,I3LIA4	13	0.000183554	60.17	54911300	51650900	59428500	53956200	45750300	60838900	62687000	54502800	52112100	52353700	52676600	50049400	49315600	47996700	66579400	53945500	52419800	55316100	54864100
PRDX6	Peroxiredoxin-6	Q9TSX9	20	0.000183554	80.36	48038400	46788000	60051400	54676700	49896200	52683600	51491500	51165400	47387400	47939100	44415800	61916000	51122700	49983700	60406400	67084700	59425500	66787700	53963500
ERP29	Endoplasmic reticulum resident protein 29	F1RJM2	10	0.000183554	52.49	54793000	55638000	47631800	57105800	60714800	58203400	55438600	53330300	70081800	67854200	46794800	46607700	56379400	50892900	52187400	54140400	61089900	35326600	40984800
GOT1	Aspartate aminotransferase, cytoplasmic	P00503	23	0.000183554	69.73	61556300	57021500	70596000	62668200	53604000	45069100	55742700	49539600	44556400	42648200	52015800	51717000	34080700	37321300	36036000	62652200	75323200	54460900	74776200
LOC100524873	Cytochrome b-c1 complex subunit 6	F1S3W0	4	0.000183554	58.24	65590000	69651700	51643000	57257800	54512400	46304700	48918900	48656900	51421400	47610100	53681000	58054000	54745300	49388500	45220900	51801400	59825100	54140100	52903300
PGD	6-phosphogluconate dehydrogenase, decarboxylating;6-phosphogluconate dehydrogenase, decarboxylating (Fragment)	A0A5G2QR34;F1RIF8,P14332	30	0.000183554	63.2	52404900	53749300	48061200	62356100	49904100	51010500	50933600	51525700	57532300	58107300	45912200	51221600	60494100	56861200	65869100	52327500	43860700	55879000	52738200
AK4	Adenylate kinase 4, mitochondrial	B1NI70	15	0.000183554	55.61	62851300	72864800	43523300	52854000	46195300	60471800	51849800	58610200	54408200	57568000	44114100	28182100	53585000	55671200	69064700	44145700	51409200	68943700	42598400
RPL38	60S ribosomal protein L38	A0A287AE36	3	0.000183554	33.33	59015500	54961300	49949900	54592900	58571300	53151200	52387800	56883300	58569500	57162900	54083200	50614800	49014500	45551700	49788200	58594600	57453300	47705600	49629900
VIM	Vimentin	P02543	28	0.000183554	55.36	34482700	50812000	44146200	54194900	48867100	49807800	50962000	46464400	51412500	54450000	68089800	65355800	51470500	85604100	52559000	44782300	51764100	51378900	58703100
APOE	Apolipoprotein E	P18650,F1RM45	18	0.000183554	46.37	57556300	66605700	63871400	69914600	38432500	70087800	54601900	62416100	56562000	55375200	60931600	43608200	40459800	37813400	35960700	62858200	34872900	23651400	76343500
CMPK1	UMP-CMP kinase	Q29561	12	0.000183554	54.59	50705000	42977400	51831600	48238600	49645800	49645400	50108800	50293400	43776500	45243700	56735300	64485300	54197300	50296200	52242600	63122000	64069400	55106600	67789800
ACO1	Citrate hydro-lyase	A0A287BQT2	43	0.000183554	60.97	49847500	46579900	53575600	63897600	45749700	46769700	48202500	51172200	52351400	51600300	47945000	59460300	65281500	49363300	57364400	54428700	55061700	56345700	54027400
HSDL2	Hydroxysteroid dehydrogenase like 2	A0A5G2R0Z8	28	0.000183554	67.7	57726500	60223200	53096300	52227800	48529600	54698100	52278400	54526600	44249500	46438300	51948900	62028500	54122100	46286300	48141400	61314400	52636700	45736900	59106300
YWHAB	Tyrosine 3-monooxygenase/tryptophan 5-monooxygenase activation protein beta	A0A287BPX7;A0A5G2QTR9;F1SDR7	7	0.000183554	35.61	50595600	46654700	48607800	50897500	50247800	55224200	57355000	52294900	47385800	51293300	58982200	45410300	59427100	59900600	57928100	53364200	52104300	51794400	55067700
GPD1	Glycerol-3-phosphate dehydrogenase [NAD(+)]	A0A287BDV9	19	0.000183554	69.63	60037200	60763400	53486500	54883500	53410000	49877800	54394200	61235300	31154100	29294600	53780800	88047700	42234900	35596700	26453200	75886300	60682600	34113900	76223000
GLO1	Lactoylglutathione lyase	I3LDM7	11	0.000183554	58.7	48740100	49263000	60581900	47911900	48354000	53143400	56338400	52279700	41973600	41680900	53456500	62224900	41672600	43573800	58425300	58111200	63998800	60321700	57563500
AK2	Adenylate kinase 2, mitochondrial	A0A287AH85;A0A5G2QKQ8;A0A5G2QNB5	18	0.000183554	78.63	57406000	46332000	52688100	59147900	51138100	56431500	41815600	42192100	47522600	46871300	42520800	67676000	56992500	55468400	61613400	44599900	50796000	62754400	48889800
HNRNPA3	Heterogeneous nuclear ribonucleoprotein A3 isoform a	F2Z5B4	17	0.000183554	45.12	48989500	45317500	51308400	45962800	48519900	56650200	55355000	50457100	49981800	51966000	57478700	48026100	55977600	63856100	52372500	43533300	49053600	60398000	55724300
RPS9	40S ribosomal protein S9 (Fragment);40S ribosomal protein S9	Q29197,I3LEX0	17	0.000183554	53.85	53417700	54877000	42869200	48063000	56242500	44941400	44605400	55287800	55953800	59671700	47832700	51235800	47982500	41619200	46263500	62524000	55098700	56734000	60624200
SUCLG2	Succinate--CoA ligase [GDP-forming] subunit beta, mitochondrial (Fragment)	P53590	17	0.000183554	46.42	56938300	54837600	51713500	48860800	49865700	56771500	55121300	51817000	43044000	42246200	49395600	61379100	52012900	42345600	48999600	56339100	54465700	52953800	51508200
SDHA	Succinate dehydrogenase [ubiquinone] flavoprotein subunit, mitochondrial	Q0QF01	29	0.000183554	61.45	52899500	48713400	48637800	49470000	47299200	51985300	53021600	52263600	45973700	48073500	44178500	54807100	53596300	49580600	54640200	50331700	61898900	60654200	52438500
ACAT2	Acetyl-CoA acetyltransferase 2	F1SB62,A0A287AHQ0	16	0.000183554	62.08	39960000	44982400	61482500	63153700	63208700	61481200	53408700	61273200	58661500	58726200	28531100	40975500	58717000	59102700	53730400	44609800	38786600	55657700	33057600
SLC37A4	Solute carrier family 37 member 4	A0A287BS88	7	0.000183554	17.96	57089700	56614300	47080300	53109800	46433300	38678600	52898100	50365000	47661900	46617800	40523000	52414200	43352500	30040000	56586600	58423600	62277900	74876700	62512900
FTCD	Formimidoyltransferase-cyclodeaminase	P53603	30	0.000183554	60.81	55047900	55107000	54048200	43355600	42530700	54847400	54960800	48257700	56899600	57484400	42154900	43687600	56468800	54852900	54114800	56504200	38972600	53105500	54766500
CTSC	Cathepsin C	F1STR1	11	0.000183554	31.1	49037900	49295900	48545300	54585800	50374800	58532400	55427300	50456800	45568500	43525500	41868900	54264600	69551500	56739300	45185200	42211800	57729500	42979000	60813000
LOC100522130	Fumarylacetoacetate hydrolase domain-containing protein 2	A0A287AAP0	16	0.000183554	60.7	54989600	46125400	54684000	47626500	44944200	53370600	57249900	48266300	51228100	51045200	46512200	51786300	46145200	46359100	55069100	61160000	57271600	51307700	49577100
NCL	Nucleolin	A0A5G2QXD8;F1SMV6	20	0.000183554	28.1	50660700	51146800	46919200	46797900	53573200	48592100	43180700	52478500	57620100	54685700	48212400	45866400	53943500	53943300	57967500	49566900	51570400	54365500	44293600
DPYS	Dihydropyrimidinase	F1S1E7	25	0.000183554	61.66	50856900	45368100	67999000	45724400	47640100	63038700	60455500	60807900	29671200	30446400	42112900	69683200	44774600	48148100	46637500	60699300	42685100	47384000	60841000
RAB33B	RAB33B, member RAS oncogene family	A0A5G2QRP8;I3LK86	2	0.000183554	10.65	50285500	55265200	47475900	48987300	60906100	49884800	57350000	57925800	60530500	59867100	46860100	49142100	45571300	42458800	39688000	53145500	42749800	44916700	47598200
CARHSP1	Calcium regulated heat stable protein 1	I3LCU9	4	0.000183554	26.71	63365100	67498000	53171100	62277500	58007800	45993000	62192100	57204300	39873800	48158900	41230300	54035300	23775800	46207600	39069700	59571400	50654700	53511700	32194800
ASNS	Asparagine synthetase [glutamine-hydrolyzing]	F6Q1M2	23	0.000183554	48.07	47632600	47848100	40300300	53494400	44381700	49859900	49131900	51228700	53552900	54359200	53196700	35212000	34692800	57433100	73298400	65827400	41500100	50930400	44787500
CCT8	CCT-theta	I3LCA2	35	0.000183554	65.21	48522800	47455500	48669400	50264200	52221900	50807900	50379000	51613700	51474600	50874400	50575500	48396500	48108700	54308300	54037700	55702700	41262100	44701200	49155700
RPL10A	Ribosomal protein;60S ribosomal protein L10a (Fragment)	A0A287BSA8;F1RYZ5,P53027	8	0.000183554	26.06	49662900	47382000	42956900	44570100	56951300	48235600	46701000	53546300	54887000	56770700	51391400	43879300	49677400	49144900	43158200	52870500	50032200	42040400	59770500
RPL23A	Ribosomal protein L23a	A0A286ZL51	7	0.000183554	33.97	51922300	50737400	42256900	50614900	54664100	52226500	46183500	50762600	58003900	58168100	49448200	44771300	48344200	49884500	47037200	51636900	49727600	36227600	43979400
LMAN2	Lectin, mannose binding 2	F1S3D5	15	0.000183554	49.3	49125300	49585500	48622100	48337100	46773500	50437600	53730900	50672800	45295800	51732800	49031400	49615500	44241500	44637000	46045500	53780900	53341600	40152900	55368200
RPS29	40S ribosomal protein S29	A0A287AQ67;F2Z5R7,Q6QAP6	2	0.000183554	12.79	44322400	44094100	39490900	42264500	55031300	61390000	57353900	57755600	48484900	58016500	57715000	41155700	34430700	38906400	46778600	54554100	46837700	41989400	57517900
PHB2	Prohibitin	A0A287B037;A0A5G2QT83;I3LQN4	16	0.000183554	59.52	50100000	53790400	45785500	47783100	48262700	50642900	44825200	49973600	47416700	51133400	37547200	43195400	51764500	46821700	52717400	45568300	53237700	55157700	51461200
YBX1	Y-box binding protein 1	I3LFV4	11	0.000183554	37.41	62152100	48369500	49339200	52781100	52393800	51325200	49459200	52791400	53514600	56544300	41046500	43569600	46737200	53430900	49591000	44368700	43146200	33087200	40024500
MT-ATP8	ATP synthase protein 8	Q35914	3	0.000183554	50.75	55739000	49687000	48692700	54257000	46327300	46283500	49612300	43509300	41022800	44671800	46688500	50764700	42898400	38389000	42702600	47953700	58211100	49351000	47666300
GSN	Gelsolin (Fragment);Actin-depolymerizing factor	P20305,A0A286ZSM7,A0A286ZIC1	13	0.000183554	21.11	47297800	52630700	40202900	49800500	38046500	47893200	42692600	36470700	50794800	48204300	41951200	44150200	50127000	59878000	48853600	49471100	56610800	49140100	49790200
CLTC	Clathrin heavy chain	I3LGD4	88	0.000183554	57.57	47676100	46670500	49381500	50197000	47128500	47838900	48266100	48880800	43675300	44699500	47413100	50151500	46201400	44152100	43614900	48067800	52301300	46882100	48305800
AGXT	Serine--pyruvate aminotransferase	F1SHW5	20	0.000183554	61.44	54522900	61868200	50588300	52096900	38760800	45348500	48423000	47589100	41852400	42590200	33330900	45493800	48443400	36571800	48171500	46720000	62513400	38807100	56031700
SERPINH1	Collagen-binding protein	A0A286ZRU9	21	0.000183554	53.11	41779300	44899100	48455300	47804600	47832800	50469600	43475200	47713800	46245400	48876800	76246500	60646400	38534600	46210800	40342300	59374600	29881500	23463600	56115000
RPL17-C18orf32	60S ribosomal protein L17	A0A287B386;I3LT81	8	0.000183554	45.7	49048800	45575000	36993600	44889500	53389100	48142200	45993300	51296000	52602000	56947500	55794300	42140000	42386400	42605800	42378300	50761800	50385900	33901000	47773500
CCT3	T-complex protein 1 subunit gamma;T-complex protein 1 subunit gamma (Fragment)	A0A287AMZ2;A0A5G2Q9C7,Q29068	31	0.000183554	48.44	45924600	45467500	44336200	47538800	49506700	47407100	46659200	47825300	50145200	49190900	44549200	45904700	45028000	51478900	52664000	52581100	40061700	41348300	45257300
GPX1	Glutathione peroxidase 1;Glutathione peroxidase	Q8MJ14,A0A287AG70	15	0.000183554	70.87	46900000	45292700	45367400	50323800	33980200	43562600	43530400	36066600	44823600	42607100	55388700	53407300	39844100	39135000	46248300	52674100	58320200	58311300	53892300
UBE2N	UBC core domain-containing protein	A0A5G2QZC6;A0A5G2RGI4	5	0.000183554	44.22	44204700	44246400	43733700	45390300	45355500	44454700	45155400	45457300	47923200	47186200	48147900	44763900	49208400	54802900	50003400	50231800	48662600	43941500	45409400
ASL	Uncharacterized protein	A0A5G2R4F4;F1RJH8	27	0.000183554	55.39	58017400	57115800	68252600	50503600	44093800	47403100	63592000	50226100	39074500	39469900	40533800	47737400	36171400	27061900	39455800	40184800	54550100	29872000	53881800
SRM	Spermidine synthase	I3LPB8	15	0.000183554	52.94	37222300	34345900	42560300	45151200	44843300	41648800	46698500	43758100	46109000	44607700	50097600	43150700	47740800	53245700	52991100	57858800	56506000	49664200	47231300
GSTK1	Glutathione S-transferase kappa	F1SRV4	9	0.000183554	43.36	52806800	51663100	49125900	52253200	42730800	42072100	45618800	41342200	49146300	45689700	43012800	44917600	61851200	38255800	43673500	41075500	42223200	43083700	51376600
ATP5F1E	Uncharacterized protein	K7GS22	1	0.0046225	5.88	50081900	51215800	46368700	49554400	46082100	43431000	45623000	49952000	41502300	42206200	41724200	53543900	38108700	31612200	42748700	50277000	57348600	39463600	51236400
RPN1	Dolichyl-diphosphooligosaccharide--protein glycosyltransferase subunit 1	Q9GMB0	28	0.000183554	55.92	43591900	47246900	47492000	44219100	44899300	46682400	46490400	47964200	45890500	49967600	46392300	44510100	40023100	43827200	46677400	44802600	49593300	44177300	44852300
CTH	Cystathionine gamma-lyase	A0A5G2QP38;F1S9N9,Q19QT7	21	0.00548112	66.42	54310500	53635400	57666000	54894700	46383700	44219900	56157700	51824200	39116900	39675100	27885900	48933700	33445300	18469300	41659500	41455700	69295100	43702100	45435600
ST13	STI1 domain-containing protein	A0A287B8B1;A0A5G2QYZ3;F1SRB9	10	0.000183554	28.81	45218000	39681100	46155000	45304600	46918300	52128200	54410400	46718300	49699300	48672600	52599300	40092200	49169800	44395500	51647500	38903600	36924100	39242700	38001200
ACTN4	Actinin alpha 4	F1RI39,A0A287A7I2	38	0.000183554	48.34	41902700	41519300	41196600	43362100	43380700	47383100	43720500	43278100	47605100	47755700	44379300	48844700	47423500	49008200	45596100	44089400	48294000	50455200	45594600
TXNDC17	Thioredoxin domain-containing protein 17	A0A286ZZM7	4	0.000183554	40.65	53841900	50658500	40414500	53881800	45002100	53163800	52107200	45007800	44355000	45325800	35515900	38441100	38906500	41644000	46731000	50123800	43922000	45125000	39888900
RPS15	40S ribosomal protein S15	P62844	3	0.000183554	36.55	42093000	45035000	41869200	50470300	48491300	46798700	42560100	47655400	56909600	51962100	41435300	38983600	46387000	45606600	44202900	44882100	46010600	34870800	40427700
HNRNPD	Heterogeneous nuclear ribonucleoprotein D	A0A480M1B4;F1RVC9	13	0.000183554	40.2	44468100	43227900	43552500	48137000	41114600	45225400	45722300	43398200	44743800	45019700	41230400	45815400	42895600	47428700	49796600	38696300	42836800	58871800	40524700
GLRX	Glutaredoxin-1	P12309	5	0.000183554	43.4	48015200	41947000	52780300	41996200	47750700	42154900	48937700	47585700	36294900	36313400	57665100	56793000	40159300	34320900	28449800	51179100	53130400	30255400	53940000
HNRNPAB	Heterogeneous nuclear ribonucleoprotein A/B isoform b	F1S420	10	0.000183554	34.56	44832900	42027200	44560000	44276400	47303100	44220300	42384000	45485700	44665100	47281500	41496600	38367000	44538800	45397600	44669500	42214400	43821800	43120300	50381200
RPN2	Dolichyl-diphosphooligosaccharide--protein glycosyltransferase subunit 2	Q9GL01,F1SEM2	25	0.000183554	38.63	42178100	45322700	44838400	42989700	41388400	44001500	43207400	44534900	43978100	49196400	42426700	42445600	39896400	44509100	46059700	43609100	49036900	42507100	43164200
HEBP1	Heme-binding protein 1	Q5ISC6	12	0.000183554	74.6	43250300	48980500	46366600	42290300	44294300	43621300	39069400	46006700	48755100	48515800	46278300	42439400	47191300	49319100	39435100	46980700	38759200	38299700	34367700
CYC1	Cytochrome c1	A0A287AZF9	11	0.000183554	36.5	45360800	44057200	42287600	41713700	44096600	39277400	44458600	43279100	37014700	43043700	43279600	46105200	43533000	35399800	43011000	41143800	49605500	51592800	53450800
RPL35	60S ribosomal protein L35	Q29361	3	0.000183554	19.51	50408700	53795600	34873200	42210100	48328900	47336200	40242300	48066400	51731300	58488400	52342600	42791400	33603300	30956600	37438400	39420300	53174400	31540400	34817500
SLC25A6	ADP/ATP translocase 3	Q6QRN9	5	0.000183554	14.43	44599100	53242800	47008900	52088600	51686500	33176500	46596700	54854800	35434200	32641200	44301900	61165400	25480300	22486600	32082600	53140900	40426000	34253400	64431700
HINT1	Histidine triad nucleotide binding protein 1	F1RKI3	9	0.000183554	79.37	37055800	34370000	43805000	38487700	34912700	43783200	45050300	41434000	31343400	34715900	43106200	45063300	44287700	43359500	57914100	49664400	43287500	55809300	58952400
PTMA	Uncharacterized protein	A0A5G2RFE7	3	0.000183554	18.18	55965300	43421600	38797100	37328800	35261400	48611400	54449500	49618000	32785700	35310700	47635700	32290500	51102900	54211600	40765300	36482500	40794100	44364800	45656100
MRPL9	39S ribosomal protein L9, mitochondrial	A0A5G2R793;I3LR45	5	0.000183554	25.38	34051700	36429600	38970400	40264400	41277500	32076200	33713300	35599000	60359100	57440500	34690000	36696800	48446100	48512200	58403300	42215700	46847200	53174900	41506400
ANP32A	Acidic leucine-rich nuclear phosphoprotein 32 family member A	F1SIV3	7	0.000183554	31.33	41496600	37629300	41538800	41521400	42730100	44257900	44154800	42890900	39177500	40540000	42044400	41807600	42150100	44016100	52065800	41719200	45556400	47646300	44244500
TPM3	Tropomyosin alpha-3 chain	A0A288CFY3,A1XQV4	13	0.000183554	34.8	38952700	40855500	45898800	42875400	44366900	42911200	43411300	41154000	44584400	45025900	44923500	43494500	46332100	42180400	39765200	40856600	46236600	40709300	41971400
FGG	Fibrinogen gamma chain	A0A5G2QUU1;F1RX35;I3LJW2	22	0.000183554	64.16	34096700	31540300	37122900	38568300	37521600	33647300	55084900	34656200	36638600	37596400	60130400	41483100	42344000	31433200	43482100	62338300	49829000	61349900	41943400
TPT1	Translationally-controlled tumor protein	P61288	9	0.000183554	44.77	43094000	41688700	34078500	36087600	56257800	44774400	45013000	48959700	51810300	51029900	36068800	27335900	43911800	42292800	39296700	44207000	46317000	37043000	41028600
PKLR	Pyruvate kinase	A0A286ZYV7	27	0.000183554	60.88	32857500	29001600	45924400	39390200	35676200	55818300	49039400	46626600	31808900	33452700	41136100	44013200	51225500	42253700	44015300	50123000	39565500	51427100	45351800
APMAP	Adipocyte plasma membrane-associated protein	A0A287A6K7	16	0.000183554	29.42	43382800	45253500	43810600	41177100	47453900	46224300	48702500	46953900	41170100	41781600	39678300	40492700	35032500	35122000	37433100	49119700	42153000	38212200	44976100
GSTM3	Glutathione S-transferase	F1S605	11	0.000183554	52	41062700	38432400	38833000	33471500	80175900	55717200	47263600	32883500	81763800	80165400	32397600	27335500	34621300	24136600	31459200	24895300	36303000	22609700	40733600
SSR4	Signal sequence receptor subunit delta	A0A5G2R7N1;K7GK90	6	0.000183554	24.24	41131000	39539100	41091400	40051100	40520200	39062200	44359400	43368700	46988100	49493300	38596100	41809100	41586700	40122200	44322600	42401800	46284600	40375400	42901100
GATD3A	Uncharacterized protein	A0A5G2R6F6;I3LJ05	11	0.000183554	47.81	44167300	43902500	44576100	39227500	46421200	45614100	46519000	44168600	34910800	36839900	39436000	40845000	43505200	41205200	37815800	36475700	44382500	49175200	42094300
SURF4	Surfeit locus protein 4	A0A286ZQW5	6	0.000183554	27.51	50298100	54088900	50207300	45235800	52094900	31415800	55548900	54285200	34871900	38092200	46594500	47587700	24270800	26549800	26244500	45330300	36048600	35253900	45294600
FTH1	Ferritin heavy chain;Ferritin	P19130,A0A287AL10	11	0.000183554	38.67	54196000	35772000	1517150	47540700	20773300	17510900	4018490	25609300	86413000	88478600	1745040	1228350	42666300	81181000	168356000	22910200	701160	54883200	37721600
DLST	Dihydrolipoyllysine-residue succinyltransferase component of 2-oxoglutarate dehydrogenase complex, mitochondrial	Q9N0F1	15	0.000183554	35.16	47819600	43169700	43547900	45717000	35966300	35076400	34132100	40094900	38311800	37745000	38698700	45836000	42307600	35735600	38186200	44848800	52794000	44943300	44255800
ACOT4	Uncharacterized protein	A0A286ZVQ0,A0A5G2R522;F1S3I9	26	0.000183554	51.43	43999700	43672900	45815000	37642400	40570200	40656000	44436300	45397600	35466800	34121200	38840800	49378900	42671900	34809000	34276600	44328300	44569800	39772600	46302800
SPR	Sepiapterin reductase	A0A286ZKH3	16	0.000183554	70	41677600	44832000	42117000	43653200	36631700	38696100	36842800	42002300	35165000	35211000	30277800	42659800	39894400	40302400	50229400	49245200	42119700	50391500	39356200
ARF4	ADP ribosylation factor 4	A0A287A1M9	3	0.000183554	24.57	41073200	42854900	37500000	37891800	43666200	42634600	41859900	44092000	44902100	47047200	40852400	36913000	43196800	41915700	38020900	40958900	39897100	31887400	38490000
FN1	Fibronectin	A0A5G2QFE3;F1SS24,A0A286ZY95	79	0.000183554	43.68	40229100	41159600	44329300	41775700	38085900	41506500	44783100	44435400	38030000	39891200	47052900	44030300	38081500	39901300	35231400	41787200	36866100	38322800	38644800
CYP2E1	Cytochrome P450 2E1	P79383,F1SCT4	25	0.000183554	45.05	39764300	31452400	63708500	52519500	29777000	28149200	45219400	31159500	22164700	24713500	48526700	52128700	30930100	29283100	35693900	43949100	50084500	53667300	60791200
LGMN	Asparaginyl endopeptidase	A0A287AW67;F1SD70	10	0.000183554	36.72	43694200	37505500	41213600	53912200	32342100	41622100	43556700	36514200	36358700	35427600	36249300	47362800	47583300	40299700	32368300	41186000	44146200	34471900	44440800
EIF4A1	RNA helicase	A0A287A8V1;A6M928;F6Q625	12	0.000183554	32.31	39991400	39732700	40033700	40052500	43579500	41741000	39724300	43143800	43915500	44299500	41108600	36200700	44014900	42611000	37630100	36769300	39227600	35136500	37670400
NADK2	NAD kinase 2, mitochondrial	A0A287BBX3,F1SNB7	29	0.000183554	63.79	44585600	45880400	44522200	39851000	32430700	44639200	40541500	37504700	36479400	38213900	38764600	33101200	42819300	41130200	42921900	34930700	38549200	49211600	39135100
SRSF2	Serine/arginine-rich splicing factor 2	Q06A98	4	0.000183554	14.93	40025300	39765800	44275400	42974700	41140100	40625700	38438600	37959900	42791900	39310500	34441600	41126600	39410300	42409200	42298600	37095100	41922200	45308800	33687100
UROC1	Imidazolonepropionate hydrolase	A0A287BPN5;A0A5G2QKB4	24	0.000183554	43.12	45165600	44773600	60855800	48668400	33458000	38562500	42318800	45275400	39958400	42417200	35638600	46184900	20767800	20241900	25668300	36784700	38379300	44882600	53634900
RPL13	60S ribosomal protein L13	I3LSD3	8	0.000183554	30.33	43546900	46932900	35610800	37026700	44989900	42481200	40791700	42300700	45561000	48712500	50189000	37269900	34682000	31947300	32604100	35355700	47145300	27432200	33567300
RPS11	40S ribosomal protein S11	F2Z4Y8	12	0.000183554	52.53	41345400	42790500	33352100	38572900	49665300	37935000	37440500	45366500	46391200	47355000	42513100	38259000	32291900	30187500	35901100	43029200	42649800	30251400	40853300
RPS4X	40S ribosomal protein S4	A0A287B771	20	0.000183554	56.27	42416600	40372300	32248200	39818600	46791400	39439300	36474600	45920900	40638700	43626400	41118500	36053700	34795900	35056300	36597800	44416600	39621800	32645300	46564700
MAOB	Amine oxidase [flavin-containing] B;Amine oxidase	Q6PLK3,A0A287A039;I3LEH4;K7GKH7	23	0.000183554	43.46	43126300	55819700	41447300	36142700	43445500	53611400	52540100	51073700	32134100	33648500	30663500	42750000	36493900	32588800	31244800	35445100	29351200	29854300	39934500
GLUL	Glutamine synthetase	P46410,F6Q109	12	0.000183554	30.29	28606300	27099700	28741700	34910800	45283600	39854800	38337900	50138300	36086600	39863200	44436400	34639400	21337300	52632900	24563500	62661100	49490800	44221300	45425400
PRORP	Proteasome subunit alpha type	F2Z5N0	11	0.000183554	52.03	36895400	36702800	39020100	38623000	37019800	36491100	36659900	35548500	39021900	36964000	41341900	41715500	41770100	40820900	44496100	43210600	37985000	40533200	42234700
CCT2	CCT-beta	A0A5G2QMG1;F6Q936	31	0.000183554	66.22	36351900	35628000	37756100	38224000	41780100	40682000	38556700	40404400	41171300	40911900	39120500	37933400	37222200	43378500	44435000	43349400	32922300	36845200	39932300
SFPQ	Splicing factor proline and glutamine rich	A0A287A4F2	22	0.000183554	37.04	39679800	37731900	41420200	38909300	35891500	39494800	33129300	40176500	40520500	40629700	40629300	40830200	40479500	43202600	40417600	35357500	38738100	40496100	38550700
NPM1	Nucleophosmin	A0A5G2QKS9;I3LUP6	7	0.000183554	33.83	34838400	34925600	34017600	37352000	41125900	39416300	36932400	38214700	39571500	42946400	41627200	33237100	39064800	46965900	47986800	36213500	39357700	41521200	34752400
SLC25A13	Solute carrier family 25 member 13	A0A286ZKD4;A0A287ALB9;A0A5G2QD37;A0A5G2QVV8	35	0.000183554	54.67	41671300	42235200	37139300	34495500	37181700	43668700	43065900	43940400	32406700	35022200	33348700	39104700	37353100	31252400	41762800	39251500	35637800	44874200	44353600
LMNA	Prelamin-A/C	Q3ZD69,A0A287B1C7	43	0.000183554	56.93	32912900	32284600	31763300	35676100	34344100	37835700	33771100	31767400	41597400	42108100	37707400	34762200	41358400	47474100	50321300	32857100	44302300	55182300	39113100
PSMA1	Proteasome subunit alpha type	A0A5G2QI19;F2Z5L7	13	0.000183554	54.28	35952200	35919900	37727400	37356500	36999000	36880100	36413300	36210100	36561500	37674000	40279600	39440300	43411100	41643800	44623600	41454500	37197400	38947000	42283200
DHDH	Trans-1,2-dihydrobenzene-1,2-diol dehydrogenase	Q9TV69,A0A286ZTT0	23	0.000183554	60.6	42328200	40230500	47188000	40080400	37977900	43418600	42565400	39667100	36336500	36453100	28668200	37435500	37231100	31652200	41771300	41391200	39207900	29692200	38228200
HNRNPC	Heterogeneous nuclear ribonucleoproteins C1/C2 isoform X2	A0A287AA79	13	0.000183554	36.39	37096000	36426000	38165800	35891500	40624300	40477100	39005800	39546600	40620100	39811700	41354400	38547000	40155600	38950600	38656200	35405200	36432300	36852900	35927500
PAH	Phe-4-monooxygenase	A0A5G2QQB4	23	0.000183554	54.67	34073300	81954900	60188700	40240200	51808100	36623800	38124600	41561100	31013100	32997800	38497000	45695200	28842800	26104200	28141400	31513200	40526600	20653400	20999000
NNT	Proton-translocating NAD(P)(+) transhydrogenase	A0A287AQG1;A0A287B1U9;F1SMG3	40	0.000183554	40.07	42418200	51416100	36126300	34556000	38276600	46469500	42085200	38076500	38734700	41942500	32113500	38837600	29681100	27635900	41280900	37534200	33664400	43168800	34333800
TFG	Trafficking from ER to golgi regulator	A0A287AB01;A0A5G2QBI5	12	0.000183554	40.65	33754200	36148300	35595300	36024000	35370400	35739400	34099800	36717500	37589700	37669400	37218900	41129500	39074700	39502800	44022400	44135000	47474700	40597600	34618400
MTTP	Microsomal triglyceride transfer protein large subunit	Q865F1	38	0.000183554	46.87	40396400	44195800	44623500	42563800	44263600	36360000	42808600	44221200	37989100	38777600	35788600	50544300	38400900	27713300	25835700	42176100	32715600	17342000	36722200
CCT5	CCT-epsilon	A0A5G2QVV0;I3LR32	36	0.000183554	64.31	36080600	35267600	37134300	38467100	41325200	38479000	37902000	38417300	39677800	39499000	36609000	37614500	36245600	41055400	42019100	42001100	32121900	34899400	37917200
NDUFV2	NADH dehydrogenase [ubiquinone] flavoprotein 2, mitochondrial	A0A286ZPT6;A0A287BG40	10	0.000183554	54.74	38818400	37844600	37319300	42142400	37954400	34179000	35963800	35445800	37269800	36588400	32977900	39990200	37574500	37027700	37224100	38544800	46289500	43773900	35219700
CCT4	T-complex protein 1 subunit delta	F1SQN1	25	0.000183554	50.65	36235500	36543700	37003100	37568200	40819000	37354600	36919800	40311500	37391600	38069300	38168800	37683000	36133500	40250200	41451000	45459800	31137400	34654800	38612400
PCK1	Phosphoenolpyruvate carboxykinase, cytosolic [GTP]	A0A4X1UM84	29	0.000183554	58.68	25245000	23131400	30877700	33396700	32990900	23553000	36595600	30275300	20247700	20351700	32848600	49027400	40492400	33318300	40897800	47896300	80433200	83210700	36169900
SULT2A1	Sulfotransferase	Q3S3F7	16	0.000183554	54.39	31756200	31230400	62124400	49221100	31496500	21922100	55225000	27049000	30760000	29265900	37166900	32324300	26780400	17157500	35259400	30459000	68411000	59322600	42442500
UGT2B31	UDP-glucuronosyltransferase	F1RUR0	6	0.000183554	14.93	26233200	31123500	40742500	35767200	53452600	34931000	53455400	40215200	21772200	22429800	45912800	46080500	30504100	28688300	44081700	38857800	35559900	42745800	46618600
HIBADH	3-hydroxyisobutyrate dehydrogenase, mitochondrial;3-hydroxyisobutyrate dehydrogenase	A0A5G2QR28,A0A5G2R7T4;F1SHU0;I3LUZ8	14	0.000183554	44.03	40130600	45012900	45866800	47005800	39288400	36234900	35038700	36098700	47943800	46768800	32615400	43052800	40476000	35791200	23719000	36159600	32518100	26362000	27572600
ANXA5	Annexin	F2Z5C1	21	0.000183554	69.78	27244700	29611800	30730000	25958100	28288800	27814100	35316400	23759200	35733600	33553300	66587500	37119200	57467200	45818500	44064300	36597500	39238800	48719900	42250500
CALU	Calumenin	A0A286ZM82,A0A287A702	20	0.000183554	50.8	38461400	35389000	38691800	38312000	39324200	40979500	42537000	37711300	39860100	40506300	37202700	36906100	38719100	34727300	33618100	35811700	41354400	28734700	34403500
ASGR1	Asialoglycoprotein receptor 1	I3LLB6	16	0.000183554	62.59	39083700	39469000	45954100	39355200	35003900	39461100	36299400	42207500	41737200	41606100	31308200	36721300	33023600	35959200	27972200	35987000	36761700	33777200	35476300
CCT6A	Uncharacterized protein	I3L9J4	16	0.000183554	33.33	35979800	33722200	34857200	36168600	39638800	36909300	36172000	37264500	40008200	38469800	35850300	34414800	36646000	40866300	41105800	41758700	31131500	35763700	37708400
ATIC	5-aminoimidazole-4-carboxamide ribonucleotide formyltransferase	B3VMR0	37	0.000183554	77.87	36537700	41891700	36637500	38506400	34466400	39138300	33279600	37628400	36409900	37088000	34263000	32824100	30713200	36038500	40469900	47557600	30015800	38277300	36901900
MANF	Mesencephalic astrocyte derived neurotrophic factor	A0A287A2R1;A0A5G2RFW9	10	0.000183554	44.75	36501900	33108200	33192800	34986700	40397300	34686700	40329700	35843700	43844400	42303400	37100400	32849900	36772100	34682200	40490100	37900200	40488100	27133300	35270400
CPT1A	Carnitine O-palmitoyltransferase	F1RY68	29	0.000183554	44.62	37905600	33625200	38973300	39075600	41391600	27025700	41829500	38768600	26657000	28621500	45000000	60923300	23915600	21439200	19527100	50787500	32733300	20672800	66900200
LOC106504547	SERPIN domain-containing protein	A0A286ZYZ5,A0A286ZVN0	8	0.000183554	13.48	22236900	17722500	24611200	25278800	29559700	17506600	38076200	12459300	37063800	32682200	27726500	18927200	56306400	20690100	50049900	14154300	43789800	183943000	22395500
GALT	Galactose-1-phosphate uridylyltransferase	F1S3U0	12	0.000183554	43.2	44488700	38043400	37210700	33762200	29323600	34304200	41470000	37353800	32823100	32575300	41987500	43939100	29198900	33411000	27635900	43035100	40045900	23752600	48956400
ABCD3	ATP binding cassette subfamily D member 3	A0A5G2Q7A9;A0A5G2R2V9;A0A5G2RFY2;I3LI20;I3LJ79	24	0.000183554	48.54	29991100	41373500	38476400	34184100	30322100	32210800	34918300	43576100	27938700	28409500	45005800	59540900	33813900	33768200	19955100	44118800	36962600	16431100	59488700
RPS13	40S ribosomal protein S13 (Fragment);40S ribosomal protein S13	P62279,F6Q5P0	12	0.000183554	43.93	36614100	38315100	30177300	31240000	40309700	36502900	30864400	40860600	38911400	43906800	39627700	34639500	33782600	29353800	34276500	36448000	42284700	30491600	37160200
PCBP2	Poly(RC)-binding protein 2 isoform a	A0A480Q0J7;A0A5G2QGE1;A0A5G2R625;A0A5G2REH8	8	0.000183554	34.84	35800200	39249000	37199500	38615600	37531000	35939300	36943900	37546300	34266300	36815500	37383400	35077700	35900600	35750300	35458300	36334900	34820400	31629500	31937900
HPRT1	Hypoxanthine-guanine phosphoribosyltransferase	Q45FY6	10	0.000183554	57.8	33017800	26460200	37072400	32537400	31320100	30283700	36283900	36811800	23474400	23936600	47094000	48994900	34616500	26688400	41719400	47379900	37957200	32018700	56278300
MRM1	Uncharacterized protein	A0A5G2QKV4;F1S1B9	16	0.000183554	59.12	34955000	28694800	35520700	34603900	30429300	27090900	31199400	26563100	33687500	33634300	38104800	43749200	38009100	36435400	35064400	40139700	49659100	42903400	43145200
CCT7	T-complex protein 1 subunit eta	A0A5G2RAV7;D0G0C9	29	0.000183554	64.05	34544800	34302300	34569200	34959100	38469800	36309500	36708900	37262500	36646700	35781400	35066200	34682100	34760200	39150500	38966000	40830300	29309400	31351100	36432500
YWHAQ	14-3-3 protein theta	A0A5G2QM17;A0A5G2QZA1	10	0.000183554	42.28	33181900	37055600	39286400	36535700	39032300	37460600	39101100	39029900	35885300	35153400	41207500	35748900	34544100	36932200	28390000	33632900	30608900	29636400	36776000
GPD1L	Glycerol-3-phosphate dehydrogenase [NAD(+)]	I3LLU0,A0A5G2QYS6	19	0.000183554	56.2	34461600	43563900	42291200	43623700	37439500	31522900	42050800	39322900	25198100	25719400	36615400	50222400	31428800	25219700	22357700	45669200	30416000	25463600	46293000
TCP1	CCT-alpha	F1SB63	31	0.000183554	66.73	33337600	33849700	35310300	35481500	38549000	36164400	34748600	38182800	34503800	36396800	36205400	34876200	33261300	37982100	39742900	41045100	29828700	31458900	36881800
ACTN1	Uncharacterized protein	A0A5G2R6T7;I3LLY3	24	0.000183554	36.3	30205900	29497400	34292500	35275400	34398100	34295000	36241500	35187500	34221000	34274100	38410000	38799000	33807200	36957700	35890000	35153600	42460200	41679500	36268200
TMED9	Transmembrane emp24 domain-containing protein 9	F1S3E0	5	0.000183554	20.43	36049600	42702800	35000000	32562200	38059600	41680600	37070600	38097000	37229000	39281000	27169600	32303000	37229700	32783100	34448600	34473900	38738900	31172000	27796500
PFKL	ATP-dependent 6-phosphofructokinase	A0A286ZZL7	20	0.000183554	33.95	33982600	34856900	34039400	32906300	33173600	32288200	31684800	34915600	35008300	35394700	33057400	35542600	39223000	38343200	39046900	40276800	35054800	34522800	37317700
PSMB6	Proteasome subunit beta	F1RFV5	5	0.000183554	23.65	32293100	34556400	35439300	36734900	33085200	32943500	33916400	31596700	35139100	33189900	32897500	39980700	28822000	37840600	39326100	41440200	34731200	39293100	33750200
LMAN1	Lectin, mannose binding 1	F1SMS8	15	0.000183554	33.2	34901600	32717000	35061900	32160200	34572900	37550000	39626800	37123700	37400700	36717800	33344100	35819200	33828400	30007100	30556900	36924100	41289300	33596600	32306000
LOC100623656	Sulfotransferase	I3LC84	16	0.000183554	60	35605000	33292800	32407700	38327400	29374700	38200900	32258300	31024300	33676400	33767800	31161000	28154500	30892400	42440100	45025800	36634000	29660000	47577400	33644900
ACTR2	Actin related protein 2	A0A5G2RE71,A0A286ZXX3;F6QA36	14	0.000183554	37.59	30694300	30375100	34732300	32883500	32780200	35663000	36903600	32317900	31886500	31851900	39748800	35580700	40318600	37082300	37325000	32568700	35383900	38437400	34402400
PSAT1	Phosphoserine aminotransferase	A0A5G2QUN4;A0A5G2RJV1	17	0.000183554	46.34	27487600	31264600	24608100	29446500	22793700	32028400	19110300	25395400	37369800	36708600	38045000	31932800	44231000	63106700	42390100	47183900	26528000	40950900	38755000
ALDH7A1	Aldehyde dehydrogenase (NAD(+))	A0A286ZL79;A0A287A399;A0A287ADK3;A0A287AWM0	24	0.000183554	56.97	36816400	36787600	39638000	33074500	31349400	35247800	37398900	34323600	31798800	32741700	29133300	37292000	29112300	34108400	28597700	31408700	41992900	43806800	34052400
AHNAK	AHNAK nucleoprotein	A0A287A608,A0A286ZPY1	84	0.000183554	38.77	27842400	32062100	31689900	32494300	29094800	36564200	29885600	32947800	36366700	36362000	34474500	29673000	37580100	42251200	34179400	37257700	35479600	38216300	34708800
HSPA1B	Heat shock 70 kDa protein 1B	Q6S4N2	3	0.000183554	7.33	39077500	40363300	29108100	37848800	38426800	38366200	29455400	35301300	35116700	34566800	41058900	28772000	43377400	32291900	31909800	29776600	25621400	28167800	28139000
TBCA	Tubulin-specific chaperone A	F1S2G3	8	0.000183554	51.85	32860200	32182500	31835000	31027700	30381000	34925700	33739900	34060000	35768900	37025300	34825100	35897100	34114000	38528500	36023800	40337800	30209100	26638500	35754400
RPL19	60S ribosomal protein L19	F2Z546	6	0.000183554	17.6	30292700	44422300	27775600	37181100	36501300	35554300	25617700	34817100	37164500	46511600	41373800	37072800	24098900	21440400	29025200	31011100	46585600	26515700	30724700
RPL6	60S ribosomal protein L6	Q2YGT9	16	0.000183554	46.83	37588900	43013900	22741300	26795900	34401900	35855500	28028400	34743300	36427300	44605600	43549800	33300100	28226700	28463000	24707900	29536200	41529700	25759500	43639000
IVD	Butyryl-CoA dehydrogenase	A0A5G2R8S6	20	0.000183554	42.78	44065000	41100300	41098500	32515100	28934700	40125200	37764900	35785100	28021000	28192800	27755300	37142900	34694200	28361000	30095900	31958300	29683800	33118400	32430200
TUBA4A	Tubulin alpha chain	A0A286ZNY1;A0A5G2R655;F2Z5S8	2	0.000183554	5.36	23675100	33982700	30380800	29056700	38129300	38238400	34204000	35642000	32534200	30675700	37048500	29595700	33454400	32899000	29699200	41506400	41539400	41280200	28835900
PFN2	Profilin	A0A5G2QQU9,I3L660	5	0.000183554	32.98	34611500	41880200	25821500	34350900	37321900	41330300	35822800	33010800	37151700	37017300	23330800	36344800	33737200	46630200	30740000	27601300	21247700	35961100	28285700
TTR	Transthyretin	P50390	5	0.000183554	45.33	26733500	28607400	33610900	31765800	23987600	29938700	24420200	29556600	33141500	29139900	41967800	38223400	31837200	27877700	54459000	48339800	29825500	23430200	54303900
GANAB	Neutral alpha-glucosidase AB	P79403,A0A286ZZ98;A0A287B1C9;I3LNH3	49	0.000183554	56.78	35234600	37874700	35694900	35681200	35930300	37125500	37365100	35212400	35805200	37489900	31697500	32199000	34608000	31646900	31219300	30239900	32173900	22818800	29006300
MGST2	Microsomal glutathione S-transferase 2	A0A0K1TQQ0;A0A287AQB8	2	0.000183554	16.44	42358700	45882300	38573000	31458900	36186300	25211900	40151100	39902100	12169700	14381300	69061000	41245000	8851550	10474200	8381800	39963000	50219100	22261500	60221600
HYI	Putative hydroxypyruvate isomerase	A0A480XGR1,I3L9Y6	11	0.000183554	56.73	34181700	32442300	34836500	33292200	27886300	38643000	36728100	30531400	31595200	32417200	22986400	29295800	34727500	27845800	45503500	32773200	32586900	40251000	34999600
LASP1	LIM and SH3 domain protein 1;LIM and SH3 domain protein 1 (Fragment)	M3VJZ7,P80171	9	0.000183554	32.69	30869600	32323800	31192100	33227500	31446200	34864700	32928900	32686500	37065700	34417000	31764500	36134600	32474700	32325000	32495000	34735100	38738000	31199900	31946400
IL1RN	Interleukin-1 receptor antagonist protein	Q29056	4	0.000183554	18.64	26303200	28196100	22455300	27850700	23333000	22868200	22152800	23369200	37013400	36273700	27298700	28614600	33391900	33819600	47831500	45868500	45356200	58726400	41631100
HNRNPF	Heterogeneous nuclear ribonucleoprotein F	F1RG16	15	0.000183554	47.83	32812100	31157900	34997300	33290700	33790700	33472000	35967000	32037700	30088300	31978500	33854000	32477100	36188400	34602100	35188600	28825300	33028800	35219800	33056100
BSG	Basigin	A0A286ZS77;A0A5G2QGZ8;A0A5G2QW86;A0A5G2RDX9;A0A5K1V4A5	12	0.000183554	37.23	31366800	28167700	32843300	28982300	29078700	33260800	32624500	33597600	28613000	29063000	38564100	35715300	27150800	40831800	35814700	38158500	28661100	33235100	46181600
SRI	Sorcin	A0A287AR67;F1S340	13	0.000183554	59.56	31839600	32397100	36861100	37170400	27837900	34215500	31951600	27559900	22820500	23206400	38776800	34989800	37344900	33675700	30572500	38656100	43878200	30312100	34958200
PKM	Multifunctional fusion protein	A0A287B7L9	28	0.000183554	28.77	25657800	23511800	35613100	28978900	24976200	30412700	29023300	29164200	30417500	30405400	36737200	39766600	49269900	34603000	27502500	36569500	47347500	32013500	32106400
TUBB4B	Tubulin beta chain	A0A5G2QGK1	1	0.000183554	2.67	31513100	31868700	35966600	33080100	31708100	32723100	29207500	29494500	31065000	30860300	33457400	34793900	32832500	32427900	29200700	32020100	38507800	35999700	35038300
GFPT1	Glutamine--fructose-6-phosphate transaminase (isomerizing)	F1SPM6	31	0.000183554	49.5	33162900	29442500	29880300	29279600	30271100	32885800	31868000	33232600	32003900	33104800	32077800	31289500	29625400	32326300	35942100	37782400	34484000	35296200	37532100
ACSM4	Acyl-coenzyme A synthetase ACSM4, mitochondrial	I3LSY0	25	0.000183554	53.45	39155100	37884400	48303500	33856700	30371700	34447100	47416800	40367900	20059600	20375000	35488800	51070700	24128100	16389100	14937100	33731300	36335200	19274400	37266800
ARPC4	Actin-related protein 2/3 complex subunit 4	A0A286ZPY9;A0A5G2QAE1;A0A5G2QG21;A0A5G2QPW1;A0A5K1VDV6;B5APU9	5	0.000183554	30.81	27423000	27356700	30496500	30823400	29313000	29134200	31643500	29745900	30628600	30709100	32545100	35308300	37713000	34378100	33992900	34980200	36561200	40909700	33290700
KPNB1	Karyopherin subunit beta 1	A0A5G2QZ16;F1RWJ5	34	0.000183554	48.69	32130000	33431000	34091400	33927500	35245700	33536700	33235300	34768500	31776700	33092300	30394800	29960200	30806000	33281000	34450900	32664300	29565800	28907700	31453200
STIP1	Stress induced phosphoprotein 1	A0A287A0Q8;I3LNG8	24	0.000183554	46.4	31992400	30590400	34143600	34024500	35884200	34076800	34914700	33985300	34445500	32943400	32749200	31980600	30213100	31525300	32606900	31915000	27821500	27123400	29431100
TPM4	Tropomyosin alpha-4 chain	P67937	8	0.000183554	31.85	26120600	27541400	32600000	32654200	30329400	31085900	30865500	31872900	30143200	32441700	38651200	37375000	31315700	32625900	28977600	32957700	37326700	32901200	34208200
TXNDC5	Thioredoxin domain containing 5	A0A287ARZ1	17	0.000183554	46.87	33014000	31707000	35211700	33860500	34307500	36901300	33156900	33499100	29971500	30006000	32301500	33963300	29181700	32914600	28303200	31995000	33376700	21957000	32446400
SOD2	Superoxide dismutase;Superoxide dismutase [Mn], mitochondrial (Fragment)	A0A287A4Z2;A0A287A8A8;A0A287APZ8;A0A5G2RDT4,P28768	10	0.000183554	38.89	36876800	26037300	27545200	30649600	29877700	32225600	29897100	30260400	30259300	31230000	29926500	31094400	47183500	29165100	32298300	24005100	36822400	41355700	29178400
RPL15	60S ribosomal protein L15 (Fragment);Ribosomal protein L15	P79324,A0A286ZL65;A0A287A452	9	0.000183554	41.18	31137800	31160600	26304200	25554600	35473200	27990000	29799400	33930100	31755700	42670000	33895900	27635200	25771700	24533300	29333400	37296800	34525000	32001300	41277700
RPL7A	60S ribosomal protein L7a (Fragment);60S ribosomal protein L7a	Q29375,A0A286ZQA5;A0A287BM53;A0A5G2R293	14	0.000183554	53.03	30360000	31838500	34397200	29693100	36559000	29079800	35172200	33725800	29013500	27501600	42668800	32808700	28272300	29903800	19963600	34827200	35332800	21770400	34680500
PSMA4	Proteasome subunit alpha type	A0A5G2QL81;A0A5G2R1I2	10	0.000183554	49.11	30749700	31088100	30326800	31489400	29687000	29401700	29907000	29243600	28367000	27841300	32895900	34115300	35250000	32511100	34529500	33933800	29922200	29295400	33149200
GALE	UDP-glucose 4-epimerase	A0A480P9F6	15	0.000183554	44.83	28750300	27668500	27383800	30599900	28157400	30867500	29835100	31783200	29195500	29466900	25794900	32112300	27056400	31940700	38266600	36637200	35832500	32804400	37038100
AK3	GTP:AMP phosphotransferase AK3, mitochondrial	A0A5G2QPK4	13	0.000183554	55.51	32894500	33585300	35731800	32373700	32511700	34126500	30626100	30892600	27243800	27117700	29110100	30897400	31939000	26208200	29823400	30160300	33854100	33126500	28505300
PDHB	Pyruvate dehydrogenase E1 component subunit beta	A0A5G2QSU5;A0A5G2R718;F1SGH5	16	0.000183554	59.28	30798400	31548700	25360000	30379900	31648200	30020000	25417900	29415300	30765700	30706900	28410700	26899700	28990000	32711500	29470300	30111400	45296100	45767600	25535100
WDR1	WD repeat domain 1	K9IVR7	23	0.000183554	49.34	27323400	26822800	30151700	32114400	28640200	32531900	28817100	28758100	30852800	30409900	34620100	29383500	34684900	35783300	32012200	32767000	31709300	30110000	31622100
HSD17B12	Hydroxysteroid 17-beta dehydrogenase 12	I3LJY8	12	0.000183554	41.99	31074600	39632000	29332700	33842400	33847800	27212200	31618600	37022900	37928200	39579700	29574800	29126000	21449100	19869400	30926000	33034800	27450700	22658900	31046400
PPA1	Inorganic diphosphatase	A0A5G2QKC9	18	0.000183554	78.55	28963100	25914500	31930300	26954000	30288000	30141200	29471900	28327300	26377400	25867400	34621600	32846200	40026700	27671900	36518800	32861000	31362200	28692800	35355500
ALAD	Delta-aminolevulinic acid dehydratase	A0A287BGW4	17	0.000183554	53.85	36138500	34164000	46201000	27787600	29490400	30568700	34809600	30652900	20224000	19580900	34460800	33378100	22486900	19720800	28625100	35694200	37812800	27305600	34065900
SLC9A3R1	Na(+)/H(+) exchange regulatory cofactor NHE-RF	B8XH67;F6PYE5	15	0.000183554	47.67	31471000	31674400	34411200	33759500	29857600	30561100	31004100	31212000	26835600	25971300	32905300	33839700	29679400	26838900	30522200	35063000	30250200	24724800	28822700
PZP	Uncharacterized protein	A0A287AG58,I3LQ17	47	0.000183554	35.68	32950900	32851600	24128800	29925200	26744100	29363900	32636000	28094500	34376700	33177800	34979200	39768700	22277100	23181400	16931300	45496000	34098000	18449200	38770600
NANS	LRRcap domain-containing protein;AFP-like domain-containing protein;NeuB domain-containing protein	A0A287A8X8;A0A480VC90;A0A5G2R0F9,A0A287AFR6;A0A287B0V1,A0A286ZL00;A0A286ZZZ4	20	0.000183554	46.55	25419200	27186800	31291900	25303800	29866900	29316200	32925200	29932100	30280200	29521200	28501400	27343200	28091300	30129900	31846000	31628300	43272500	37371700	27390300
NAXE	NAD(P)H-hydrate epimerase	Q0PIT9,A0A5G2QPA8;F1RP34	10	0.000183554	43.4	31946700	31987500	32692600	32277300	32589900	34962000	35321200	33468700	25483100	27078400	29436600	30376400	27380300	23347700	30480600	31943900	28832400	26217700	30217200
DHX9	DEAH box protein 9	K7GND3	52	0.000183554	39.09	28729700	30162600	30064100	29972400	30665100	30763900	30740500	31412900	28278700	30025700	29477400	29293300	31197400	31365100	35557300	28434200	27498400	31938900	29899600
BDH2	3-hydroxybutyrate dehydrogenase 2	A0A286ZSA7;I3LHC8	11	0.000183554	56.67	32845300	32406000	35105800	28551700	24391300	27937400	28162600	24369500	22730400	22955800	27199700	32386000	32754200	29623900	35482500	38298500	32344700	33695800	33963300
NDUFA4	Cytochrome c oxidase subunit NDUFA4	I3LJI1	5	0.000183554	28.47	31295600	36394700	31347100	31733600	29997900	27979100	27596200	29455500	26261900	26493100	26284300	39519000	28419000	23195600	25686700	32144200	39205000	31057700	31052500
PRKCSH	Glucosidase 2 subunit beta	A0A287B9A6;F1S596	19	0.000183554	42.8	31113000	34352800	31871000	33485900	33826800	31304700	33182700	31016800	34041200	33556100	29024300	28868100	26795200	27167400	29768400	30187900	27460800	20740300	25942500
DLD	Dihydrolipoyl dehydrogenase, mitochondrial	P09623	13	0.000183554	32.22	28405100	26755400	25960500	26073200	27975500	30545500	30237000	27837500	24622600	23506300	29844100	31421600	33032900	30246100	31217900	30840500	34632200	41462900	37802700
PABPC1	Polyadenylate-binding protein	F2Z557	14	0.000183554	20.75	30312800	29682800	27410500	27831800	31657600	30084200	28871500	32363900	33425600	33973400	29789000	27284900	34768200	32678600	29611000	30890400	27846400	25005700	28281000
ELP1	IkappaB kinase complex-associated protein	A0A480JST9;F1SP27	32	0.000183554	27.92	30560700	31087100	29989200	34490800	30082700	31204100	28842100	31545800	34746700	35430800	26444500	26331800	31044400	32451200	29265900	30673000	24638700	25508400	25494800
CAP1	Adenylyl cyclase-associated protein;Adenylyl cyclase-associated protein 1 (Fragments)	F1SMC0,P40125	26	0.000183554	54.76	29008000	30477900	31355000	31403300	30024800	29351700	30686500	28953800	30177500	29444700	29833500	30073400	31020800	30538900	30428400	31595800	28771200	29008100	27614700
PSMB1	Proteasome subunit beta	A0A287BPP9	12	0.000183554	58.51	29128700	27568100	29086700	28314900	28227800	29190900	28588900	27672900	28699400	29379200	30178200	30166500	33987900	32029500	34624400	32073100	28179300	30648400	31953300
EIF4H	Eukaryotic translation initiation factor 4H	A0A480PPD4;I3LRD5	8	0.000183554	39.91	27887700	30529800	30816500	30674100	31125800	31789400	31159400	30271300	31715500	31373400	30664000	28655500	29004300	31487500	28411200	28444900	28921300	28386700	27831800
RPL8	60S ribosomal protein L8	F2Z567	10	0.000183554	34.63	31695000	32667900	21502100	27595700	36255700	28357000	27056000	32638800	37070800	34010300	35596700	28734200	27337300	28882800	20353900	33131000	33670100	18934300	31654500
RPS24	40S ribosomal protein S24	A0A287ACL6;A0A287AQR5;A0A287B7J9;A0A5G2QXQ1;A0A5G2R1Y0;A0A5G2RE45;A0A5G2RIP8;I3LJP6	3	0.000183554	25.5	31038100	30237000	25735900	26448600	34275100	31020900	27587600	28569400	35404200	38016600	30061200	25388500	32368400	27152900	28901200	31725200	32908000	20628800	29006000
TMED10	Transmembrane emp24 domain-containing protein 10	A0A286ZV95	10	0.000183554	40.18	29583100	34557800	28984000	27374300	33102800	31390700	31281100	34084000	31269800	32727400	26462900	28396000	27086900	26900800	28711200	28867600	30826700	27659800	26584500
GSS	Glutathione synthetase	A0A286ZRS0	20	0.000183554	44.73	21924300	22545100	28675000	22550700	27712600	28424800	28787600	26719900	27923700	26927600	32158600	34518600	26616500	32541500	39988300	32239000	33913700	39694400	30649600
ERP44	Endoplasmic reticulum protein 44	A0A287B4Y1;A0A5G2R7S2;B6CVD6	15	0.000183554	44.69	30487000	28603300	28954400	29821400	29050000	30536700	32015700	28740200	31378100	30208000	27887800	28820500	31533900	28265700	28929700	30024000	34279100	26134700	26884000
UBA1	Ubiquitin-activating enzyme E1	A0A5K1U589	29	0.000183554	39.98	27933900	28574900	30111800	29874200	28567100	29824800	29763300	28543300	28801300	29600300	29394300	29392300	29964400	30715300	31790300	30230800	28199200	29489000	30105900
RTN4	Reticulon	A0A287B5Q4,A0A287AIT2,A0A5K1U735	15	0.000183554	15.76	27428200	36349300	25628000	26658200	39993700	29433700	30029600	37299100	22092700	23474700	35121800	25256500	28110200	25206700	26363500	31359300	24951400	24078500	37421500
PAICS	AIR carboxylase	A0A287AI68;A0A5G2QTY6;A0A5G2R2Q4;F1RTV5	16	0.000183554	37.41	31594900	32200500	31901600	30563900	28343800	30920800	27422000	30448800	26937100	25397300	27481000	27400000	29536000	26030300	31264300	32003300	26351700	27355400	30720700
FKBP11	Peptidylprolyl isomerase	A0A287B5T6	6	0.000183554	14.33	26843000	30788600	27754400	26085300	30489400	30162800	28399600	32101400	25656500	27313400	29766100	27235100	22824400	22934300	34702700	35321800	31342700	32852700	30458000
LMNB1	Lamin B1	F1RKM0	38	0.000183554	59.04	26365800	26111400	31671800	28656800	26954400	29281900	27656900	27760800	27410400	27666600	32308800	30459400	28309100	30755500	28838000	26154300	30450600	34502300	30019300
LRRC59	Leucine rich repeat containing 59	I3L9M7,I3L995	11	0.000183554	40.28	29887400	32504500	29250700	29707900	33171700	28086300	30080700	32931300	25890700	28160600	32066700	28855700	25280500	24271300	24857100	30790800	29803600	25755000	29047600
RPL13A	60S ribosomal protein L13a (Fragment);60S ribosomal protein L13a	Q95307,A0A287B929	8	0.000183554	24.09	33442500	33665000	24860800	29198500	33706600	27074900	24874800	35100000	32697400	36146000	31588600	29208200	21789500	17636600	24808000	29762100	31467800	22356100	29755000
PECR	Peroxisomal trans-2-enoyl-CoA reductase	I3L8Q5	10	0.000183554	44.55	38526800	41588300	21987100	20509400	35352100	21465200	34127000	37226000	32240100	32610100	31011400	38004900	45440100	29195100	29844700	15619300	16075400	11435700	16089300
ECHDC1	Ethylmalonyl-CoA decarboxylase 1	A0A286ZZC3;F1S2X3	16	0.000183554	71.67	25919800	23806600	36573300	41344700	25561800	30009200	34731700	25175100	32177300	32573200	16518300	35212400	34864500	37975200	26617200	36821800	16623100	17512300	17805200
INMT	Indolethylamine N-methyltransferase isoform 1	A0A287B0Z8	10	0.000183554	42.37	35569300	31144000	28797700	42521900	28171900	33118700	30269600	31438000	28130600	29014600	25991800	17751600	31806800	23306600	31393400	21850600	21880700	21310200	32851900
C3	Complement C3;C3-beta-c	P01025,A0A5G2QME3	60	0.000183554	40.28	27605400	24188500	24726700	31610600	24012400	24256200	40472200	19395600	24412000	24049200	42841300	31941700	41711700	18622900	29807600	29830400	25844400	35189700	25657100
CNPY2	Saposin B-type domain-containing protein	F1SLY7	10	0.000183554	59.34	28065300	28619000	25679300	26962300	29928900	31204500	30254100	27976900	32558800	32396200	29252600	24735900	31016200	30907300	32454100	27487200	28268000	21705700	26407000
ITIH4	Inter-alpha-trypsin inhibitor heavy chain H4	P79263,A0A5G2QEW1,A0A287BGD6	42	0.000183554	43.97	17774500	16112000	12232300	17437700	20576700	19794200	22821700	13780900	24648700	23298500	32142900	15861600	32640500	18368100	50305200	26649700	43973900	102278000	35060800
NONO	Non-POU domain containing octamer binding	A0A287AW58;A0A287B3Y2;A0A287BK25;A0A287BP90;I3LSU1	22	0.000183554	47.15	28288200	28278900	29646400	28859200	27160600	28038200	26868800	28425900	29876700	30342800	28716300	28907700	29303900	30063600	29482500	26259500	29139200	28608300	27976800
UQCRC2	Ubiquinol-cytochrome c reductase core protein 2	A0A5G2REY8;F1RPD2	15	0.000183554	43.6	30505800	27895300	28415300	29785100	27514800	26307600	27698200	26671700	28707100	29133200	29727100	32481400	31173300	25107800	23341400	27515300	35574200	27822600	28836400
SHMT2	Serine hydroxymethyltransferase	A0A287BKR2;A0A5G2R6D0	23	0.000183554	52.29	26997300	24763900	27845700	25934800	25526400	29154100	25132900	28618400	24705500	24743100	31072300	31475500	30423400	29289200	31101600	32470300	31412100	31043600	30511100
PTGR2	15-oxoprostaglandin 13-reductase	A0A480YV73	11	0.000183554	34.76	28525100	29629100	32216700	29319600	29405800	30013100	29535800	29807800	26273600	25042500	28063900	33697400	24651200	26179200	29254200	30537700	28034000	24470200	27240700
VCL	Vinculin	P26234	52	0.000183554	52.33	23185400	26231400	25439700	28379500	24858300	28255600	26635800	25306200	27282700	27694400	27817600	29836600	29248600	35941500	32595900	27516800	28938900	35989500	30542500
NDUFAB1	Acyl carrier protein	A0A287AAR5	5	0.000183554	26.28	30576200	28058300	29399000	29996600	28413700	26440300	28441800	27623600	26364800	23922900	27835800	31452200	29830300	25332900	26504700	26651400	32113000	30522500	30136900
UPB1	Beta-ureidopropionase	A0A5G2R361	18	0.000183554	54.43	36227800	30856900	53523200	28686300	26232000	31926900	34811200	33979900	23901500	23445100	31232300	32328900	16051000	22259000	11998800	32401500	27341500	20130900	22093400
STOM	Stomatin	A0A287B310,A0A5G2R6Z7	12	0.000183554	59.55	22300600	26319600	26524000	27280600	24125200	27142200	28435400	24866900	20654800	23273000	27634800	30392200	26204800	30105100	36309200	28484000	30124600	45179600	33968400
PPP2R1A	Serine/threonine-protein phosphatase 2A 65 kDa regulatory subunit A alpha isoform	P54612	20	0.000183554	40.58	30180200	31894100	30836400	31821400	31136700	29719700	31898000	32119900	25261600	25490600	29033500	30795700	27811700	25679800	24804400	27453600	23976500	21804100	25948700
ILF3	Interleukin enhancer binding factor 3	K7GL83	27	0.000183554	37.23	28545300	28927800	28266100	27459300	27864300	28206300	27494800	28684700	28607200	28690600	28278500	27646000	28824800	29473300	29912800	25004400	26588700	29998700	27877500
SNRPD3	Small nuclear ribonucleoprotein Sm D3	A0A5G2QV25;F2Z4Y0	4	0.000183554	50	28187400	28613800	28555100	27176000	28128900	28614700	27377000	28861900	25195400	29986600	29354200	25643000	28906400	29249900	28497900	27141400	27814000	26122800	30565700
LOC100156325	SERPIN domain-containing protein	A0A286ZIU5;A0A287ARJ8;F1SCC6,F6Q469,A0A287AT48,A0A287B9R5,F1SCD0	25	0.000183554	20.8	23416700	19037800	27536400	23680200	23725000	19912100	32681700	17478900	19903000	19515300	29790300	33894900	31009000	20915900	31848800	36970500	37070400	44152200	41203000
PA2G4	Peptidase_M24 domain-containing protein	A0A286ZYQ6	21	0.000183554	58.87	28848300	28847600	28268500	27877900	30509500	28978400	27015400	28496100	29741100	29183400	27378400	24073400	29134100	29203700	29357100	26864500	30093100	23573500	24503900
TUT4	Terminal uridylyl transferase 4	A0A286ZPD4;A0A286ZSR9;A0A286ZZL2;A0A287AR34;F1S6H9;I3L9X5	1	0.00725926	0.42	24990500	24095800	25558800	25946300	29841500	24229200	27750900	27100400	31282200	29186500	25717900	27261900	31936300	29608000	33620900	30725100	35340400	25100000	21752300
HGD	Homogentisate 1,2-dioxygenase	A0A287AJB1	17	0.000183554	52.13	35711200	37975200	37937300	26735200	32653100	28791500	35083700	31332100	21772200	22447700	26412000	38816400	19898800	17683500	11125600	28718100	33758800	20373600	23457500
SHMT1	Serine hydroxymethyltransferase	A0A286ZN35;A0A286ZSR0;A0A287AIN1	22	0.000183554	51.65	31984100	30036400	36834800	28554900	29130700	38592000	36846500	33719700	23406600	22760400	18011400	24556900	27067100	20183600	26009000	26990200	27192100	25852100	22506300
SAR1B	GTP-binding protein SAR1b	Q5PYH3	5	0.000183554	30.81	28619900	29281500	28725600	27688200	29511700	28000900	28843400	29602800	25784300	26521400	26977700	27093300	27009300	23904000	24422600	29663500	32235400	25056600	30872900
SEC61A1	SEC61 translocon subunit alpha 1	A0A287AYT7;I3LD13	7	0.000183554	17.05	28605400	27527200	28882200	29574200	33203800	25001000	33993900	31204800	30545900	32204400	27588200	27797100	21608100	22697800	26311400	27127600	23106000	24921700	27454000
RHOA	Ras homolog family member A	I3LVS7	4	0.000183554	30.05	31937500	32718900	30929700	29872100	31920400	28449800	35105700	30845200	19674900	23028900	28491900	30050700	23141200	18563800	20450200	33348200	22052600	25805100	32846700
PCCA	Propionyl-CoA carboxylase alpha chain, mitochondrial	P0DTA4	32	0.000183554	48.49	22700100	19727700	22661400	22985700	16999400	20881400	22159100	19315100	25731500	26529500	28639500	30624200	30598500	31486700	38159000	29547200	39734600	41537200	37335300
RPL32	60S ribosomal protein L32	Q6QAT0	8	0.000183554	45.93	28621800	30123100	24559600	28304000	32205200	29478500	26656300	29658400	32340200	33979000	28410600	27116800	24070100	21517300	27174200	26979900	30452700	22185600	22449800
DAD1	Dolichyl-diphosphooligosaccharide--protein glycosyltransferase subunit DAD1	Q29036	3	0.000183554	28.32	28327500	27017400	29884300	28190800	29314800	22863200	32317800	31660300	29986600	29098800	29193500	29336200	18111600	21700900	24273300	30038000	24698600	28836600	31261900
COMT	Catechol O-methyltransferase (Fragment);Catechol O-methyltransferase	Q99028,A0A5G2QHD1;A0A5G2QXV8	12	0.000183554	79.03	26967300	29572000	36094200	26878000	27996500	30201400	27937600	29345900	22671000	23349400	31173900	29019600	20822300	20924500	25343400	32941700	27571700	24466600	32378700
SMC3	Structural maintenance of chromosomes protein	F2Z5G2	35	0.000183554	32.37	27146800	27822100	30601600	29110400	26969600	28112700	26941900	26730400	29075300	26958600	26503900	27334600	28200000	29494100	27913000	25277800	26910800	28820500	25605600
CS	Citrate synthase, mitochondrial	P00889	16	0.000183554	37.5	28897000	27771500	29857900	27347800	25688700	27371800	26314900	26664600	26959000	26969900	26311100	26146200	30519600	25586400	27764300	25601600	31000800	30932400	27799000
COL1A2	Collagen type I alpha 2 chain	F1SFA7	8	0.000183554	11.28	24792800	27378900	22827400	33450000	30713800	31535700	22614700	28186300	34701300	26848200	22580000	35484000	14547500	42384700	15972500	40893500	13344500	31775500	24607200
EIF6	Eukaryotic translation initiation factor 6	A0A5G2R117;I3L8I5	6	0.000183554	42.68	25366700	25480800	27689600	25785700	26254300	26808500	26807800	25829300	24896700	25216500	32068000	25750600	26829600	29844200	31820000	30599900	26814900	29681500	29430600
PEPD	Peptidase D	A0A5G2QW46;F1RNW4	21	0.000183554	47.26	30895100	33536500	23504500	25431800	26642800	25663700	23812700	27291200	30360200	30375400	29346100	31502900	26179300	29740000	18964200	36537700	28524100	13674900	28725100
PSMA7	Proteasome subunit alpha type	A0A287AT18	8	0.000183554	35.89	24847800	26119700	26621000	26713300	26265400	25993700	24015500	23867500	25926300	25366200	26308600	28699500	31218000	28988400	32566700	30922000	26619000	29578300	28577500
NDUFS1	NADH-ubiquinone oxidoreductase 75 kDa subunit, mitochondrial	A0A287ARY3;A0A5G2RBR3;F1SHD7	35	0.000183554	64.32	27591000	27423200	26769800	29090700	26581300	26114000	25208400	25611200	25806400	24946400	24788200	29315500	27770500	26365500	25526300	27226100	32596600	32035300	27749400
MPC2	Mitochondrial pyruvate carrier	A0A5G2REE1;F1RPU8	8	0.000183554	60.63	29880900	33229800	31183500	28035800	27583500	23181500	29023800	29776800	20260500	23337900	29253500	35301200	22343700	18033500	24209200	28768100	28540300	20232200	36049100
VAT1	Synaptic vesicle membrane protein VAT-1 homolog	I3L9V2	16	0.000183554	52.75	29249700	29449800	27286600	26136800	27806300	29102200	27748800	26682400	28392600	28467200	26436500	25453100	26428200	28038800	23274900	26049500	29254700	24735100	28170300
HSD17B6	Uncharacterized protein	I3LHQ6	11	0.000183554	43.22	44897100	31666600	43366400	25617400	26732300	26288200	49824500	26840400	18187800	19160500	31807100	42560100	15572500	13581200	12807700	22495900	15805400	12291500	35986900
RPS5	40S ribosomal protein S5	A0A287AEM2;F2Z5E6	9	0.000183554	33.62	28895400	33705700	30988800	31544400	32190100	21001600	29138700	37378300	21099300	21724400	29665500	29681400	18159700	18761200	19460900	34346400	23182900	20253000	33845200
MARCKS	Myristoylated alanine rich protein kinase C substrate	A0A287BRL8	9	0.000183554	38.25	27840800	25894700	31661000	34363800	30524900	30543600	32799300	29319400	28088400	28283300	29525600	29209400	24215900	31500400	19218700	25966400	17211900	18891800	19957800
NDUFC2	NADH dehydrogenase [ubiquinone] 1 subunit C2	A0A480JRW3	8	0.000183554	59.84	28231800	30848000	25599700	28024600	28208100	25484500	27279700	27827600	25274900	27765200	22936000	27686600	25944900	24952800	23550500	25934700	29082900	31494200	28808600
RPL21	60S ribosomal protein L21	P49666	6	0.000183554	39.38	28366300	32135600	20637200	29892000	33178400	25768800	22270900	28580100	35032400	36147200	27073200	22492800	23339100	22642800	26749700	27437800	28971000	18798500	24317500
ANXA4	Annexin A4	P08132	21	0.000183554	60.82	18836000	22212500	16082100	19787500	20759300	22847000	20838400	18590700	24659000	24054400	28544100	27738400	27284200	39216000	41663500	31525300	35948500	38134200	34903000
RPL10	60S ribosomal protein L10	Q29195	4	0.000183554	15.42	30907000	30299700	23071500	27409300	32167500	25333700	25180200	31264800	30443400	30695900	31469300	25279700	19287300	18439900	20788000	31802800	28274200	21383000	28936700
HSD11B1	Corticosteroid 11-beta-dehydrogenase isozyme 1	F1SF47	10	0.000183554	32.19	35862100	19657700	36686100	27250500	28120300	24883900	42720100	30260600	17783800	20294400	28086800	41001300	16846300	8664500	16044400	23158500	19084400	37553100	37492800
RBP4	Retinol-binding protein 4;Retinol-binding protein	P27485,F1SC80	10	0.000183554	57.21	18818000	21811700	24483500	25424600	16803100	18419900	18849900	16703000	20737700	19012200	30077700	25769000	30240400	15765400	49719800	32840800	41585000	44790700	36329900
APOB	Apolipoprotein B-100	A0A287AG13	145	0.000183554	38.14	21781200	23862700	25513200	25559100	17870500	20949600	27040900	22729700	23216900	23979200	37624800	25644000	25359100	20055700	34436800	34372200	34414500	23439200	39197800
HM13	Histocompatibility minor 13	F1S7H6	7	0.000183554	18.1	29319200	31315100	25193000	31103900	37467800	23927800	33829600	29913900	28568700	29047300	23055000	22066700	18671700	22647600	24037600	26179200	20393000	24147100	26132800
AIFM1	Apoptosis inducing factor mitochondria associated 1	A0A5G2R2C9;F1RTH3	22	0.000183554	40.39	25414400	26763400	26385300	24913400	24555800	27297300	26865400	26850700	22162900	23326100	26159100	30112400	29443100	22426500	25722900	25323000	29537900	31526500	30990700
CLTA	Clathrin light chain	A0A287BFJ2	5	0.000183554	16.04	27472000	27181500	26026800	28270900	27551700	28363200	25891400	26409100	26042400	25173700	25580900	27865500	25001300	25824300	25253200	26651200	28747400	26989700	24932800
SEC14L2	SEC14-like protein 2 isoform 1	A0A286ZRQ5;A0A287AT58;I3LA28	21	0.000183554	48.14	34281400	33763500	38218300	29573500	27604700	28024500	35299200	33005300	18369400	17525500	32357300	29139400	24880400	16385300	12352700	28669400	27999800	6965540	29305700
LDHD	Lactate dehydrogenase D	F1S451	12	0.000183554	35.54	27016100	26173900	24154500	21338200	22337800	28508300	26176900	26351800	20373400	21416500	24287300	25038800	23133300	24887700	28412600	31097000	33449600	38121700	28789500
STOML2	Stomatin like 2	A0A286ZSD7	16	0.000183554	55.06	26191300	25225200	26768000	26522300	26772400	24099900	25202200	25395300	26541100	26812000	25855700	27438600	26337800	25150800	26917100	25931000	28787200	28813600	25934800
EPRS1	Glutamyl-tRNA synthetase	A0A286ZQW0;F1S9K5	75	0.000183554	50.63	24590200	25333600	24105600	24806000	26944400	27897500	24591800	27065800	28644400	28974200	26854500	23006200	26098200	28490200	29377400	25111300	26285000	24208800	25008300
IDI1	Isopentenyl-diphosphate Delta-isomerase	I3LDY2	9	0.000183554	51.54	24022000	25809400	30968800	27748900	24503800	30268000	21837800	26885400	41062100	40772300	12666800	20295500	34049800	34682600	28887700	20315200	19582300	18030400	14517700
SPCS3	Signal peptidase complex subunit 3	A0A287BQE3;F2Z5C8	4	0.000183554	24.07	26063300	30079200	26742400	28431800	26425700	25867100	25474100	26036000	28068000	27228900	23860600	25592900	23024400	23074200	26596800	26557800	25869300	25072900	25913900
RPL4	60S ribosomal protein L4	A0A5G2QSX6;A0A5G2R2A7;F1SJJ5	20	0.000183554	40.98	29613500	28371600	19163700	25481400	31667500	24178900	22842400	27753100	27017600	27479500	28963300	24720300	24199600	24335100	17693500	31901500	26887600	19824900	31993000
PLG	Plasminogen	P06867,A0A287A481;A0A5G2QU84;A0A5G2QXR3;F1SB81	35	0.000183554	50.31	27322300	26724400	26329900	26376500	23375000	24168400	33821300	22940700	28632800	28394700	34151700	24151900	23812700	17990700	27500700	27953500	25146100	19575300	25246000
NME1	Nucleoside diphosphate kinase	A0A287AS29	6	0.000183554	44.08	21357300	20950200	19341700	21426900	21338700	23659000	22749500	24202400	28938800	28444000	25078200	23755500	29721400	33821000	36465500	28399600	26539700	26514200	30770700
BCAP31	B-cell receptor-associated protein	F1S2A8	7	0.000183554	25.2	27388900	29287600	25127900	27366700	26956700	25137100	29064200	27930000	27942400	29771000	26231200	23063300	24251200	20956900	28446100	24541200	21158200	21393700	26878500
CYP27A1	Uncharacterized protein;Sterol 26-hydroxylase, mitochondrial	I3LAB7,F1SRX1	22	0.000183554	41.82	24292300	25172300	27255600	26532000	19291300	23523000	22958900	26017000	24710600	25458600	28197900	27951100	33216400	23628300	21068700	30149900	27902100	23566600	30257900
STT3A	Dolichyl-diphosphooligosaccharide--protein glycotransferase	A0A287AFH3	18	0.000183554	25.39	28295500	27208600	26715100	26102700	25034100	25068200	27623500	28494700	26867300	27616000	25291100	26062300	21475000	23300700	23706800	25886600	26150500	23252200	26311900
SLC16A1	Monocarboxylate transporter 1	M3UZ54	13	0.000183554	25.15	22850500	20722200	26483600	27644500	20596900	21650200	22889800	25038900	19837600	21183700	25435300	32136300	18979300	31749000	31574600	31988600	20731500	32909800	33987900
SERPINA1	Alpha-1-antitrypsin	P50447,F1SCF0	16	0.000183554	35.63	18239400	25964700	13853600	18001200	26007500	22213000	21841400	21274300	33475400	32029100	31571300	25474600	24192200	28115900	32187000	32437800	27332900	30694300	22589400
MYH10	Myosin motor domain-containing protein;Uncharacterized protein	F1SSA6,A0A287AMU3	47	0.000183554	45.2	20029300	22717200	22047700	24266300	23176100	24850400	22986800	22859500	25407600	26636300	26709500	28808600	26595200	34236800	27577400	22544900	26313500	33307100	26297300
NDUFV1	NADH dehydrogenase [ubiquinone] flavoprotein 1, mitochondrial	F1RVN1	21	0.000183554	55.82	26744000	25867500	25877400	27110300	25043600	24573700	24674100	24285400	22903300	23219300	24222700	27165900	26828800	24709400	22980600	24999300	29706600	27243700	27650500
PSME2	Proteasome activator complex subunit 2	Q863Z0	14	0.000183554	67.36	23139200	24972900	27515000	26178700	22253200	24676600	25425400	24859000	19957900	21313700	27450300	28614900	30539100	23843600	29175600	27789100	19503400	25235000	33314500
ELAVL1	ELAV-like protein	D3K5N7	10	0.000183554	35.28	25374000	27045000	27642500	26168100	27412200	27130500	25926800	26362600	26383000	26992300	24269200	24762500	25781300	26410000	24849000	22761900	23679900	23035400	23437800
UQCRFS1	Rieske domain-containing protein	F1RNZ1	9	0.000183554	29.15	22981700	26469200	25402400	25909900	26012200	23855500	24968900	24693900	24291900	25514300	26636300	30956700	24004900	20814500	22599500	25804800	30502700	26301100	27549800
SRSF1	Serine/arginine-rich splicing factor 1	Q3YLA6	14	0.000183554	43.95	24206000	25909200	26702800	26467600	26396500	24917800	24046600	24472400	26983800	25381800	25309400	26274300	23822600	25145300	25917800	24416800	26018200	27137100	25342400
ACADVL	Acyl-CoA dehydrogenase very long chain	A0A5G2R3E4	34	0.000183554	57.71	16773200	17702300	19919800	20419800	22272400	20792400	20047800	23913000	17609200	16786200	28486000	41464400	27115900	29559600	22363800	36985100	37864500	26846800	37608000
ETHE1	ETHE1 persulfide dioxygenase	F1RMV5	7	0.000183554	34.63	29057500	28545700	27034100	27445100	23877700	24686400	25889000	23579500	22345800	23513800	22515900	25996800	24853300	22210900	24729500	23193600	27269500	25851300	27621900
BASP1	Uncharacterized protein	A0A287ALA0	12	0.000183554	68.42	24194900	26380400	21355300	21433900	27273500	27483400	23177800	27123500	27190500	28371900	25439500	21794200	25946600	29294100	29303100	21906700	20913800	27840000	22932200
HMGB1	High mobility group protein B1	P12682,A0A287BEI7;A0A287BFU3;F2Z594	9	0.000183554	24.19	25781600	23414900	30348500	27248200	27092100	25098700	28290600	25366300	24871300	24644500	20718600	28623300	21520900	23083300	25898400	24019600	24076500	28060100	21124800
PDLIM1	PDZ and LIM domain 1	F1SC51	11	0.000183554	30.8	24519500	23842200	28178000	27691900	25336100	25450500	27230800	25765100	21283200	21979000	32269600	26846300	20717100	25694500	18287300	28663400	26482100	21809300	26693700
ARPC3	Actin-related protein 2/3 complex subunit 3	B5APU8	8	0.000183554	55.06	24523300	22800900	24917200	24305000	23043900	24565600	26191100	24329700	22629700	21886700	29129900	26532700	29768600	26482500	25116400	24180300	26354500	26041300	25937100
COX7A2	Uncharacterized protein	A0A5G2QRT4;F1RQI1	2	0.000183554	28.4	25876300	24148800	24695700	28713500	25947600	20879200	22727000	21753300	31268000	31035700	23033800	26767000	23149900	23146100	25497200	25580600	30150600	20346500	23823400
KRT14	IF rod domain-containing protein	F1S0J8	11	0.000183554	30.26	12846400	20610100	17742300	20287200	17422100	12287000	9978370	11841500	25739700	25194600	42488500	18366500	24595600	42858800	34845100	28545600	21568000	42378200	48842900
CSAD	Cysteine sulfinic acid decarboxylase	A0A287AHB5	19	0.000183554	39	27782800	36225100	22325700	24051900	20467000	25913600	22112400	25931400	25175300	25794800	19066700	25715400	20182900	22228700	24898100	29868300	26775900	25410000	25154100
PDHA1	Pyruvate dehydrogenase E1 component subunit alpha, somatic form, mitochondrial (Fragment)	P29804	20	0.000183554	45.5	25473100	25895400	20526500	24986700	25792700	24451400	19861300	23670300	23601300	23738600	22282000	23293300	22897400	24679100	23285100	24794600	35587700	36957700	21743700
PGM2	Phosphoglucomutase 2	F1S4K7	26	0.000183554	44.71	26798400	20016100	23114500	32513800	21663200	35366100	23636500	28413800	23485300	22752000	14788400	24284900	22827700	19423700	31044500	26088300	20453300	23235800	31707100
USO1	General vesicular transport factor p115;USO1 vesicle transport factor	A0A5G2QB74,F1RYU9	34	0.000183554	41.16	26071700	24779500	24931100	25223300	26056700	26755100	26109700	26618700	26571300	26058500	23348700	24496500	24958300	23137500	22392900	25988500	26264300	19902500	21650200
SRSF7	Serine and arginine rich splicing factor 7	A0A287ASZ5;A0A287B8X4;A0A5G2RDD9;F1S4R5	6	0.000183554	24.37	24209100	23559800	25786200	24741300	25793000	26248400	25398100	24234100	23406600	23985700	24862400	24662100	23228000	25598800	25264300	23041700	25384600	26370600	25276400
ATP1A1	Sodium/potassium-transporting ATPase subunit alpha-1;Sodium/potassium-transporting ATPase subunit alpha	P05024,A0A5G2QG93;A0A5G2QLD6;A0A5G2QZU7;A0A5G2R8S7;D2WKD6;F1SAX3;I3LT88	20	0.000183554	18.32	24168500	26027000	27479000	24527400	23654100	23391000	24291900	25277100	25683300	25184300	26698300	20996500	22039800	22765500	29028900	28515400	18813300	23760700	28604900
IFI30	Gamma-interferon-inducible-lysosomal thiol reductase	B3SP85	5	0.000183554	20.33	21409100	22781800	27524400	25054800	19474800	28033800	24277200	23920000	18096300	17584200	27329600	24620900	29175000	31176700	25695700	17829700	27861900	29084300	29709600
TMED7	Transmembrane emp24 domain-containing protein 7	A0A286ZPD7;A0A287BK04	7	0.000183554	42.67	26805200	27875000	26339700	24885400	29686900	26384100	29977500	29832200	21851300	23595600	22629100	23250100	21478300	21372200	21618600	24954900	25456600	20849600	21547200
RPL29	60S ribosomal protein L29	Q95281	3	0.000183554	21.25	26072500	34237400	18989800	29334000	29136600	24773800	13848300	24676400	35828300	30991600	24912700	27634700	17596300	19659900	19721000	29428500	27042400	15671700	19966000
ASGR2	Asialoglycoprotein receptor 2	A0A5G2QJY6;F1RF46	10	0.000183554	41.7	26276300	24785900	30614100	26229900	22625100	27120000	25665300	27469100	25934700	26415900	21533100	24245600	21857600	24156300	19427200	23615900	24779000	22518700	22174400
EPHX2	Bifunctional epoxide hydrolase 2	Q6Q2C2,A0A287A929;A0A287AJ46;A0A287BC11;A0A5G2QTS6;A0A5G2QXG3;F1RJS3	34	0.000183554	64.14	23728600	25282700	32246600	24163600	25886300	22074300	22390400	22614400	17653800	18114100	28759300	29226300	20129100	19673000	16488200	33037100	20655600	27501600	36865100
YWHAH	Tyrosine 3-monooxygenase/tryptophan 5-monooxygenase activation protein eta	F2Z4Y1	12	0.000183554	45.53	24403900	25078200	25915300	25339100	24496100	24286300	24481400	25186500	24273600	24060700	25489100	23616800	24080600	25037700	23912100	24805300	24850900	22957600	23982500
ACOX1	Acyl-coenzyme A oxidase	A0A287A7S9,A0A286ZWX4	32	0.000183554	60.76	26791000	30834600	28980500	27263400	22037200	19496000	18668900	21210100	24387200	24601600	24856500	29934400	27845400	21941600	16347300	27053400	35745000	14025500	23658800
EIF4A2	RNA helicase	F6Q8Z7	12	0.000183554	29.76	27450100	25034700	22463900	24401800	25446200	27475500	25591200	25728200	24213800	25190800	25479700	22313900	25332700	25208000	23741100	25802100	21958900	16978000	24951100
GMPPB	Mannose-1-phosphate guanyltransferase beta	P0C5I2	16	0.000183554	53.33	22678000	22108100	24918100	20623300	21649100	23594200	23151400	21377800	20651100	21935300	25992900	25622100	21376800	23889500	28076000	29923200	27085100	27631800	32128900
B2M	Beta-2-microglobulin	Q07717	1	0.00455617	10.17	16893200	20694000	21334700	25269300	15902300	20241100	20404800	15054800	15958300	15137000	29411700	28718800	52178700	17833400	57822700	21622400	12883500	25716000	30310300
EIF2S1	Eukaryotic translation initiation factor 2 subunit 1;Eukaryotic translation initiation factor 2 subunit 1 (Fragment)	A0A287A096,P20460	21	0.000183554	63.17	23986000	22875900	24251300	25021500	25830000	24365300	23731500	23889000	24867500	25003900	25583700	22606400	24706000	24899200	24709300	25758400	24278500	23194800	23124100
GBA3	Glucosylceramidase beta 3 (gene/pseudogene)	A0A480QKC9	20	0.000183554	46.27	28940300	24355900	18915200	14506000	30806300	26250400	32629000	26642200	18745000	18556000	18956300	33528600	19960600	19647900	21665800	20248600	21985500	34294200	31901300
LOC100623540	Uncharacterized protein	K7GP63	1	0.000183554	19.61	26728400	27454100	23152200	25060700	26111900	24371700	29957200	24644900	25233100	29872000	28265300	21645800	21338400	18692200	24043700	24342700	23055200	17683300	19625800
FBL	Fibrillarin	I3L5T3	10	0.000183554	38.94	21445500	20021000	20222000	22565500	20893300	23614700	22150100	22756300	24551500	24462100	22191600	21050900	26643600	28887700	34788400	22819800	25282900	31257300	25670000
MYH11	Myosin-11;Myosin-11 (Fragments)	A0A287BB68,P81271	55	0.000183554	38.34	13778000	17339100	22904000	29516800	25886800	19954400	29031600	28203800	17765200	19167900	20662300	25765700	31531500	37355500	27551700	19182200	26789500	25452000	21502500
LOC396684	SERPIN domain-containing protein	A0A287BM11;F1SCC7	7	0.000183554	19.31	20417200	9040370	12027400	11049900	12548100	11267900	34124800	7228220	34350200	32533200	17919200	20664900	46563800	23980700	52172200	11231700	37903800	45732700	17650300
COPA	Coatomer subunit alpha	A0A5G2QHU0;F1RJX8	59	0.000183554	55.44	24980400	25831200	23461000	23506600	26294900	23912400	26373800	26497600	23618200	24042400	23359600	23943300	22796100	21481000	21364500	24943000	26891300	22060500	22955500
UFM1	Ubiquitin-fold modifier 1	M3UZ42	4	0.000183554	68.24	26658200	23017300	23113100	25665600	26024100	22896300	28357400	25214800	22728300	21854400	21835900	23470100	21523900	22989800	27047000	30011900	21873000	24285100	19579000
ETFDH	Electron transfer flavoprotein-ubiquinone oxidoreductase;Electron transfer flavoprotein-ubiquinone oxidoreductase, mitochondrial	A0A286ZXI8;A0A287A4K6;A0A287B6E3;A0A287BPI1;A0A5G2QM65;F1RW89,P55931	22	0.000183554	36.95	23534500	21657400	24783100	22401700	19525900	22656100	24770400	24112100	18117400	18329400	23539600	32177100	23811500	20102600	21374600	27757600	31003000	26342900	30512100
THOP1	Thimet oligopeptidase	P47788,A0A287AJM8;A0A287AV25;A0A5G2QLW8;A0A5G2R9X5;A0A5G2RNL7;F1S8G5	31	0.000183554	48.47	20405700	19558800	24425700	22201700	21953300	22177700	22659100	21113800	18279900	18264400	28120400	25194600	22155800	22796700	30220700	27327500	27801500	30452000	30734400
CAPZB	F-actin-capping protein subunit beta	A0PFK7,A0A287AXJ3;A0A288CG52;A9XFX6	17	0.000183554	58.48	22709400	23098500	24225700	24068500	23743500	25139000	23887800	23251000	22764700	22652500	24869300	24462300	25398500	24809300	24735800	24310800	23662500	22426400	22371700
ADK	Adenosine kinase	A0A5G2R0F5	21	0.000183554	68.51	23089800	23805600	27755600	22748000	24649400	28045100	26003700	26461100	18251800	18302000	25326800	24544000	20298000	20370400	20977200	26171300	20979200	25524000	28925000
HNRNPH1	Heterogeneous nuclear ribonucleoprotein H1	A0A286ZQN9;A0A287A105;A0A287BCL0;A0A287BL05;F2Z5H9	6	0.000183554	24.89	24008000	22821500	25492900	23150300	24720000	27027600	25475100	26461700	24300200	26123400	24910300	23509600	22948600	27149400	18402900	20740000	20651200	18778400	24274300
MAN1A1	Mannosyl-oligosaccharide 1,2-alpha-mannosidase IA	O02773	9	0.000183554	17.6	21781900	23068800	22383600	23145300	26320600	23963400	24549200	25731700	24203800	26218500	25482700	23067200	23531600	22704400	25240800	22077600	20300500	19486000	22791500
NDUFB10	Complex I-PDSW	I3LDC3	12	0.000183554	50.75	25020200	27366800	23017900	24672800	23554800	21178400	21529400	21960200	24183500	23960200	21773500	23225200	23888600	23223300	21074100	22133700	25969600	24071800	23611900
ACSS3	Propionate--CoA ligase	A0A286ZJB9;A0A287AQR2;A0A287B4R8	30	0.000183554	50.15	23280500	21157400	22036300	19895300	17445100	20466000	20922500	19915300	20885500	20606600	23223500	26001700	28880700	22021700	21693100	23946600	31186300	36444400	25317200
YARS1	Tyrosine--tRNA ligase	I3L804	41	0.000183554	72.54	20540600	21739100	22551400	21895900	22231100	22281600	21901100	22422300	22270000	21364700	25295300	19278000	23407600	23096100	27272400	27118400	26851300	25948900	27351900
HDGF	Heparin binding growth factor	A0A5G2QHZ3	8	0.000183554	35.8	20918300	21272800	26320000	22657700	22988800	25624100	25116000	23695200	22908500	21436600	23152500	25138500	24104500	24678200	26040000	20408600	22835100	26615700	18870800
CAPZA1	F-actin-capping protein subunit alpha	A0A5K1UD05	8	0.000183554	46.26	22841600	22076400	23428100	23359500	23201500	22831700	25164500	23119200	22820300	22243900	25219000	24998200	25466100	25093300	23133200	22968000	23610900	21336700	21712100
TPM1	Tropomyosin alpha-1 chain	A0A287B5N7,A0A287BRY0,P42639,A0A287BHM1;A0A5G2R733	17	0.000183554	18.95	17288100	20426200	24722800	23937900	23243800	21120400	23194200	22641600	21331000	21068300	23459700	28696000	24134000	27034900	21199700	24826900	27743300	21889200	24033400
NIT2	Omega-amidase NIT2	F1SKY2	19	0.000183554	80.92	22491600	22250900	27150500	27019400	25360200	29207100	28749900	26997600	17659200	17404200	21043100	19542700	19039200	18087200	19099400	26186200	24267300	22480800	27016900
PSMA3	Proteasome subunit alpha type	A0A5G2R2Y1;F1SSL6	7	0.000183554	30.47	21830200	22253300	23705900	23628000	22577500	21805300	22706500	21458600	22113600	21798300	21997500	24881600	25314300	24058700	26534800	24017900	22273400	23225800	24750800
TRAP1	TNF receptor associated protein 1	A0A286ZLB1;A0A5G2QSC2;A0A5G2R962;A0A5G2REX7;F1RK45	34	0.000183554	47.61	26500100	26237000	22486900	24910300	26344700	22493000	22146000	25137500	24028000	24022700	21832500	25748100	21726000	19723500	18921900	23963000	26523900	16220800	21782800
PGLS	6-phosphogluconolactonase	A0A287APK0,A0A286ZS31;A0A287B5V9	12	0.000183554	60.36	21103800	20568000	23473200	23733600	22308900	21784000	23873700	21045400	21779200	21171600	19140900	23956600	20507200	23080000	25825600	27191000	25006800	26695200	28439700
CALD1	Caldesmon 1	F1SNH3	23	0.000183554	34.49	20296500	21259600	21206700	23656000	22841400	21835200	23337100	21737200	22492100	22336300	22625100	26616500	23579500	24375900	24204600	24474900	26672600	23535400	23419600
PCNA	Proliferating cell nuclear antigen	A0A287ABG2	13	0.000183554	57.41	27125200	29484500	29715700	25385800	30686600	24067000	23515400	29060700	25646200	25271500	21812800	19281800	20937900	20171500	12020200	24784400	21505900	9969130	19683300
TIMM8A	Mitochondrial import inner membrane translocase subunit	F1S1L1	4	0.000183554	49.48	22213000	23491800	20908900	21056700	23214500	20817600	22794700	20799600	19213300	19725100	23012400	23661200	25752300	23134900	25813700	22938800	26132300	27334500	25892300
CA2	Carbonic anhydrase	A0A287B6M0;F1RXC2	11	0.000183554	50.82	21924700	21733200	23649200	21870500	23574800	23774400	26971400	21800000	23466400	24051600	21802300	26980500	18332600	30797500	29479200	19935400	16893200	22658700	17229000
CDC42	Cell division control protein 42 homolog	Q007T2	6	0.000183554	36.65	23502700	24370600	25328600	23852200	25671300	21870500	27089400	25491300	18696400	21002700	25576200	24193800	17498900	18673000	19966600	22285900	20410200	23533900	27788200
TUBB6	Tubulin beta chain	A0A287B749	9	0.000183554	36.01	18183200	23163600	25791000	23728000	21079000	19556900	21412400	21747400	22322000	23759400	28826500	26598300	26290500	30204000	15470400	22020300	25495500	17553400	22522700
LYPLA1	Lysophospholipase 1	A0A5G2RCG0;F1RSG9	8	0.000183554	64.95	21360700	20837000	25593700	21159300	22146800	22494900	23880700	23076400	16261400	18532400	25439900	26315200	23495100	20535300	21724400	27701600	24985700	20744200	29099900
HAGH	Hydroxyacylglutathione hydrolase	A0A287AZ17;A0A5G2QKD2;F1RG31,A0A287AAI9	12	0.000183554	52.58	29287800	23015700	28610800	22852300	20349500	27874400	32599900	23630200	20083600	20268800	21165500	26241700	16963200	16384700	22208500	22663700	18234000	20052300	20389000
GART	Trifunctional purine biosynthetic protein adenosine-3	I3LP37	46	0.000183554	57.38	23401800	24489900	18742000	22683000	23681400	18553000	23165400	22903200	21970400	21426100	19902600	25612300	22681700	20144100	26910500	23783800	23796900	22233800	25869400
SH3BGRL3	SH3 domain-binding glutamic acid-rich-like protein	A0A286ZWS0;A0A5G2QTG5	3	0.000183554	32.26	19511600	23070100	22170600	20320800	23225700	24640900	22425800	20801100	21002100	21263200	25285300	24831900	23294200	23411600	24346100	24785200	21680300	23488200	21328800
COPB2	Coatomer subunit beta'	A0A286ZPT0;F1SL54	38	0.000183554	49.5	22487900	21885100	21514100	22215300	24040400	22921000	23565100	23145300	23056200	23147000	22139400	22270500	23014200	21542800	20442600	22925400	26309700	21788300	20361200
PHYH	Phytanoyl-CoA 2-hydroxylase	A0A286ZZ49	14	0.000183554	40.72	24166200	15655400	33517100	19689900	20892300	18390700	23135500	22246800	19253500	17569900	23338600	32155700	28865100	9209340	10384000	28165200	42698900	24022200	14226600
NAXD	ATP-dependent (S)-NAD(P)H-hydrate dehydratase	A0A480VIL3;I3LS60	19	0.000183554	71.43	22964800	22313100	20191700	21963300	19414500	23742900	23010400	20477300	18675400	18655600	18792200	26192600	18268600	17389900	21771100	25453300	27189200	35166400	24850100
HRG	Histidine rich glycoprotein	F1SFI5	15	0.000183554	26.02	12458800	20257600	17750400	22072200	14466900	19806800	15218600	24012400	32202400	33446100	24053700	14795400	18732200	30285600	12673500	31216700	24810500	17787900	40428600
MTCH2	Uncharacterized protein	A0A286ZU97	9	0.000183554	30.84	31089100	29006300	26007400	24018000	24543500	21290300	27368500	33003000	15065800	17067300	22627700	28459800	14198000	12338400	13385400	25487900	19803800	14112800	27485600
LOC100624891	UDPGT domain-containing protein	I3LTQ3	12	0.000183554	31.35	21409900	26750900	24438200	28124500	27000500	22223700	26548100	24404100	19457600	21639100	24430600	24796500	17203500	20777200	11240300	25971100	18452100	17823900	23230900
DNPH1	2'-deoxynucleoside 5'-phosphate N-hydrolase 1	F1RRM1	9	0.000183554	54.95	24784000	23486300	21413400	25712900	22227600	27660900	25085700	24025500	19239500	20739900	13801400	16109000	16557400	22570600	28960200	22173800	19053700	25472500	25417100
LCP1	Lymphocyte cytosolic protein 1	A0A286ZYQ4;A0A287ANV7	30	0.000183554	57.26	18803700	17247000	25914200	23929500	20472300	19398700	24749600	16972300	16844300	16673800	31427000	25713100	35080600	23047900	20967200	20227800	20610400	27008800	18254500
MTARC2	Mitochondrial amidoxime reducing component 2;Mitochondrial amidoxime reducing component 2 (Fragments)	A0A481BCG1,P0C2C3	15	0.000183554	57.5	23024100	25470700	30086700	23128400	23737600	19322600	22267800	25931100	17041800	19801800	25387600	36322700	16391700	11775900	14576200	19788500	26684800	14763400	27155300
IMPA1	Inositol monophosphatase 1;Inositol-1-monophosphatase	O77591,A0A287AVN0;A0A5G2QFA4;I3LTC6	11	0.000183554	32.13	19129200	18355100	18189500	21747700	20755100	20673600	19886200	19269600	22462500	23008800	19511100	20454500	31393300	21636600	28059200	25109800	21624200	21369700	29470100
DHFR	Dihydrofolate reductase	P00377	13	0.000183554	69.35	27264900	27278500	27403400	24251000	27115700	22072400	22180000	25849600	20964200	20394800	22928100	23631200	18015400	17307900	13242400	22886500	21297000	18540800	19170700
FETUB	Fetuin B	F1SFI6	11	0.000183554	39.52	12554100	19867000	8510410	21146200	10562200	10526500	6204560	16260900	56367300	52787000	12864300	9323860	14743600	27857000	30951000	43844400	27327000	17797500	21469500
RPL7	Ribosomal protein L7	A0A287A8T0	15	0.000183554	49	18394500	19512900	17331400	12514000	26783800	18314700	19943400	25478700	16920800	26762500	19840800	23684600	16117300	19106100	15393900	36735600	27060200	21709200	39194900
PCTP	START domain-containing protein	A0A5G2RBQ5	9	0.000183554	43.16	24890400	19305900	18039000	22138200	22795600	20686900	23395200	22093800	18611900	17880200	18240200	20909900	20490800	18517900	29078600	30557100	18103200	23965000	29055000
NUDC	Nuclear distribution protein C homolog	A0A287B8R2	21	0.000183554	46.7	22633000	25990700	22681700	23749500	27314100	22461500	23930000	24643900	24065800	24303200	23599000	20061500	19346700	21513000	19496200	23299300	17558200	12440900	18954700
AP2S1	AP complex subunit sigma	A0A287BIG4;A0A5G2QAW4;A0A5G2QYA7	5	0.000183554	34.51	20525700	23612600	23708400	23956600	20071000	20779400	21770000	22401500	21799900	21075500	21237600	23574400	20658900	20168400	21041100	22787400	21825500	23512900	21712400
GCKR	Glucokinase regulator	I3L883,A0A287BEZ6	28	0.000183554	49.14	20903100	22499600	28288200	21065300	23324300	24600700	25052000	24647600	19444500	20420000	22277700	22358400	21372000	16927200	15876100	21615100	21295900	22623200	20718000
ANXA2	Annexin A2	P19620	23	0.000183554	64.6	15349600	17330800	18069100	15824300	16973200	18693900	18304900	19256000	18814100	19248100	29387700	22412500	29977700	32961000	25432300	24251900	24647300	25799100	21795600
DNASE2	Deoxyribonuclease-2-alpha	O62855	8	0.000183554	24.18	20877700	21167100	27872800	23761400	20540500	21229300	24538000	17478400	16083800	15895100	23541300	21503900	26371500	18365000	16210800	18113200	28531200	24631200	26316000
OSTC	Oligosaccharyltransferase complex subunit	F2Z5C0	3	0.000183554	19.46	22156200	25336100	24561100	23556200	22808400	15855200	25286300	26330200	19262500	21174800	27537500	22565300	14816000	14765900	13969400	23526500	19910000	20373700	28637900
AP2M1	AP-2 complex subunit mu	A0A286ZPR1;A0A286ZU22;I3LL07	17	0.000183554	44.24	22062500	20995700	22286500	22412900	22025600	20435500	22056400	22974700	20483900	21006600	21759900	23517600	19566600	18387800	19472700	23791300	21799400	21071800	26162400
ARCN1	Coatomer subunit delta	I3LBY0	30	0.000183554	51.86	21542200	21198100	20467600	21038100	23218600	22763600	21940600	22378000	22502200	22097500	20593700	20885300	22404500	21361200	20380000	21951600	25747900	20465300	19179000
ACP1	Low molecular weight phosphotyrosine protein phosphatase;Low molecular weight cytosolic acid phosphatase	P81693,F1S9H9	8	0.000183554	48.1	21209800	23216900	22698900	22414800	21971000	22269700	21308200	21226300	20915000	20494100	21315000	22425900	19759200	20499200	20628000	23529100	21730200	22021600	21961000
SPTAN1	Spectrin alpha, non-erythrocytic 1	A0A286ZXS0,F1RR78	140	0.000183554	63.85	19601800	20381600	22041100	20767200	20285900	22889400	20980200	21150200	21378100	21267700	22267000	21967200	23528200	23677400	21276100	21157100	22369300	21741400	21938900
SELENBP1	Selenium binding protein 1	A0A286ZTB0;A0A286ZVY0;A0A480MVX6;A0A5G2QX06;A0A5G2R406	30	0.000183554	73.05	21802500	17933300	32322900	24661100	30857200	22678700	36650700	30487600	20933500	20993100	9788930	35218700	21111800	10328300	14057900	11296900	16545800	22420400	10050300
SUB1	Activated RNA polymerase II transcriptional coactivator p15	A0A287AUW4	5	0.000183554	41.73	19553000	19217300	20000400	18535300	20310500	23938600	20981900	19652700	21036600	20021000	20022400	19607400	21410500	23506700	27865100	18965000	20885200	31231200	20365300
NDUFA13	NADH dehydrogenase [ubiquinone] 1 alpha subcomplex subunit 13	F1S6Q1	7	0.000183554	42.36	21185700	25463300	21002200	22485400	20140500	19463700	21106900	20237200	19745300	21914900	18510100	20935700	21676900	18107500	20042800	20855400	24576400	26433700	22609800
LOC100157017	Glyoxylate reductase/hydroxypyruvate reductase	A0A287A5X0	16	0.000183554	61.56	19242600	18989400	20979900	19846400	19532500	22017200	20688700	21168200	18931400	19963300	22195300	21872500	14955100	18959100	21383700	27564600	23853700	27564800	25583500
ALDH8A1	Aldehyde dehydrogenase 8 family member A1	A0A5G2RL67,I3LQA1	27	0.000183554	61.04	20803300	21044200	15361400	25081900	22496900	25490800	28137500	27857400	20258800	19962700	21179300	22997600	9770240	11088900	22525600	23806900	17094400	23688300	26344900
ECHDC2	Enoyl-CoA hydratase domain containing 2	A0A5G2R939	15	0.000183554	50.93	25464900	26380700	21423600	21862700	17670500	25805300	23001000	20267300	16659800	17630900	20841400	16495500	25376900	16623300	20498000	19259900	19866900	24470700	23099500
PABPC4	Polyadenylate-binding protein	A0A287BQ02;F1SV06	12	0.000183554	19.85	23361800	22438000	18034800	22477500	20929000	19915100	18753000	20572800	25535600	24889600	18461000	17741500	20307900	22004600	22764000	20489200	22529500	20642400	20428600
S100A1	Protein S100-A1	K7GQ50	1	0.000356125	8.29	15616500	17935100	14709600	17773100	18065300	21884800	16608100	17372400	18658300	19926900	17217200	19016300	16007400	21856500	31199900	23543700	27050800	38812200	28612600
HSD17B11	Uncharacterized protein	A0A5G2QNX0;I3L5K3,F1RW28	28	0.000183554	61.72	24708700	19312400	23375300	28592600	14790800	17339500	25109800	24364900	17970700	19421300	18005500	26409100	13007500	12503500	21731800	30961000	17984300	19418600	22080700
SSR3	Signal sequence receptor subunit gamma	I3LGD6	1	0.000531256	7.57	20713100	24250500	23816000	21429000	19781400	17523300	18717900	21545300	23266600	25802500	19678800	19998000	16543900	16690000	23078200	23764000	21759500	21752800	16750600
PNPO	Pyridoxal 5'-phosphate synthase	A0A287BB89	13	0.000183554	56.32	20243800	19757200	19751100	23707200	21347600	26171900	24399100	22405100	17269300	17699300	16984900	18026300	16704800	19619900	22695700	24125200	20666100	21617300	22365100
RPL18A	60S ribosomal protein L18a	A0A287APR1	8	0.000183554	26.79	21152000	23272600	24742500	21160700	24980100	18300400	26830000	24503400	15566900	16141300	22715300	26000300	13540900	11405500	15764400	22392000	22317600	20193700	24352800
KYAT3	Cysteine-S-conjugate beta-lyase 2	A0A287AZB0;A0A287BSQ5;F1S4D5	15	0.000183554	30.24	22801000	21004200	23024300	21807600	19588400	21238400	22426200	21460400	16729400	16565800	20039400	22451100	19883600	16420700	18957600	23117400	23067200	22198400	21893200
ANPEP	Aminopeptidase N	P15145,A0A5G2QI26;A0A5G2QM04;A0A5G2QP78;A0A5G2QPR2;F1SK03;K7GMF9	29	0.000183554	32.4	16245400	31452000	31171300	24129000	16327000	15178400	18690000	23194700	24325600	24775200	22809600	23924200	18941300	16848700	16521900	22672400	8664070	11668600	26614800
MYL12A	Myosin regulatory light chain 12B	A0A480VPY4;A0A5K1VGZ2;F1SM78;F2Z5V6	4	0.000183554	18.02	18778100	19457100	20443200	19472900	20218900	21171100	20881300	20120600	21891500	22546100	22352100	21774300	21667400	22974900	18891700	19971000	21299700	19209000	20374300
ACADL	Long-chain specific acyl-CoA dehydrogenase, mitochondrial	P79274	15	0.000183554	39.3	17554200	15874800	19204200	13456500	14826900	17791800	17736600	18055600	15600200	15680000	21410200	24267600	31956900	26924300	18928400	24990000	23928500	27197200	27575700
BANF1	BAF nuclear assembly factor 1	F1RU33	6	0.000183554	58.43	19931800	23433600	24905900	21573600	23894800	21963400	20521000	19758500	22169300	21371700	16610000	21846600	16734100	19661500	21082500	18757200	19498300	23376800	15776700
HMOX1	Heme oxygenase 1;Heme oxygenase	P32394,A0A287AWS9	11	0.000183554	39.93	18568700	15632800	19262500	18241200	18954000	13894500	18317100	16520800	20934000	20206000	27228800	19670200	49543000	22235100	8996440	19156200	23713000	23097900	15851300
RNH1	Ribonuclease inhibitor	P10775	20	0.000183554	71.93	18834800	18259500	19157300	20252700	17955900	18449400	17193400	16965400	21143400	20982200	22135900	20995100	20625200	23738500	23286700	22475500	21023200	22516400	21974700
CYB5R3	NADH-cytochrome b5 reductase 3 (Fragment)	P83686	11	0.000183554	41.18	24118600	27798000	23472200	21006300	21795400	23167500	20958300	25335700	17371700	18382600	18812100	23940600	17980700	16623700	14105900	20707000	17308600	14594100	19746800
EML6	EMAP like 6	I3LSJ5	1	0.0046225	0.36	21017900	22498000	19447000	22114200	21851400	20188400	18670300	19904200	24167200	23178300	18757100	19510000	20746600	20746200	19922100	20021700	20574900	16525900	17139100
NACA	NAC-A/B domain-containing protein	A0A5G2R5U8	5	0.000183554	51.47	20811100	20856000	19441700	21439400	23882700	21197700	20873800	21995400	21119400	22016400	19363300	18483200	20373300	20360400	20283900	18924400	18875700	17152000	18583100
SYNCRIP	Uncharacterized protein	A0A287AQG4;A0A287BGU5;F2Z5D4	15	0.000183554	32.11	19639800	19252600	20537800	19988400	20150800	20117100	18238300	20792200	21035400	21227700	20683400	20479900	21072800	21890700	20372000	19782200	20402300	19877600	20144500
RAD23B	UV excision repair protein RAD23	F1SP32	8	0.000183554	32.74	20228900	20227300	20939000	21441600	19377400	20459100	19146200	19795400	21623400	20310700	19612100	21222400	20237100	21464100	22259800	21121300	17546200	20504200	18017800
SPTBN1	Spectrin beta chain	A0A287BDN2,A0A286ZNC7;A0A287APB3	125	0.000183554	58.61	18687500	19311300	20713600	19545200	19237500	21481300	20121100	20401900	19894800	19991900	20956400	20203000	22028400	22130900	19855200	19705700	20298300	19826200	20859600
UGDH	UDP-glucose 6-dehydrogenase	I3LIM2	21	0.000183554	52.43	19068500	20058800	22543300	23198200	24403400	22179900	17146900	18720000	18537300	19261200	18228000	23686000	28422600	22476400	17862100	19186300	16061800	19221500	14975100
GFUS	GDP-4-keto-6-deoxy-D-mannose-3,5-epimerase-4-reductase	A0A286ZUK6;A0A5G2R675	16	0.000183554	45.74	20341800	19559800	18375100	20420200	16815100	18037100	18121900	17826600	15882400	16549100	17886700	19304000	18738200	21672200	23538000	23297900	23581700	27262700	27538300
EIF3J	Eukaryotic translation initiation factor 3 subunit J	A0A5G2R3H6;F1SN05	8	0.000183554	38.31	18293400	18355000	19228900	19494900	23036300	22613700	20235000	21092700	21629100	22202600	20678100	17720900	20326800	20244800	21774400	20761000	20655600	17890100	18510100
ANXA1	Annexin A1;Annexin	P19619,F1SJB5;K7GLE1	18	0.000183554	47.98	16549300	14442900	30632900	18223500	19805800	19045600	27995600	16896700	13971400	13598800	29670500	25832300	23882900	20894400	15604200	19178200	23196800	18055600	16736900
CHCHD2	Coiled-coil-helix-coiled-coil-helix domain-containing protein 2	F1RIU9	4	0.000183554	33.33	24554400	21977000	18485900	18426700	16281200	17007900	15056700	18100800	26943700	25996000	19555200	15775300	22196400	25126200	22897700	21881800	17762200	22062400	13142700
NDUFB3	Complex I-B12	A0A287AS93;F1SI50	4	0.000183554	44.9	22350600	23013800	20446800	21608300	18696700	19532700	21071700	21666300	17454200	19310500	18306200	18986700	21115500	20347100	17318500	15872400	20556900	23451400	22112100
ACTR3	Actin-like protein 3	A0A287BS06	20	0.000183554	55.26	17679500	16983200	20080400	18830200	18123800	20620700	21415300	18484600	18041700	17979000	22556000	20771900	24145600	22175600	21308100	18852900	21639400	21941200	21249500
KHSRP	KH-type splicing regulatory protein	A0A286ZY30;A0A287BLB3	26	0.000183554	47.76	19543600	19376200	20279400	19895600	17748300	20225200	17603000	20215500	21295400	20665100	20061900	19979300	19962500	22446300	21517700	19656600	21019300	21646600	18804900
STAT1	Signal transducer and activator of transcription 1;Signal transducer and activator of transcription	Q764M5,A0A5K1U1J3	32	0.000183554	49.54	13651700	16337400	14526500	15683700	14167200	16002400	15094600	14800900	12409400	12191300	22478100	19120900	61239600	16805600	42260400	17997900	10474200	14917000	30282800
A2M	Uncharacterized protein	A0A5G2Q8I9;F1SLX2;K7GQ48	50	0.000183554	42.96	15176400	18727300	14647700	17726300	19889300	15933800	20400900	15007400	19831200	18354900	24004900	18490800	22405800	13505300	27093000	20575200	26249700	22891000	29502400
HSPG2	Heparan sulfate proteoglycan 2	F1SU03,A0A5G2QCX2	103	0.000183554	32.85	17013800	19232200	18433200	19869100	17298200	19730800	18071900	20011300	21332400	22143900	19141200	21099000	19273500	21470100	19624100	18518300	23464400	24182300	19876600
PLIN2	Perilipin-2;Perilipin	Q4PLW0,A0A287AAY1;A0A5G2QS35;D0G0B6	19	0.000183554	49.89	10971900	9475030	4717890	6375000	9550560	10140400	9979530	13154200	8477540	7986610	16839200	16909500	9579350	42134000	4037940	29725200	27951000	76775900	64902500
ALDH3A2	Aldehyde dehydrogenase 3 family member A2	A0A287BBJ7;F1SDC7	21	0.000183554	34.08	22556700	25347800	17886900	19037600	23424800	20676300	24159000	27509700	18427500	19073200	20370900	17990600	15825600	15821200	13146200	20893700	22004700	14869700	20384100
SKP1	S-phase kinase-associated protein 1	A0A287ARU4;A0A5G2R017;A0A5G2R6J9	7	0.000183554	50.91	20256100	18906000	19413400	20256400	20578700	21463400	20838700	20317700	21225800	20387600	21406400	18560200	20349600	21872600	19481400	18503100	18251300	16390100	20151900
ACAD9	Acyl-CoA dehydrogenase family member 9	I3LUR5	28	0.000183554	48.47	17471600	16597600	22179600	19028300	19721300	21561900	19257800	19409800	16550600	17074900	21358800	21580000	21026400	18431400	20134800	21733500	21840100	22348400	20950300
HNRNPDL	Heterogeneous nuclear ribonucleoprotein D-like isoform a	A0A286ZYE7	7	0.000183554	15.24	18740500	20670300	18910200	19840600	20703700	21303300	18687200	21145500	21852400	21329300	17682100	17965100	19117100	21819400	20386000	17433600	20287000	23519400	16573300
HNRNPR	Heterogeneous nuclear ribonucleoprotein R	M3V815	16	0.000183554	35.39	18953600	18520000	20436600	19225100	18668600	20382300	17715500	20454500	19901300	20307500	18874100	20303700	20485500	21196300	20968400	19061500	19757900	22487100	20229100
ATP2A2	Sarcoplasmic/endoplasmic reticulum calcium ATPase 2	P11607	26	0.000183554	27.26	20537200	21091700	19599600	18856900	22699700	18641500	22592800	21920400	20765200	21910900	20106400	18328700	16008300	14722100	18423400	21576600	19081800	15426300	24352800
CD163	Scavenger receptor cysteine-rich type 1 protein M130	Q2VL90,A0A287A7T0;A0A287A807;A0A287AZE3;A0A287B9P2;A0A287BCC1;A0A287BJR1;A0A480J3Z7	32	0.000183554	34.62	19440300	16604000	21953600	23723300	19531700	17095700	28800800	15839100	16120500	16119200	31708500	21463700	22983900	17232700	17904700	17768400	16397000	20653000	14710600
NSDHL	Sterol-4-alpha-carboxylate 3-dehydrogenase, decarboxylating isoform X1	F1S2D0	19	0.000183554	60.11	19783100	22304500	20192600	16822000	21535200	20566900	20105400	22962500	25015500	24453900	14987600	16274000	18044700	18427000	18301500	21914200	20336300	17838900	15896000
SEPTIN7	Septin	A0A286ZW33;A0A287BDJ1;A0A5G2Q8A9;A0A5G2RDA8	14	0.000183554	41.22	16692600	16993300	18262900	18381900	18300500	20240900	19503500	18030400	18251000	18227700	22396200	21766800	20784900	23901100	20802300	18017900	20094700	24013800	20804100
FKBP4	Peptidylprolyl isomerase	A0A5G2QVN7	34	0.000183554	72.09	20726200	22784000	21943300	21136200	29200000	22894900	22796200	22867000	22560500	23008600	20663900	19302600	16362300	16776700	16929800	17559600	13722500	8180490	15037000
PSMA5	Proteasome subunit alpha type-5	F2Z5K2	10	0.000183554	59.48	17083900	17399600	19221400	18905300	19446400	19316700	19445500	17712900	19224000	18654600	20423600	19620800	21331100	20421900	24187800	20706000	18857300	20875000	20460700
TXNL1	Thioredoxin like 1	A0A287AVP4;A0A287BP50	15	0.000183554	67.38	18344100	16808600	19056700	19605000	21368500	20255600	20387900	18790500	19902500	19653300	21033000	20870500	20007300	21734200	17370600	19736500	19767800	19042000	18503200
APOC2	Apolipoprotein C-II	A0A286ZPG0;F6PSJ3	3	0.000183554	15.15	18912900	23687000	18751500	22430800	22449400	16780300	15080800	18753700	24586300	21812100	18631700	20859900	17384600	15104400	13072400	28867000	15599700	9347170	29398100
RAD23A	UV excision repair protein RAD23	A0A287ARC6	11	0.000183554	31.89	18506800	18844100	20055700	20434300	19235500	20323400	19334000	18869500	19540400	19355800	18653300	19572100	17813400	20716600	21869700	19295100	18242200	21242800	18887400
FLNB	Filamin B	A0A286ZPG4;A0A287BLE0	108	0.000183554	53.51	17295000	18870300	18311300	19207000	17459900	21162600	19923300	19090500	18578900	18651000	18388100	20236200	19799100	22975000	20277100	19649600	19470700	22137400	18604800
RPS23	40S ribosomal protein S23	Q6SA96	4	0.000183554	34.97	20478900	21293100	15876300	20233700	24056500	19610800	17281000	22523400	22490800	22375600	19688400	18602400	16772600	14017800	17269200	21115400	20257600	15594200	19830600
VTN	Vitronectin	P48819	10	0.000183554	25.49	16277700	21277400	19535700	19210700	12646900	18778500	16657900	15860600	22296900	21722200	20496900	19501500	22292900	19861300	19082900	19540400	21497100	20291400	22167700
PSPH	O-phosphoserine phosphohydrolase	F1RIU1	10	0.000183554	44.44	19552400	21448500	20330200	19915100	20196400	22099000	16793500	24732100	22593100	23001400	17394300	18471700	20006800	18803500	13861100	22531400	15630000	15472700	15092800
NDUFA10	NADH dehydrogenase [ubiquinone] 1 alpha subcomplex subunit 10, mitochondrial	F1SIS9	16	0.000183554	46.78	19688400	20117200	19185100	21431300	19473900	18150500	17412800	17349900	18300000	17569100	16751100	21535500	18984000	17752300	16688200	19954100	22768100	24551000	20223600
JOSD2	Aspartate dehydrogenase domain-containing protein	F1RH12	18	0.000183554	52.13	22238400	20168900	21027200	21803400	17311500	23088800	21096200	20679000	15976700	17449500	13818700	19350900	16435600	16437900	21624300	18360900	19415700	19690900	21569500
NUDT3	S10_plectin domain-containing protein;Nucleoside diphosphate linked moiety X-type motif 3	A0A5G2QEC7;F1RZ28,A0A0E3KLW5	10	0.000183554	34.97	21921700	18679300	17326800	19274900	20149300	18380600	18646800	20365800	21734100	22036500	16878700	17110100	21909100	20181400	19184200	18493200	19324500	16983700	18307700
PBLD	Phenazine biosynthesis like protein domain containing	A0A287BLD5;I3LTZ8,A0A286ZTC2;A0A287BB10	16	0.000183554	57.45	23125900	19588700	23737100	18693500	15510700	21127600	21786300	19213500	12761800	12265400	17802800	19534700	12761300	14723900	18323300	20931100	20922400	28298500	24744900
NDUFB11	Complex I-ESSS	A0A287BMW6	6	0.000183554	43.9	19318200	22944600	19521800	22179800	21436100	16947400	18169800	18584700	20782000	18944800	16918500	20498900	17577300	17054200	17152600	19655400	20161300	20661300	16857200
MGST1	Microsomal glutathione S-transferase 1	P79382	6	0.000183554	35.48	26643300	29722600	24227900	21963500	19467100	17988900	22287900	19533500	17121400	17687900	19793500	27509400	21520500	12365300	12518800	18129500	14697300	9001810	12845200
TM7SF2	Transmembrane 7 superfamily member 2	F1RQU7	4	0.000183554	10.53	29986100	31985200	22085700	24325400	18386000	18876000	21889400	20869900	17912800	17695300	14904000	15589600	10392500	9341650	14463100	18711000	21778600	15581900	19050400
MAN2B1	Alpha-mannosidase	A0A287BHP5,F1SEY1	26	0.000183554	23.95	16527800	17506600	16657000	18495000	16964700	20920100	17910800	16860000	15859900	15992900	19562200	20031300	16702800	19137500	16681500	19845500	28106900	26682500	22803900
TLN1	Talin 1	A0A287AC34	94	0.000183554	49.02	17513100	17107000	18933400	18792800	18111700	20038200	19058500	18457500	19017500	19077900	20931700	19338900	21774700	21473800	18689800	17739000	19043500	19554500	17688300
GLYCTK	Glycerate kinase	F1SIX9	17	0.000183554	45.7	19800500	20233900	22040800	18436800	16905300	22955600	18332500	19074600	16251600	15994400	19270700	19706700	19004400	16446800	17367900	21171700	18641000	18520000	21858700
ARPC5	Actin-related protein 2/3 complex subunit 5	B5APV0	8	0.000183554	63.58	16155900	16254800	20176000	19360100	17864300	18732100	19858900	15746900	16930600	16298100	19926300	20490600	24590300	20051600	21359200	18319100	19999800	22975300	15107500
SPCS2	Signal peptidase complex subunit 2	F1SUP2	8	0.000183554	26.83	20176200	23810200	18406500	18887000	17828900	19695200	18683000	19056600	19167900	20186700	18720700	17999500	16563400	18351900	19303800	16841400	17711100	19167900	19308500
MAT2A	S-adenosylmethionine synthase	D0G777;I3LJR6	12	0.000183554	35.7	21915000	23611700	20245700	23156200	27175900	16667400	20023400	22569800	28940700	27955400	18768000	14985800	12676700	15477600	14522400	17607200	8561300	12956200	11531200
AMT	Aminomethyltransferase	I3LIR4	16	0.000183554	42.43	27687200	28467300	24957100	20226600	15976200	19519800	20626300	24289100	18203500	18266000	18658800	28425400	19833000	11287400	8553080	15056500	18587100	8011760	12541300
CSTB	Cystatin-B	Q29290	5	0.000183554	42.86	17905600	15822200	19764700	20331600	16600100	18891500	20229300	17027200	16318900	17882600	19550900	20308700	13810800	12522700	23532300	18762600	21132800	24880900	22407500
ISG15	ISG15 ubiquitin like modifier	A0A287AB58	6	0.000183554	31.14	2642120	8080210	10137700	6386840	3162790	1946770	2853440	2281930	3518100	2802260	17800500	22062500	86577900	5910200	126233000	16449600	4462360	10532800	23431600
BTF3L4	Transcription factor BTF3	A0A287BAG8	8	0.000183554	53.8	18622700	17165500	19587000	21434600	19405900	17282200	19159400	18161200	17185300	17698700	14301900	20609500	16108000	17743600	23109300	21119800	20081000	22216000	16098100
SLC31A1	High affinity copper uptake protein 1	Q8WNR0	2	0.000183554	15.87	17265300	17416500	18779000	16543000	22277300	21298400	21032400	20231000	19702200	16628300	19875600	21936500	13107000	16857500	13213300	28763600	15212900	10895100	25454300
GMPR2	GMP reductase	A0A287A4Y2;A0A5G2QD33;F1SGN8	10	0.000183554	39.49	18971100	19552800	19169000	15465000	16958300	17335300	16293400	17784700	18109500	18520000	22309300	17943100	15937800	18816000	19970400	22330900	18202600	18535600	23648300
RDX	Radixin	P26044,A0A286ZJJ2;A0A286ZNJ8;A0A286ZYV1;A0A287AB04;A0A287AN48;A0A287AQS9;A0A287BHA1;A0A5G2QE36;F1SV14	22	0.000183554	34.65	19572100	19177500	21231200	18299500	20513000	21014900	19398900	21156000	19353400	18945600	19252300	18157100	18772200	16092300	15824000	17875400	18576700	14678500	17793600
SLC25A1	Solute carrier family 25 member 1	A0A5G2QHR5;F1RK74	8	0.000183554	17.63	23462700	22354000	20381000	18223200	16749300	18091900	19426900	21356100	17405700	18598200	15108000	23644900	16879300	12338200	13313600	21402500	20851800	15524700	19908600
SERBP1	Plasminogen activator inhibitor 1 RNA-binding protein isoform 1	F1S827	14	0.000183554	38.08	20143400	20012800	18460200	20156100	20301800	18539300	18167500	19982600	23198000	23307200	16215800	16278000	16197100	19361400	19432000	18060200	17345500	14426500	14614300
IMMT	MICOS complex subunit MIC60	A0A287AMM6;A0A5G2QM23	36	0.000183554	47.32	17631200	17910100	18132000	18001000	17337800	17640000	17081300	16915600	18401500	17871400	18847900	20151100	19924400	17178100	17818100	18890700	23445700	20516900	20501200
IQGAP2	IQ motif containing GTPase activating protein 2	F1S2H7,F1S2H8	79	0.000183554	50.64	17909300	17728500	19555200	17276500	16239500	17999600	16902100	17241800	16189800	16302100	18690300	19639900	18167700	18142400	18953600	19674100	21792700	24201600	20780400
PSMB4	Proteasome subunit beta type-4 (Fragment);Proteasome subunit beta	Q29384,A0A287B088	8	0.000183554	55.19	18022800	16661000	17619800	17627400	16334400	18422100	18414600	16839800	16740600	17926100	18610600	18209200	21889800	21314300	22329800	19306300	17149500	18953700	19047100
COPE	Coatomer subunit epsilon	F1S7E1	15	0.000183554	66.23	18217000	18527400	17395900	17767600	19219400	20079700	19047300	19321400	18294400	18822800	18263400	17564800	19313600	18263900	17509400	17762300	22181000	16893700	16534400
FIS1	Mitochondrial fission 1 protein	A0A287ADK7	4	0.000183554	28.95	20472100	18338400	21140800	22950800	17917300	17403200	18391500	17105100	18050400	16771900	16111600	19568800	14970800	15645400	19035200	19074600	17714200	17126400	23088800
SLC2A2	Solute carrier family 2, facilitated glucose transporter member 2	O62786	6	0.000183554	9.16	19647300	20126600	21007400	19196800	20685200	17139600	17767700	21192100	18345300	17425200	20006000	20434000	12915800	12924800	16377700	17934900	18611600	18670700	19676200
MYH9	Myosin heavy chain 9	A0A5G2R8R0	10	0.000183554	48.56	18180100	18024000	19239900	19207300	18784000	17545700	18373000	17294300	20744000	19989500	18039500	20082300	19190700	19358900	16349500	18449800	17664300	16596000	16603000
CUTA	CutA divalent cation tolerance homolog	A0A287BCM2;F1RZR6	3	0.000183554	32.43	17374900	15435500	18875200	17043700	16337500	17650300	19290700	17331300	14091800	16611200	18095200	16078200	18199600	19803200	20874100	21104300	18009800	21707800	25680700
SDSL	L-serine ammonia-lyase	A0A286ZID0	13	0.000183554	56.72	19134000	26956200	18369900	18471300	19311900	10673900	11943900	11714600	21944700	22593000	22078600	12053200	21335700	15611900	18882800	22904100	14215600	18513100	22347300
ILF2	Interleukin enhancer binding factor 2	A0A5G2RJR2;K7GS49	17	0.000183554	61.01	17492500	17343600	18730300	18259100	18524300	18603100	17872100	18769100	18024900	19191100	17870300	17556200	18375200	19465900	19815200	16158400	17473500	20258200	17968200
EIF3E	Eukaryotic translation initiation factor 3 subunit E	F1S1G0	21	0.000183554	51.91	18997800	20066700	18238800	19675700	20209500	18569300	18022000	19557800	19657700	19861300	16521000	17202600	17531500	17653500	17759700	17781200	17067100	14996700	16641100
SET	Uncharacterized protein	A0A5G2QBC5;A0A5G2QKF6;F1RR69	8	0.000183554	25.14	16574600	15313000	17040400	17479800	19531100	17857700	18521700	17647500	18245300	18227300	18436100	17856800	18531300	20631200	20137200	16070100	17909700	20984300	17806800
BLMH	Bleomycin hydrolase	F1RN71	13	0.000183554	35.46	17789900	17157800	17580400	17545400	17293400	19315900	19793200	19191300	15295400	15264500	16222300	18614900	16407200	18797400	20852000	21550500	15058700	20135200	20891100
DLAT	Acetyltransferase component of pyruvate dehydrogenase complex	A0A5G2QK83;A0A5G2QLQ1;A0A5G2R3I6	15	0.000183554	31.03	17458500	19245800	17116100	18552600	16730700	16087700	15015800	17467600	16683100	16794900	18054800	20310100	19617000	18072400	17876300	19014700	22118200	19755200	18684900
ECI2	Enoyl-CoA delta isomerase 2	F1RWZ4	15	0.000183554	40.96	18302000	16995300	20382600	19887200	18363300	16051300	17216200	17584000	16816700	16500600	19621100	20371000	23346000	16335200	14792700	20017900	18354100	13472100	20080300
PCCB	Propionyl-CoA carboxylase beta chain, mitochondrial	P79384	25	0.000183554	56.03	16103700	13265900	14515200	15254600	11128500	13621100	14666500	12864500	16779200	17107600	19020700	19927300	20487000	20278100	24093500	19442000	25258700	25288900	24767700
CTSZ	Cathepsin X	A5GFX7	7	0.000183554	34.87	17156400	17488500	20080700	18400600	18315300	20689300	20204800	20192300	17551200	17248900	17410600	19533700	24196000	16040200	11789600	13658200	21203700	15692500	16570400
ALDH1L2	Formyltetrahydrofolate dehydrogenase	F1SG41	26	0.000183554	47.63	9384330	8183920	15299700	9494870	10961200	9921830	9461300	9914580	11838800	11947500	22184700	20176900	20845600	15709800	25647600	28227800	39124700	37424600	24930600
DARS1	Aspartate--tRNA ligase, cytoplasmic	A0A286ZYS2	31	0.000183554	69.02	19671200	18229800	17003500	18030600	18867800	18639400	17862400	19347800	18321900	18774100	17820300	16733900	18752500	18203400	16870300	17486900	18096100	14134700	16271600
PSMC1	26S protease regulatory subunit 4	F2Z5J1	21	0.000183554	60.45	18327500	17785700	17946000	17493000	18946900	17664700	17975200	17827000	17459500	17567000	18290800	18084900	17388300	16383300	18018400	18960500	16603400	17172600	18647800
AMDHD1	Imidazolonepropionase	A0A287AF09;A0A5G2R936;F1SQR6	12	0.000183554	37.28	1995350	22748800	20626600	14646000	9694090	11441500	20686800	10289800	25667200	24559200	16308400	22188000	19622000	27694500	26446800	14618400	20499900	13502900	15168100
PSMD13	26S proteasome non-ATPase regulatory subunit 13	F1RGC9,A0A287B7X9	22	0.000183554	62.77	18974900	18398800	18807700	18496500	18233100	18000600	18653800	17995100	17135100	16457900	18007600	18255000	18652000	17557300	16485600	17837600	17051400	15621100	17752800
MTAP	S-methyl-5'-thioadenosine phosphorylase	F1SNK3	19	0.000183554	57.85	16180300	15971300	16899500	17471300	17007700	18172500	18364800	17218300	16052100	16660100	16453800	17844000	16303800	17575700	21056900	20679300	17190200	20452700	20761000
CPOX	Coproporphyrinogen oxidase	F1SK95	25	0.000183554	66.37	17552300	16691100	21575100	18486500	16504900	17180500	17648800	16937800	12501800	13264800	20557700	21535600	17785200	12833800	13348000	23324300	22283200	15983500	22070800
STARD10	StAR related lipid transfer domain containing 10	A0A287A5S1	10	0.000183554	25.16	19485100	18239700	21003900	19207800	17200000	18411400	21334500	17671100	15638500	15601000	19474800	19248200	15844600	15992800	14321200	18478100	17281900	14161500	18160100
PTTG1IP	PTTG1 interacting protein	A0A287ATT9	1	0.0046225	7.95	20160200	21094100	19073500	23526500	16405200	16230900	22619200	18922200	17772600	14344800	16908000	23849700	8531820	11392700	16513600	22480700	17983300	11439400	17248800
RPL18	60S ribosomal protein L18	Q95342	9	0.000183554	34.87	15042900	17367100	14053800	10706400	14840300	15602400	15041400	17005100	11980200	15621900	16650100	19644000	17950400	16115500	14618900	24703100	21964700	22345100	35094500
CD81	CD81 molecule	A0A5G2QEL0;A0A5G2RLN1;A0A5G2RMT1;A7WLI1	3	0.000183554	24.38	21487400	20023300	18321800	20272200	18683500	16692900	17064000	20894100	15273400	14758500	17523500	19640000	11870100	14135800	20134500	21114500	11385700	12760000	22788000
RTCB	RNA-splicing ligase RtcB homolog	Q19PY3	20	0.000183554	45.35	17429500	16907600	16976100	16851800	17831200	17580000	16849400	17484500	17659700	17690500	18352500	17716600	17940500	18132800	17021100	17310600	18721900	16057200	17665200
POR	NADPH--cytochrome P450 reductase	P04175	26	0.000183554	41.74	18557500	17225700	23010300	19912300	22663000	18197600	18910300	21538400	15973800	15971300	16964500	19652600	15536500	13418500	14899000	18374600	12659700	11301400	16506200
KARS1	Lysine--tRNA ligase	A0A287A3Q5;F1S458	19	0.000183554	26.4	16743100	17391500	17296000	18430700	19116300	17723800	17183000	21206800	20265800	19761600	16819800	17241800	17545500	17829500	15246400	15897500	17984100	11688200	15811500
RBMX	RNA-binding motif protein, X chromosome isoform 1	F1RQ90;K7GNV0	14	0.000183554	37.18	17643900	17076400	17463200	15922800	15371300	17141000	16479000	18185000	17524600	18018800	17499400	16848900	19457500	20226100	17242300	14820900	16968500	18531700	18084300
RAB2A	RAB2A, member RAS oncogene family	A0A480X841;F1RT87	5	0.000183554	28.3	19195700	18499700	16532100	17485600	17593600	16820000	18221800	18884400	18989000	19636100	15318700	16239800	16602900	17249900	16217400	18719500	15456600	15238500	17388700
CRAT	Carnitine O-acetyltransferase	A0A286ZRC3;A0A287AVT7	25	0.000183554	42.81	17469200	18528500	15189300	16742600	12573600	13863700	14063000	17619000	14721900	14304700	17888600	18382900	19337100	17442000	20944200	20992700	22057600	18105700	20014600
PRODH2	Proline dehydrogenase	F1RLH1	20	0.000183554	56.52	20214000	17439500	16054100	16482700	13668900	16950000	16044500	17200600	17395800	17841500	15853800	15278500	16609200	19879500	21677000	19303500	15941300	20877400	15029200
ALDH5A1	Succinate-semialdehyde dehydrogenase	A0A287AR05	19	0.000183554	45.11	20120800	18631300	21679800	15075100	12482900	13880900	17857600	13628000	15578200	14992600	17744800	18053400	23223000	18074700	14034900	21081800	15504000	20497300	17450400
CPT2	Carnitine palmitoyltransferase 2	A0A5G2R8A9	32	0.000183554	53.8	17301800	16623900	14051900	15425000	16372900	13974800	14118200	17891900	12977900	13204100	22098700	19476700	15332700	15003800	12888400	21892000	22241500	18718800	29202100
RPS27L	40S ribosomal protein S27	F2Z5B7	2	0.000183554	14.29	17641000	18078100	16347700	16466700	18776200	16866300	16951700	18090600	18511900	17532200	18573500	15275900	16009900	16447300	15272400	17135700	19413800	18260500	16630000
ILVBL	2-hydroxyacyl-CoA lyase 2	A0A286ZIW5;F1SAN6	18	0.000183554	44.07	18598900	25086700	17227900	19258400	21079000	15218200	19995800	19848800	14821900	16028000	16122600	19094900	12963800	12181100	13080600	19121000	14568300	12234400	21325400
VARS1	Valine--tRNA ligase	A0A287BPW4	40	0.000183554	37.51	18174000	18380100	16737600	18414300	18788900	17392600	16515100	18395400	17689800	17215000	16430300	15235900	17051900	15691600	16276100	17307700	19957400	16105100	15820900
FLNA	Filamin A	A0A286ZXU2,A0A287A4W0;A0A287A5T4;A0A287AW81	90	0.000183554	47.17	11430800	15387000	16092600	17508800	15690000	16243600	16450900	16601700	15464800	16395700	19030300	20354900	19720300	25403100	18701800	15386900	15930900	19089000	16531100
PMM2	Phosphomannomutase	A0A5G2QI20	13	0.000183554	41.29	21139000	15205400	20917200	18053100	15626800	20945800	21317900	16333300	11849800	11583400	13485400	19010500	11320600	18287800	21618500	13769600	14948400	18404100	23267700
CDC37	Hsp90 chaperone protein kinase-targeting subunit	F6Q4F9;Q684M6	12	0.000183554	42.82	17911000	18140200	17872000	18403100	19283400	18429400	17467200	18106500	19991100	19522400	17664300	16363600	16441800	16886400	16304400	16679000	14482700	12349100	14465600
MPI	Mannose-6-phosphate isomerase	A0A287BNZ5;F1SJ30,A0A287BL80	13	0.000183554	28.89	16353600	14437800	16682000	15468100	14300600	15125900	16453700	16269500	12236400	12505000	20348400	19587400	15891700	15700400	18889000	21926400	21254100	18399400	23699100
AMBP	Protein AMBP (Fragment)	P04366	11	0.000183554	48.37	16053500	17695500	16429000	17546800	15777100	18318500	17953500	17777900	19694700	19260800	19135800	17495700	15907700	14231200	18828300	19768200	14829100	8115810	20695400
FDX1	Adrenodoxin, mitochondrial	P00258	5	0.000183554	29.57	14893800	18566200	20945900	19980300	15979900	16659300	14018100	17223800	17834700	17247800	14434800	19461700	17974100	15713300	13715300	18334400	19052700	17738200	14141800
SEC23B	Protein transport protein SEC23	F1SBH2	27	0.000183554	44.2	18917300	16827100	18326800	18435100	20001500	18552200	17758100	19401600	17649500	17952200	18189600	16024800	14774000	15181100	15537600	16802600	15733100	10961500	16572200
CASP3	Caspase-3	Q95ND5	16	0.000183554	59.21	20331400	18979600	18096900	18579100	17790900	16624500	17555700	19132700	12008400	13399700	18882900	17630400	15404700	13399700	13578500	21313100	16719800	14356000	19622900
GARS1	Diadenosine tetraphosphate synthetase	F1SII4	25	0.000183554	39.6	14708100	14332900	14807000	15995100	16191100	16081300	15052500	14874000	15434800	15707100	21507100	14299000	17542000	20110300	21578700	19025800	17457600	17839400	20498400
COX17	Cytochrome c oxidase copper chaperone	P81045	2	0.000356125	46.77	20026000	17399300	16428800	18048100	17610000	17063700	12265500	16870700	21760900	20798100	12057800	12771000	16838000	17374200	24131100	14342700	18997200	16121700	11871800
SEC31A	SEC31 homolog A, COPII coat complex component	A0A5G2QUP2,A0A287AJF0	39	0.000183554	38.61	17942100	17302900	16202700	16632800	16163400	18850800	17580800	17824200	15935200	16162000	18260800	17566800	17707900	17367000	15627400	16191600	18573700	15911500	14936500
HMGCL	Hydroxymethylglutaryl-CoA lyase	I3LIL5	10	0.000183554	32.98	19418000	19631500	19233700	18313600	14331500	18188400	18617400	17637500	15141600	14734100	15957100	16343200	16995300	13949500	14093500	16648000	19656500	17282700	16491000
PEG10	CCHC-type domain-containing protein	A0A287AGL8;A0A287BK84	10	0.000183554	31.51	18945000	20255100	21265800	19627300	27673000	19297400	13148800	23904800	25435000	27252300	11002000	4527880	12423300	20473900	23342500	9678530	3885890	6025310	14211300
GNB2	G protein subunit beta 2	F2Z4Z8	3	0.000183554	16.18	15387700	15530100	16909600	17138900	15765400	17714700	16486300	16776900	16053100	15792000	17165600	18151600	15405200	18400300	17922300	17656500	16705600	18903800	18200800
HAO1	Hydroxyacid oxidase 1	I3LVF1	25	0.000183554	78.11	8264620	9383260	25265000	21315200	18961300	21792800	14569500	13253800	17944700	18106200	26012500	20108600	25779000	17117500	8470690	16648700	8545090	16669100	13351300
S100A13	S100 calcium binding protein A13	A0A287BEK8;K9J4R8	3	0.000183554	15.31	14533400	11070200	25636100	12218600	21612000	13500500	23254700	20602200	16378100	15161600	9866830	20487800	4183420	30249900	15371200	11978300	3948910	37953600	13424900
CORO1B	Coronin	F1RUX1	18	0.000183554	32.72	17202400	19355300	17117100	17722600	16590700	17197600	18282400	16239100	16743800	16229400	17502800	18420700	19506700	16378900	14002900	15278200	17161200	15712600	14785400
SPCS1	Signal peptidase complex subunit 1	B0FWK4	2	0.000183554	26.47	18652200	20934500	17694400	18262500	18607600	15812900	19214500	18292900	17425500	18311300	16445000	15328200	11412100	12934600	17395200	15565500	15144600	16044600	17521100
DBNL	Drebrin like	A0A287ADG1	15	0.000183554	44.96	15960900	15311600	15512700	16397400	15175500	16952900	17136100	15448200	16526700	15565400	17544600	16388400	16720900	19106500	16689200	17286900	19552400	20195300	17403900
STBD1	CBM20 domain-containing protein	A0A5G2R9Y3;F1RYS9	15	0.000183554	35.04	17723100	19666200	17174600	16320200	18190100	17038800	17726800	16553700	14611800	14894700	18627600	15315100	15580200	12201900	15593200	19010400	17385400	15328900	21748500
ATP5MK	ATP synthase membrane subunit DAPIT	F1RFD4	4	0.000183554	44.83	17691500	18357300	16826600	16300200	15613800	15985300	15765000	15733800	16164100	18361700	15214400	18030600	16305300	13996100	18464100	16209900	20777600	18443500	16376400
ANXA7	Annexin	F1SU59;I3LEY2	16	0.000183554	33.69	15326900	15371400	14725700	16294300	14377400	15504500	13896500	15359400	19147900	18437700	18319700	17583100	19411600	18303700	19064600	18525500	16880500	15979400	17794800
NDUFS3	Complex I-30kD	A0A286ZNN4	16	0.000183554	52.65	17476900	16501400	16690400	17521700	15758700	17162200	15832100	15110900	16036400	16688000	15046700	17161500	18698000	17372100	15458300	15753200	18921700	19103900	17938800
MYDGF	Myeloid derived growth factor	M3UZ63	8	0.000183554	59.77	18241600	19601500	16171000	17429800	17164300	19325700	17395700	17331200	20052100	21177400	16654700	14385700	17884900	16349200	12895100	14536600	16485600	11025100	15366100
CMBL	Carboxymethylenebutenolidase homolog	A0A287A6V9	10	0.000183554	40	17035700	14094100	25056600	20532500	15526100	23603900	22270000	15688200	8715810	8898300	18940100	21483100	10069000	8465540	12898400	14092500	16334300	20522000	25219300
CISD1	ZnF_CDGSH domain-containing protein	A0A287ABR3;A0A5G2QG10;A0A5G2QPG5	3	0.000183554	35.14	17174700	19185800	17838000	15415800	17851600	14793400	16535200	17972300	13106000	14453000	19535300	19227500	11974200	11652700	15890500	16943000	18515400	17563000	23299400
MAP4	Microtubule-associated protein	A0A287BBL5	25	0.000183554	15.13	14131500	15986300	15892600	15822000	15520900	16214100	14747100	15359400	18064900	17902400	18119900	15772400	18192700	18217400	18270300	16534100	18301600	17197300	16555400
MRPL12	Mitochondrial ribosomal protein L12	A0A287ARV8	4	0.000183554	18.69	14397300	15164400	14252800	17224500	16517400	13817000	13770200	14440100	19737100	20152100	14177900	17131000	20060800	17916700	20781600	14235400	20749500	18595500	13147800
TMEM205	Transmembrane protein 205	A0A287BCE5;F1SA12	5	0.000183554	26.63	20508100	20092100	15617100	17554100	15271500	14280100	17292300	15319900	15389200	16827700	21671800	14975700	16287400	14117900	15570900	16238400	14084400	13395300	21470800
GNB1	G protein subunit beta 1	A0A287A7Q3	4	0.000183554	20	15825700	16681500	16372700	15779700	16847400	18205900	16908500	16846100	14782200	16140500	17652500	17027700	15179800	19465600	14970500	17062400	16634500	14350600	18859100
APOA2	Apolipoprotein A-II	A0A481BCM9	2	0.000183554	26	15887300	24164900	15162800	14588500	22665500	20741000	18928400	19969000	16797600	11083700	19519400	13413600	11596700	13537600	8294240	25353700	15485600	8250520	19857900
SNRPD2	Small nuclear ribonucleoprotein Sm D2;Small nuclear ribonucleoprotein Sm D2 (Fragment)	A0A287BQU7;A0A5G2QW92,Q29329	7	0.000183554	47.46	17040900	16931600	17534100	18152900	17670100	16886900	16547100	17225400	16283400	17079400	15803100	15664800	15393900	16736000	16434500	15817500	16756600	15675800	15052800
SNRPN	Small nuclear ribonucleoprotein-associated protein	A0A286ZSF8;A0A287AT45;A0A287BQ44;I3LBT8	6	0.000183554	25.43	18415900	17078700	16474600	18227100	15917600	15536400	13934200	17185200	16756000	15662400	15473400	17964800	15945800	16237500	15184000	17396100	17325400	16244800	17203800
ALDH18A1	Delta-1-pyrroline-5-carboxylate synthase	F1SC47	33	0.000183554	50.06	16906300	18221700	17172000	16983500	18653600	19180600	16114700	20711400	18504300	18542500	12785100	14317200	11418200	16550400	14027300	15510600	18562800	17766700	12228200
NDUFV3	Complex I-9kD	A0A287AWH6;A0A287BEK4;I3LRR4	15	0.000183554	48.46	18000500	17697900	15246100	16413700	16446800	15942100	14571700	16544100	16101900	15950200	15000300	17788900	16863400	17052900	16357800	15544900	16497000	20325200	15750200
VPS26A	VPS26, retromer complex component A	A0A287B900;A0A5G2R334;A0A5G2R839	11	0.000183554	43.37	17446000	17878200	18412000	17542900	16100900	16697500	17936300	16926500	16590200	16743000	16120900	18489600	16231300	14275200	15085500	16622900	15664700	14719000	14422000
PLCH1	Phosphoinositide phospholipase C	A0A286ZR20;A0A287AY14;A0A287B1L6;A0A287B6R6;A0A287BL45;A0A5G2QFU3;A0A5G2QM84;A0A5G2QQS1;A0A5G2R516;I3LFF0	1	0.00725926	0.49	17298000	16872300	14556000	15579100	16776000	15275900	17436200	15653600	17430300	15499300	15419500	14841400	18776500	15557300	21447400	17566500	19214900	14927200	13649300
SQOR	Uncharacterized protein	A0A286ZL94;F1SN58	29	0.000183554	62.35	18261800	17057700	18870500	14077500	16332900	15244900	18360300	16346700	13915200	13695100	17655900	21483600	18120300	12614200	13434200	17824300	15132900	14212700	20919100
CD14	Monocyte differentiation antigen CD14	A2SW51	11	0.000183554	37	19220600	23714100	21251000	22258200	16978700	17519500	15601300	18403400	17242400	17392700	13136400	13692300	12757000	11166000	14074200	13423000	14905000	18826400	11820600
KHDRBS1	KH RNA binding domain containing, signal transduction associated 1	I3LP11	7	0.000183554	19.41	18176800	16235800	16792500	16162200	13802300	15203800	15509600	16975500	17320700	18017200	16589500	15510500	18419300	19079700	15987200	14720800	16941700	15777800	15753900
RTN3	Reticulon	A0A287BB01,F1RPY3	3	0.00548112	7.45	17240200	18872000	16648200	17235600	18419800	12288700	17554600	18218000	17919800	17315100	16360400	19270200	12863800	13322800	14050600	17569200	14244700	14245700	18710000
TTC36	Tetratricopeptide repeat protein 36	I3LNP1	8	0.000183554	43.62	23971300	23052500	30224900	16848000	15755100	16935800	21285800	16550500	13039700	12945500	13694000	21177600	13008700	5784820	12775000	16527200	17878400	3776390	16064500
RAB7A	RAB7A, member RAS oncogene family	A0A480T5S7	15	0.000183554	66.67	17448100	19912800	17158800	16388100	20289700	16750800	17767800	18268500	16830600	17652000	15867500	15275500	13710300	13953800	13987900	17008900	14404300	13645300	14970900
RANBP1	RAN binding protein 1	F1RHM8	8	0.000183554	44.66	16879700	17187700	16059000	17889400	18894500	16370900	14852500	16788900	18208200	17532700	16717300	15024700	13634800	17148700	16687600	15794000	14972300	14527300	15561800
PPA2	Inorganic diphosphatase	I3LFE8	20	0.000183554	73.68	17339300	15230000	21426200	15769100	14829500	18700300	18178200	15410600	11543600	11413400	16184300	17174300	13894900	12509800	15703500	16807400	19165300	20845000	18310200
TUBA8	Tubulin alpha chain	A0A287B5H5;A0A287BMB7	7	0.000183554	20.12	18118500	16466100	17533700	17721100	20349600	18291300	18731400	17329800	14885300	15618800	15139300	12710400	16676600	15883100	12947800	15025200	14941500	12438100	18746100
PSMC3	AAA domain-containing protein	A0A286ZT52;A0A5G2Q9I2;A0A5G2QSU8	22	0.000183554	39.71	16544500	15627700	15838900	16349100	16803300	16791200	16655900	16285000	16828500	16307700	16745000	15897900	16137600	16355900	16250000	16862300	16387200	15171000	15161000
AARS1	Alanine--tRNA ligase	F1S431	33	0.000183554	46.85	15146800	14790300	14815400	15249000	16432300	16310300	14059800	16028600	17592200	17603600	16489900	13270700	14329400	19176200	20290200	16647700	14006100	19063200	16521900
MYH14	Myosin heavy chain 14	I3LV99	89	0.000183554	46.89	18635500	17233500	16947200	15269400	17710900	16299000	18128200	18121500	17517200	17454600	16959200	15478800	11816500	12876300	13094500	18253900	16032100	11436000	18348300
DDX17	RNA helicase;Uncharacterized protein	A0A287BEA5,A0A286ZLI8	21	0.000183554	31.58	15745800	16223700	16161700	16042800	15593800	16565500	15696200	16437100	17555300	17207500	16451500	16965500	16773100	17263500	16448800	15026700	15158200	15826700	14440700
NARS1	Asparagine--tRNA ligase	A0A287A133;F1S1X3	23	0.000183554	45.42	17025000	16091700	15733500	16741600	17680500	17575100	15699700	17347800	16303100	16571800	15241300	13770400	15561600	16901400	16001600	15772400	15893100	15404100	15975900
HNRNPL	Uncharacterized protein	A0A287AJX7,I3LPU8	12	0.000183554	30.4	15996500	15964700	16531000	16307300	14968200	16387200	15324100	16019600	16071500	15897900	16121500	16111500	16249500	17214700	17433900	15142100	16290100	16748600	16178900
ELOB	Ubiquitin-like domain-containing protein	F1SUG4	9	0.000183554	60.17	15096700	15960200	16416500	16434800	17776800	16260700	16292200	15660900	17468200	16251700	16740100	16239800	15126300	16033800	16222600	16090500	16102500	15522000	15247900
TARS1	Threonyl-tRNA synthetase	A0A5G2QVT3	27	0.000183554	40.03	14706900	14639400	16250200	17237800	16500800	16192400	16100700	16503800	16762900	16968100	18598400	14975300	13859300	14569000	16993000	18907000	15885400	14925600	16245700
EIF4G1	Eukaryotic translation initiation factor 4 gamma 1	A0A287BR08	39	0.000183554	28.53	16746100	16775900	15954500	16769400	17061200	16060600	16222800	17061800	17814800	17831900	16169400	15097700	16965900	15856200	15507700	16935600	15276100	11395500	15281300
GLRX3	Glutaredoxin 3	A0A480M761;A0A5G2RFG3	16	0.000183554	54.49	18849800	16180300	15672000	16249600	15685100	15194500	15077200	16290100	16891500	16836600	17029600	15656300	15890400	16046000	12914100	18661300	17786700	13166900	16432000
CAST	Calpastatin	P12675	13	0.000183554	24.68	14590300	13170200	14571500	17289700	15540500	18908200	17211500	17445400	16086300	16868600	14184100	13244500	13108300	16901600	18466500	16828400	15898300	19280900	16489600
TECR	Trans-2,3-enoyl-CoA reductase;Very-long-chain enoyl-CoA reductase	A0A5G2RBK5,A0A287BMG2	11	0.00725926	17.99	19198900	20762300	16689500	16499400	18081800	15356700	18998000	19737800	15717400	16643400	13983900	16478800	12649500	11120300	14305300	16604800	15081800	12648000	15162800
VPS35	Vacuolar protein sorting-associated protein 35	A0A5G2QTZ1,A0A5G2R4Q7	28	0.000183554	41.98	18176800	17511600	19235200	18452500	16739400	14895900	17645400	17656100	13054200	13593300	17878000	18976200	14016900	12771500	12885800	17838600	14722100	12460300	16875400
GALM	Galactose mutarotase	Q9GKX6	10	0.000183554	38.89	14905100	15177800	18258100	13117500	16195500	16247800	17736100	16118800	12125100	11604000	17829500	21291700	15011200	13073600	15214000	20166200	15912400	15731300	19559400
RPS27A	40S ribosomal protein S27a	A0A287AZA7	3	0.000183554	16.18	17313900	15552600	14136400	13671400	17948200	18440500	16797600	18027100	16880800	17891300	17310400	13393400	16261600	17184500	13697500	15674900	16292700	12649800	16068900
CLIC4	Chloride intracellular channel protein	A0A287ADH9	15	0.000183554	73.12	16082700	16867100	17228100	16592900	16538200	16402900	16165700	16148600	16006700	15503500	15894900	18401200	15623900	14637400	16230600	16115400	15226500	14184900	15258800
NDUFA9	NADH:ubiquinone oxidoreductase subunit A9	A0A287AE88	18	0.000183554	55.11	15932500	14983300	16143400	16545200	15287900	14629400	16011800	17080800	14126000	14871100	14561900	17010900	15796900	15236100	13240700	15278500	18150700	19420600	20245900
LACTB2	Beta-lactamase-like protein 2	F1RU12	13	0.000183554	57.99	18561900	18653000	17976100	17163800	16946200	17556400	16622600	17523000	11682600	11280100	16757600	20652700	12989200	14123800	10945600	17146700	15759700	12165700	19700200
COPG1	Coatomer subunit gamma	F1SPF9	40	0.000183554	58.76	17824600	16459400	16546000	16503000	18060900	15702000	18087900	18289300	13909200	14398400	16285000	16670200	13934200	13124900	13121700	17046200	18282600	13508700	15713000
SFXN1	Sideroflexin-1	A5A761	12	0.000183554	42.55	15061000	16061900	14903300	14093600	14146900	16430400	15992200	15930000	16848200	17479600	13421600	15981000	16718500	14910000	16797600	16617900	17900600	16899700	16976900
GGCT	Gamma-glutamylcyclotransferase	A0A5G2R9Y8	10	0.000183554	60.11	16568000	18270800	18332100	18166000	17919600	18879000	16432800	18068200	15370700	14676500	15362200	15176900	14478400	14322700	14243600	16417700	11873400	15540400	12646600
EIF2S3	Protein-synthesizing GTPase	I3LUM9	4	0.000183554	14.19	12431100	16785700	18553000	17200100	19952600	13864400	20814000	13987900	11735200	12657000	19729900	17306400	20360200	18474800	12276500	13252400	13231400	10871600	19249000
SLC25A5	ADP/ATP translocase	A0A5G2R3W2	5	0.000183554	13.65	20682400	18359200	19049300	18363200	17990600	12403400	20114300	21393700	9728400	9838890	18312600	21284300	10844800	8287830	8251450	18876700	13862100	11043000	22002200
STT3B	Dolichyl-diphosphooligosaccharide--protein glycotransferase	F1RRF2	11	0.000183554	13.21	15613300	16916500	15333100	15906000	16633600	13808500	16891100	15489300	16238600	16918700	16096600	13513400	14417800	13208100	16776300	15827300	16609200	15955900	17221900
FBN1	Fibrillin-1	Q9TV36,A0A5G2QMD8;F1SN67	70	0.000183554	32.36	17135900	12513000	11168000	15629600	18574000	20357200	14185000	15058200	16489700	16582300	10185600	12394700	10239000	18169400	18531100	17239000	10299600	24383500	20157700
EWSR1	EWS RNA binding protein 1	A0A286ZXI2;A0A287A6T1;A0A287APW0;A0A287ASQ1;A0A5G2RG83	6	0.000183554	15.67	16273500	14921600	16631100	15804200	13084300	14944400	14177000	15625500	15849800	15589800	17064400	15708800	17103300	16971600	15983700	13750900	16039100	17634000	15500000
AP2A1	AP-2 complex subunit alpha	F1RH60;I3LK24	34	0.000183554	45.04	16940600	16654600	17278700	16744600	15357200	15665000	16286600	16712900	13806100	13968800	16054800	17897600	14951400	14077100	13288700	16205000	16668000	13137300	16461100
NAPA	Alpha-soluble NSF attachment protein	A0A5G2QQW2	16	0.000183554	49.49	17973300	17961100	17302800	16736000	17787200	18551300	17792600	17848000	15263500	15586800	15826600	14929700	15199800	14451500	13026500	14400000	13734700	8870600	14230800
LGALS1	Galectin-1;Galectin	Q49I35,A0A286ZRI5;A0A286ZWB2;A0A5G2Q797;A0A5G2QD67	6	0.000183554	42.22	9340440	15252900	14887700	15902800	16172900	15357700	13760700	15692800	13899900	16014300	19919700	19594700	15595100	26689700	14889100	14762400	11785900	15251300	12398700
COPB1	Coatomer subunit beta	D2SW95,F1S982	40	0.000183554	43.34	15662800	15782700	15011300	15202500	16709700	15869100	16729100	16972800	14633000	15774700	15351200	15449400	15017900	13769000	14245500	16343400	17351100	14574100	14982200
SARS1	Seryl-tRNA synthetase	A0A287BJI6;F1S5Z3	21	0.000183554	41.9	14627600	13679800	13656600	14896800	17108500	17606600	16269100	14539300	15203200	15026300	16792200	13066000	14559000	16021900	17019800	15177400	16251300	16228900	17478000
GJB1	Gap junction protein	F1RSW9	4	0.000183554	14.08	16649900	15626300	16339400	18734600	19962200	16206900	18261100	16147900	13000100	15424100	16881900	16839000	15990900	11046300	18638700	11628600	7677940	16063200	13492300
ZADH2	Prostaglandin reductase 3 isoform 1	A0A287A6F5	12	0.000183554	46.42	16884600	18329400	17631700	17369500	15069600	16889200	14021000	14011100	12271000	12046500	17868400	17034000	20348200	14689100	12750000	12706700	14074100	13615400	16748700
VIL1	Villin-1	Q29261,A0A5G2QPM5;F1SRY3	35	0.000183554	43.05	10140500	11039100	7586950	10578600	13309800	16565700	12591100	10614200	21281000	21296100	14571200	10435400	12267600	20458200	21305100	22880200	19267700	24186400	13921000
SNRPE	Small nuclear ribonucleoprotein E	A1XQR9	3	0.000183554	52.17	17358400	16081300	16218100	15172800	15642300	14400000	14347300	16236000	16883600	15414700	12472200	15679400	17190300	15948600	14834500	15873100	14500300	12803900	17038400
GCDH	Glutaryl-CoA dehydrogenase, mitochondrial (Fragment);Glutaryl-CoA dehydrogenase, mitochondrial	P81140,A0A286ZXI1;A0A287BLJ2;F1SEX3	14	0.000183554	46.57	21288400	19034100	18835900	16113300	15040600	16018800	18414400	15548400	10026200	10283000	14593800	18169600	16499900	9407360	12969600	16603100	17209500	14173800	13737500
RPS27	40S ribosomal protein S27	A0A287BF06	1	0.000183554	13.1	16576600	15443600	13208800	15476700	17021400	14111600	15180700	15682000	18127100	17770800	14777400	14490200	16472500	14554600	15978400	16130300	15363300	11942600	15449600
GPX4	Phospholipid hydroperoxide glutathione peroxidase	P36968	9	0.000183554	43.65	15147000	15360700	16334100	17338200	15010600	14170900	15488000	14854300	14750700	15174800	17790800	15876700	14579100	14972600	11413900	14968400	18195400	15658200	16667800
PSMB7	Proteasome subunit beta type-7	A1XQU1	5	0.000183554	22.38	14255000	13831600	15490800	15822700	15049800	15089800	15216500	14646700	16562300	15607400	14661600	16194800	13032200	16520200	17524000	17117800	15012000	17285100	14556700
HPGD	15-hydroxyprostaglandin dehydrogenase	D0G6X9	10	0.000183554	48.5	16805700	13780800	18595200	10088200	14884000	18162700	15152100	16951700	13914700	13663000	19031700	21462200	13341700	14675800	12440400	17651400	14929200	12256100	15050700
DNPEP	Aspartyl aminopeptidase	A0A287A7C2;A0A287ALM0;A0A287B1J1;A0A5G2R9H6;F1SR76	15	0.000183554	38.13	14681800	12035900	14297200	14255000	12132200	15710600	15691300	14697100	13370100	13578800	10660400	14934900	15102100	17597800	23436400	18087900	13791700	20439600	18004200
DNAJA2	DnaJ heat shock protein family (Hsp40) member A2	F1RP05	12	0.000183554	34.95	16224100	15435000	15452500	15801500	18579500	17030800	16084400	17640400	16100100	15603800	15226200	14926500	14915800	14280800	13665600	15227800	14290600	11406500	13911400
LOC100153094	Glutathione transferase	F1RL37	9	0.000183554	32.92	11115000	15307300	21025900	20473900	14900400	11066700	13944500	15203500	12316700	12452100	15105500	18395100	8778110	12475700	9453520	23503100	14639700	17862500	23346700
TFAM	Transcription factor A, mitochondrial	Q5D144	12	0.000183554	39.84	15701200	15509000	13606100	14717100	13953200	14535200	13579900	14381900	15042600	14857100	13843300	15584600	15907700	15251100	16770300	14808500	16457100	20022300	16559400
RDH11	Uncharacterized protein	F1SA24	10	0.000183554	40.85	17218300	20347500	15011900	15591700	16068900	11647300	16330600	16511300	15229800	15943300	14988900	22369200	12974800	10383700	9175070	16348900	14465400	11886900	18555200
SGTA	Small glutamine rich tetratricopeptide repeat containing alpha	A0A287A1V6;A0A5G2QXK3;A0A5G2R4Y3;F1S8G6	13	0.000183554	37.38	15809900	14815800	16370300	15562000	16851400	15419300	16091600	14903100	14814500	14319100	15984400	15477900	14133400	14341300	14764900	16325600	15153900	13493900	15690800
GUSB	Beta-glucuronidase	Q4FAT7	16	0.000183554	32.21	14747700	14514500	18808900	19656000	14320400	16584400	16908700	13893500	10581800	10587100	14145000	19840100	14916700	13796000	11364500	11560100	19365800	16745700	16752000
APOA4	Apolipoprotein A-IV	O46409	16	0.000183554	46.6	9111450	12308900	11361300	10636100	12887800	14438900	12389600	12339800	12179100	11373600	16733300	32099100	16203300	12731400	4374260	22362000	28762400	15358300	20918800
SLC22A7	Solute carrier family 22 member 7	Q1RPP5	13	0.000183554	28.52	16583800	22383600	13831400	16479000	15155400	15898200	12769900	19705600	29689900	32707800	10894700	7401410	15945200	17974100	3329990	16315700	4627440	888411	15609700
COPZ1	Coatomer subunit zeta	A0A5G2QBJ4	4	0.000183554	22.97	14605000	15189200	13903000	14764100	16840200	15860200	15597500	15767800	15401300	15761400	14877100	13732300	14729400	14649500	14333200	15797000	18331800	12947000	14249400
APEX1	DNA-(apurinic or apyrimidinic site) endonuclease	A0A287BTC2	12	0.000183554	53.46	15120200	13388600	15832600	14337200	16095400	17226900	14222300	13963100	13736800	13643000	14169100	13113500	12519200	16369700	19976100	13281600	14292500	22320600	13234500
NAGA	Alpha-galactosidase	A0A287AV20;A0A287BPG3	10	0.000183554	26.6	12014800	13090400	14507900	14832500	16782200	18505100	17417700	13114200	7050170	6627130	17130900	19034000	10106600	10766400	10720200	14192500	27875500	24761600	18162600
CTRC	Uncharacterized protein	F1SUW3	13	0.000183554	45.61	14904600	14787400	13706800	15160000	14336300	13741000	15111900	15057700	15229400	16445800	15001700	14857700	15637100	15037000	14396000	14699700	16861600	14864400	16319400
ETF1	Eukaryotic peptide chain release factor subunit 1	F2Z505	14	0.000183554	37.07	15217500	14299100	15079500	14865900	16813500	14903300	14166000	14695400	16427600	15337400	15161500	14840400	15434400	15527300	15093900	15859500	15181600	12718100	14380600
MRC1	Mannose receptor C-type 1	F1RWA3;G9K122	55	0.000183554	41.43	14379400	15381400	15952400	15350100	13304000	15920100	15096100	15959600	13147200	13202700	14275600	17310200	13265100	15667300	13984500	15574100	14269500	17614700	16299400
PSMC2	26S proteasome AAA-ATPase subunit RPT1	F1SB53	28	0.000183554	67.21	15414300	15446200	15563300	15701600	16249700	14856400	14807900	15188700	14900600	14446100	14862200	15218200	14934700	14575700	14878100	16092700	14572800	13171800	14677600
RAB6A	Uncharacterized protein	A0A5G2QQ57	7	0.000183554	32.69	14017700	14464800	14322000	14392700	15351500	16368500	16001200	14180100	14993900	15990200	14327000	14051800	14626100	13919000	16252600	16741700	14474600	15762600	15208200
SEC22B	SEC22 vesicle-trafficking protein homolog B	A0A287A4A5;A0A287BEE6;F1SB09	9	0.000183554	43.87	16523800	17518400	14914300	14454600	16806800	15370300	16717600	17163900	15652500	16991400	12541500	15081900	12643600	12761100	13007300	15181500	14556300	12849700	14445100
H6PD	Hexose-6-phosphate dehydrogenase/glucose 1-dehydrogenase	A0A286ZYN1;A0A287BKE8;A0A5G2QKC3	30	0.000183554	40.58	14806400	15902600	16308400	15540600	15516300	15827700	19978100	17145900	14138100	14361400	12238600	13832600	17242100	13991300	11787900	14789000	15775900	11868800	13359000
PRPF19	Pre-mRNA-processing factor 19	A0A5G2QTF6;A0A5G2QU20;B2CCY7	11	0.000183554	30.4	12548100	12523700	16483800	15482300	16233000	16050900	15655800	16236200	15829500	16405100	15391800	15163600	13441600	14143200	16386200	12458100	15174700	15539300	13194200
MATR3	Uncharacterized protein	A0A286ZLA4;A0A286ZWJ3;A0A286ZY21;F1RGI7	30	0.000183554	42.4	14459400	15085000	15011900	14913900	15531600	15289100	14757600	14818700	15360300	15407600	14336100	14220500	14589100	14879900	15887300	13924200	14880800	15638300	13960500
SLCO1B3	Solute carrier organic anion transporter family member	I3LP63	9	0.000183554	14.6	17710900	19075100	23331900	16574000	14256800	13115900	15699900	19642700	9863420	10078300	21295000	24320800	10792500	12697000	4794740	21882200	7061950	5755780	14878900
C9H11orf54	Chromosome 9 C11orf54 homolog	F1STK8	10	0.000183554	44.76	11069400	11375500	10591700	18965400	12020000	12125300	18508700	12705900	19758900	19577600	7454500	10207200	11824300	20916200	28380900	21418400	10761700	18030700	6939430
PLS1	Plastin 1	A0A287BI79	21	0.000183554	43.17	12871200	14908800	13464100	13305200	16146400	15797900	14866600	15995000	16697700	16376600	14738300	12392300	17230400	15582700	15330000	15568700	15077800	11965100	13991300
NDUFS8	Complex I-23kD	A0A287BDC0;A0A287BJQ2	8	0.000183554	38.86	14736700	14204100	14552300	15614500	13471000	14665300	13875800	13850900	14048000	13663400	13875200	15384300	15023000	14175600	14329700	15501500	17280000	17813800	16127900
LOC110261008	Uncharacterized protein	A0A287A4X5	11	0.000183554	41.56	20971400	23716900	20411100	19981600	14700000	16861800	16389800	16377300	10297000	10580000	13545000	15132800	12066000	10998700	9978460	13013300	4499470	7476090	24135100
AP1B1	AP complex subunit beta	A0A287B5G9,F1RFI2	23	0.000183554	26.3	14758700	15883300	16324900	16459700	14478200	14648400	14708600	15248300	13893100	13671200	14671900	16337100	14140600	14229200	13205500	15470500	16254200	13098700	13479900
GMPR	GMP reductase	A0A5G2R384	13	0.000183554	52.46	13765200	14415800	16770400	14831700	15813600	15184300	16536600	16099600	13060200	12715200	16358200	15863000	13950400	11693800	15986600	16751100	12166500	14362000	14391600
IYD	Iodotyrosine deiodinase 1;Iodotyrosine dehalogenase 1	Q6TA49,A0A287BQ51;F1S7V7	10	0.000183554	23.53	6398000	6889770	10596600	13281600	21333500	17263700	19149500	19850200	21646500	23146900	5468530	11376000	17607700	14315100	15635200	8605450	33065800	7660130	7296550
ATP6V1B2	Vacuolar proton pump subunit B	F1RMZ8	15	0.000183554	36.42	14677200	16602700	13888300	15192200	15783300	14215400	13965600	15205300	16364400	15220200	15001800	14618500	15648100	15298700	13251400	14399300	14981600	13356300	12724100
SDF2L1	Uncharacterized protein	F1RKZ7	5	0.000183554	33.6	12273900	11737800	11943100	13249300	13470600	14363600	16630600	15449100	12964100	15386500	16332100	12910700	15277500	17087300	17509700	16021100	20948000	13044800	13726200
SHPK	Sedoheptulokinase	F1RLI9	17	0.000183554	52.51	15654700	17218900	18099900	16098600	13169900	14828500	16902100	15343700	11151700	11755000	12204100	15300100	14624600	13572200	13181900	17250800	12265900	15105800	15934700
HOGA1	4-hydroxy-2-oxoglutarate aldolase, mitochondrial	F1S8X9	8	0.000183554	29.66	19056900	19602700	16699600	15055100	13778500	17206400	18024900	17233800	13911900	13846700	11387400	16530800	11758600	11387600	11164800	13987300	16544400	10701400	11739500
CABP1	Malectin domain-containing protein	A0A286ZWU9;A0A5G2R9R8;F1RJI1	10	0.000183554	38.46	14458300	17798100	15839100	13864900	16846500	14331400	17714500	15576500	13291400	13815300	16001500	14844300	12650800	11280400	13600100	14375600	14136100	13973400	15191900
PSMC5	26S proteasome regulatory subunit 8	P62197	23	0.000183554	63.55	14498700	14335100	15094900	14554300	15702700	15041300	14954000	14783900	14638600	14145700	15309800	14740200	14710400	14941200	13927900	15198500	14170500	13720100	14941700
GNE	Bifunctional UDP-N-acetylglucosamine 2-epimerase/N-acetylmannosamine kinase isoform 1	A0A287BHC3;Q30E20	25	0.000183554	38.68	14870000	15683800	16286600	14467200	15390800	16090900	15417500	17100900	12661700	13550700	16641600	14960900	12048700	12711900	15382500	17196000	12391600	12495400	13895400
PRPS2	Ribose-phosphate diphosphokinase	A0A287AR04;A0A287AW13;A0A5G2QN94	5	0.000183554	5.46	16027700	17782600	16264500	16570400	16095500	17729300	16930300	15110800	13675200	14505800	13533500	14451200	13986900	13087200	10026600	15567300	11668800	11826900	13793700
PSMD5	26S proteasome non-ATPase regulatory subunit 5	A0A480QIP5	20	0.000183554	50.99	14870300	15513200	17072400	15912400	15703400	14205200	15664200	15603300	13678000	13567200	14434700	15768700	13765100	12918000	13117700	15530900	14327400	12208700	14766600
PSMB2	Proteasome subunit beta	A0A5G2R6J1	10	0.000183554	51.74	14270500	14947400	15416300	14610600	14314200	13789800	14837700	14496900	12550300	11765900	15631100	14865000	15907700	14454000	16453000	15645900	13551900	13638500	17374800
UBE2D3	Ubiquitin-conjugating enzyme E2 D3 isoform 2	A0A288CFV1;F1S105	1	0.00775307	4.73	11359100	17403100	16012300	15911400	17768800	14552800	11998400	15834100	16910700	16223700	12675600	15245400	13245500	12787600	14432000	15887800	14239700	12993800	12943700
FERMT2	Fermitin family member 2	A0A287AD53;A0A287BDZ6;A0A5G2QJI7;A0A5G2QJL5;F1SFE3	31	0.000183554	44.86	13760300	14082600	16509100	15499200	13787500	15021100	14164500	14408900	11856500	11969000	16829400	17037500	13272800	13326000	14143900	15233600	14994600	14628200	17577800
PTER	Parathion hydrolase-related protein	I3LS53	16	0.000183554	69.87	17480400	19451000	14357000	16026500	11841400	15502200	17229800	14590700	10521200	10814100	13862300	13429600	10734000	11842700	15437800	15129000	10444900	13589900	25775300
CHMP4B	Uncharacterized protein	F1S4Z2	6	0.000183554	39.29	14916200	14203100	15500400	13949500	14260900	15486000	15002100	15547500	14669600	13629600	16147100	15072600	15517000	15068700	12538100	15575300	14090300	11231600	15412600
CDV3	CDV3 homolog	I3LUE6	9	0.000183554	36.12	14366900	12051200	13577800	15322500	15845900	14487400	15258800	14279300	14977600	14352900	13336100	14205700	14645200	14924900	16288100	16770000	14693300	14247600	13889000
CAPNS1	Calpain small subunit 1	P04574	9	0.000183554	53.76	12418400	12572000	15022200	13853700	13457200	14914700	13702400	13067600	13079900	14495400	17207900	14485900	14761300	17312900	15416200	16128700	15019700	14307600	16280900
MSN	Moesin	A0A287AK19;A0A287BED9;A0A5G2R8G3;F1RTN3,P26042	23	0.000183554	31.89	12585800	11889100	14977500	14266800	13972300	14752500	15045500	12541600	13384600	13234800	16961000	16533200	18052500	15940200	14428300	12822000	15537700	15502100	14991500
EMILIN1	Elastin microfibril interfacer 1	A0A5G2QCU4;F1SDQ5	34	0.000183554	33.2	13709300	12642600	13396400	14958600	14155200	16014500	14257500	15229200	13894500	14240400	12844300	16340600	11255600	14228300	12557500	15070200	17462600	17436200	17471500
CAND1	Cullin associated and neddylation dissociated 1	A0A5G2RAC7	46	0.000183554	44.34	14901000	15077600	15172400	14906800	14703800	14056600	14738300	15100000	13218600	13358800	14447000	15382300	13205000	13842400	15390800	15781000	13729800	14426500	14961100
PSMA2	Proteasome subunit alpha type	I3LAB6	9	0.000183554	52.99	12340000	13375500	14110500	13583500	13701000	13962100	13680900	13041100	13314000	14309900	15094900	14818300	15524200	15609700	17732200	15827100	13998300	16092100	16191300
SDHC	Succinate dehydrogenase cytochrome b560 subunit, mitochondrial	D0VWV4	5	0.000183554	38.46	18368900	18500200	18715100	16632200	16930400	11301700	19002900	17646400	10157200	13115200	12427900	16805700	10952700	8959080	11736700	13457100	12397900	13998200	14674200
NDUFA8	Complex I-19kD	F1SLR1	5	0.000183554	23.69	15089500	17271100	14464900	16695400	15026500	13138000	13869800	12817400	14539400	13530400	12739100	15804200	13847400	13276400	12287800	14197200	16783400	16113100	14211700
ACOX2	Acyl-coenzyme A oxidase	F1SGH9	36	0.000183554	63	14314600	18232700	14644100	16612500	11088500	12535500	12690400	11595800	13786600	13873900	12987900	13955900	21901700	17412700	12526000	10742000	14044600	16699100	15774600
DDAH1	Dimethylargininase	A0A287B1T7	11	0.000183554	47.22	17994000	16044100	16452100	15332000	16435500	18303800	18253500	14865100	13114700	12747000	12835900	15276200	11775800	11465500	8257930	14661000	13997900	11731400	15705900
NUCB1	Nucleobindin-1	A0A286ZVT6;A0A5G2R946	25	0.000183554	58.42	17816300	17878600	13221200	14236000	15560700	15579100	15394000	15177800	18267900	18070000	13465400	11734100	16246100	12196300	13003900	12265700	12491100	12223500	9890000
SNU13	Ribonucloprotein	F2Z5V3;I3L7T5	6	0.000183554	45.45	12652500	12259100	12963600	14562800	13277500	14334000	13479100	13447200	14445700	14525900	12880900	13609100	15134300	17129900	18702600	13472500	14846000	18135500	14484000
PSMC4	26S proteasome AAA-ATPase subunit RPT3	A0A287B4P8	20	0.000183554	56.94	14139000	14157600	15197500	14501500	15014300	14725100	14508100	14556400	14217900	14232400	14826500	14311300	14392400	14674000	13839400	14398500	14634700	13356100	14541500
DES	Desmin	P02540	22	0.000183554	48.83	13598600	11895600	12796300	16154900	15024900	15378000	13986300	14256100	15328700	15353300	13854000	18499800	11178000	14255700	13890400	13276600	15311000	12333600	17115700
SERPINB1	Leukocyte elastase inhibitor	P80229	19	0.000183554	44.44	12541600	13252400	20291700	12760700	12979500	13163400	15840700	11729000	10383800	10620600	16309600	17540700	16138700	13037500	15854800	15033200	16845200	15931500	13027000
LOC100513601	Ig-like domain-containing protein	A0A287AQG3,A0A287BBX0;F1S1N1,A0A287AFM5;A0A287AJS8;A0A287B220	16	0.00349373	32.13	8224040	10543500	19852900	15881600	8591490	13546100	19256700	10215300	5785090	5732200	14614900	11809600	22281500	8443900	47714000	10055900	6420220	15991200	18161900
SRPRB	Signal recognition particle receptor subunit beta	A0A5G2QD86	13	0.000183554	39.36	15835000	16127800	15384400	15769000	17033700	13611500	15866000	16085200	13427100	13841700	14468200	13845200	11420300	11986400	12968500	15149200	12183700	12154500	15920000
SEC24D	SEC24 homolog D, COPII coat complex component	F1S155	26	0.000183554	31.85	15817400	15598300	12856500	13805000	13764600	15254900	14898500	15553100	12897600	12824300	14426000	14510200	14033500	14262500	12435000	15773800	17535400	14018900	12757500
DPP3	Dipeptidyl peptidase 3	F1RU52;I3LGH6	24	0.000183554	44.37	14857900	13128700	15953100	13860200	13333000	13579600	16311800	14507900	12127200	12155600	17124800	16704900	15677100	11900000	13564300	17889600	14329100	10968500	14247500
SEPTIN2	Septin	F1SIP0	17	0.000183554	55.12	12169900	12831500	13475500	13944700	13337300	14417800	13093400	13004300	12728000	13496000	15214000	15496200	15113100	16516000	15647900	13463200	15597400	17378000	14736000
PDLIM5	PDZ and LIM domain 5	A0A287A1G4	21	0.000183554	45.76	14560000	13620900	13566500	15237900	13016400	12609100	11428800	13538100	15428000	16017300	13800600	14208700	14458100	15663300	14455900	12342500	17751600	14783300	14875600
LOC100517803	Glycine N-acyltransferase-like protein	F1RMF6	8	0.000183554	35.84	10111200	4664840	15461100	29181200	5834260	21738900	28077500	25429600	9170980	9361830	14539000	9968390	7953260	2955190	6796330	19549600	19144700	16260600	14848900
PPIF	Peptidyl-prolyl cis-trans isomerase	A0A287AP21;F1S2E3	6	0.000183554	46.86	13234500	13218500	12254400	13650300	12004000	9421280	13148400	11580200	11585500	10329400	16356900	18867800	10769400	11498000	10565200	19452100	17311600	17597900	27944900
LAMP2	Lysosomal associated membrane protein 2	A0A287B836;F1RUC0;K7GQM7	3	0.000183554	6.81	11639900	12883200	14360400	14741300	11928200	14956800	13383400	12328300	14082000	12954700	14313200	14775200	17958500	14140300	16764000	12446600	14321300	17494400	15287900
G3BP1	G3BP stress granule assembly factor 1	A0A286ZTN5;A0A287AAD3;A0A5G2RK92	15	0.000183554	46.06	16644400	16341400	14805800	15169700	16238200	14058500	13917600	15775000	17261300	16971600	12801300	12812200	14382500	13832100	11683200	12468700	13782400	10550800	11262500
USP5	Ubiquitin carboxyl-terminal hydrolase	A0A5G2R3H5	32	0.000183554	45.75	12855900	12952500	13477300	13778800	13759600	13455100	13673400	13447500	13030200	13160300	13441500	14209500	14171700	15521700	16777400	15907400	15440900	14673100	16076500
ALDH16A1	Aldehyde dehydrogenase 16 family member A1	A0A287AEA5	21	0.000183554	29.34	14154200	15147400	16936200	14136200	14013400	15019100	14970300	15037700	12721300	13415500	14452800	14808300	11693800	13482600	13316900	15569700	12054400	13352000	15032400
PCYOX1	Prenylcysteine oxidase 1	A0A5G2R787;I3L9F5	12	0.000183554	36.46	13309300	14681900	14542600	14546300	13353700	15532400	14472400	15858400	13835700	13973900	12597300	13698000	16843400	13679400	15673400	11683600	14593200	12369200	13809900
TGM2	Transglutaminase 2	A0A5G2R416	26	0.000183554	51.44	15293200	11342600	8094290	14701900	14179900	16375100	16893200	11772400	14545000	15026400	12473800	14565300	19202900	12257400	11190900	15123700	17183700	10652700	17182800
PON3	Paraoxonase	F6KQD9	9	0.000183554	27.68	14052000	9213570	50946900	4633030	9438740	25620900	17683800	14542800	2617830	2537050	6643950	30069000	19066600	3082220	7023420	7806350	21200200	NA	20824500
ACSM2B	Uncharacterized protein	F1RPB0	19	0.000183554	43.6	14994100	14176800	17534200	15568000	13468000	11541400	13696300	14834700	9982220	9651550	14351300	18708400	15283300	11973800	8970260	15679400	15298800	13754600	15716100
CHCHD3	Uncharacterized protein	A0A286ZRH7;A0A286ZUS4;A0A287AC97;F1SNF6	7	0.000183554	35.04	13544100	13569900	13501000	12896800	13284300	12585800	12752000	12263900	12609600	12074600	14705800	15937000	14524000	12978500	13545000	14671000	17463700	15448800	16485500
RPL37A	Ribosomal protein L37a	A0A287AME4	3	0.000183554	41.3	16612300	12687300	13182800	14732200	14231400	15065500	14760000	14778000	16975100	17774700	15689200	11543400	9733110	9468450	15102800	13976300	14766600	11172200	12343100
PON2	Paraoxonase	A0A5G2RAW3;F1SFA2	6	0.000183554	21.43	16855700	16785300	13904100	14539900	15983600	14140700	16875000	15889300	9383780	10398200	15426800	14572100	11095400	9222950	13038300	16257500	14346300	11796400	14028800
RAP1B	Ras-related protein Rap-1b isoform 1	A0A286ZVJ2	5	0.000183554	33.15	13549200	13987500	14305000	13560700	12496400	12739800	15521100	13323500	12230700	13110800	17529000	14948800	13201700	13854800	12417800	13819800	12527200	14855300	16539000
CUL5	Cullin 5	A0A5G2R2M6;I3LFR2	26	0.000183554	33.68	13648500	13305000	14446200	14290800	14373100	14433100	14403500	14647000	13331300	13856700	13141600	14403700	12878900	14048500	14354300	14327400	13029400	13311500	13989600
NDUFB9	Complex I-B22	K7GSE5	7	0.000183554	30.32	16557600	14704800	14332600	15732300	13946600	13244900	13693100	13721200	10984200	11748100	14440900	16205200	12236100	12076500	10357200	13483300	16036200	15937900	14582800
ACAD10	Acyl-CoA dehydrogenase family member 10	I3LK34,A0A287B6W9	38	0.000183554	42.89	15963200	15201800	15551500	12262800	13026400	14259400	13013100	12024100	12833600	12874700	12413500	9379600	17175100	15005500	15333500	11831300	14644500	16708500	14335500
SFXN2	Sidoreflexin	F1S852	15	0.000183554	51.55	15073400	15060000	13312400	12558900	13970900	14515200	15364200	14905900	11242100	12185300	10718000	12640900	12199600	11571000	16736800	13733400	14296000	18788000	14155000
NDUFS2	Complex I-49kD	A0A5G2R3N7;F1S1A8	19	0.000183554	54.51	15008800	13557900	13868400	14238500	13178200	12832100	13622800	13076800	12069300	12607800	12991200	14344300	14647300	13893500	12849400	13671700	14771100	15408900	15682000
GCAT	Glycine C-acetyltransferase	F1SKL8,A0A5G2QGD8	15	0.000183554	48.92	12250000	12626900	15561700	12274300	15703300	18955000	19205600	13209700	10949400	11217400	14784100	15171600	12626100	10141300	10463200	11733800	19135800	18112700	7858910
ACAD11	Acyl-CoA dehydrogenase family member 11	F1SNT1	32	0.000183554	45.9	12225200	12021200	15211700	12288400	11693200	11536600	13385100	12343100	10009700	9933730	16407000	20916600	17108900	13022300	9986760	16171900	14599300	12522900	20447100
EIF3A	Eukaryotic translation initiation factor 3 subunit A	A0A5G2QS02;F1S4P6	64	0.000183554	43.35	14453900	14122400	13538400	13796500	14938300	14553700	13457900	14952600	15225900	15407900	13190200	12345100	14312100	14131800	13420400	12897800	13078500	11244900	12321000
NDUFA12	NADH dehydrogenase [ubiquinone] 1 alpha subcomplex subunit 12	F1SQP4	9	0.000183554	60.69	14420800	14530400	12020600	13193000	12759200	13970000	12711800	13863600	12255900	13688300	12173500	13037900	15764000	14206600	11837000	13557800	14719800	16496600	15745300
LTC4S	Leukotriene C4 synthase	A0A5G2QKL4;I3LEI1	2	0.000183554	14.69	14909500	25355800	11886000	16328600	15858200	15297700	11535000	12351300	14875400	19835100	11266300	11323400	6920950	7194030	6492560	20800700	18265600	9498690	10490400
NIT1	Nitrilase 1	A0A287A3U6;A0A5G2QCP3;A0A5G2R398	11	0.000183554	47.55	13399900	14039700	12880300	11910900	11385600	13452600	13542600	12586900	11781800	11669200	12019500	15053000	11630000	11988600	17035700	17946100	14905100	13939600	19284900
ECH1	Enoyl-CoA hydratase 1	A0A287AE42;I3LJJ4	12	0.000183554	45.38	14528100	13285100	14606500	13443200	13164700	14057800	15508700	14976800	12081800	12106000	12155500	17215000	13447800	12147400	11851400	14466400	13683900	11075200	15096400
F2	Prothrombin	Q19AZ8	11	0.000183554	24.88	12623000	13502900	12841700	12803300	11957100	14387700	13906700	13587100	15625600	14370100	16092400	11965300	13484700	10602600	13964000	14603600	14499500	12602700	15228100
ACSF2	Acyl-CoA synthetase family member 2	A0A287B7S7;A0A5G2QGQ5	16	0.000183554	35.45	17708600	13650000	17475800	15656500	15320600	14849400	13719500	16625300	11371400	11487500	11903500	12799400	10471000	11399200	8338680	16718700	12254000	15622500	10891200
LONP1	Lon protease homolog, mitochondrial	A0A5G2R1I5;F1SBU7;I3L7T4	31	0.000183554	37.77	14729400	13616600	13755700	13861500	12947000	14285500	13450100	13608400	12143500	12388800	13652000	12889000	14191200	11657100	13657400	12806800	14790800	14392500	14744300
ACOT13	Acyl-CoA thioesterase 13	F1RUE0	5	0.000183554	53.19	14202800	12787800	13355500	11533200	11089800	14883000	14838800	12945700	9867340	11121200	14782300	13699300	15017700	13366600	13110000	14423300	15245700	11916500	19290400
APIP	Methylthioribulose-1-phosphate dehydratase	A0A286ZZL6;A0A287ALG9;A0A5G2Q9S9;A0A5G2QPH4;A0A5G2R267;F1SGT2;K7GLU2	8	0.000183554	38.77	13815900	12722100	15786900	15033100	15175400	14671400	16202000	14936400	11411500	11281900	13941100	12752700	11771300	11132000	12857800	13928800	13029800	13242200	13500900
PLS3	Plastin 3	F1RWT2;K7GQS5	19	0.000183554	42.31	12087100	10133700	15528700	14420000	11688700	10499300	12997300	9619560	14201700	14476600	13449800	17042500	13840000	17298700	17252700	12068300	11093100	13102200	15890400
SACM1L	SAC1 like phosphatidylinositide phosphatase	A0A5G2Q9B0;A0A5G2QHW6;I3LJB6	28	0.000183554	52.85	12275700	16036000	15574400	10272600	14061800	12012800	15432400	14130300	11261100	11795100	12572500	15321300	7333750	10092200	7365060	17242000	14588300	14843600	24095400
LGALS9	Galectin	A0A286ZVE5;A0A286ZWE9;A0A287A342;A0A287A9Q0;F1RJ33	8	0.000183554	25.95	11406200	11532200	12479800	12758500	8896320	9398510	10440400	10142000	11945500	12699600	17955900	19728100	25844400	12124300	21811400	14908700	9883700	9744380	12436900
ERH	Enhancer of rudimentary homolog (Fragment);Enhancer of rudimentary homolog	P80230,A0A5G2QSB8;F2Z5J5	2	0.00333863	34.38	14242300	14045900	12591700	13463500	11537000	15221500	15119600	13110700	12944100	13992500	13862900	9993500	14417700	16560400	14439300	11924100	13244100	12073500	13103800
SLC25A15	Solute carrier family 25 member 15	A0A287BBD0	13	0.000183554	57.14	27732600	15961900	14339200	11588400	13155700	10535400	13751400	13511200	8919140	9188050	19383000	14737800	7908860	6083460	11548000	21930200	11029800	10804600	13142200
UBE2V1	Ubiquitin conjugating enzyme E2 V1	A0A5G2QFJ7;A0A5G2QIZ7;A0A5G2QXY1;A0A5G2R7H3;I3LFW6	2	0.000183554	17.12	10277100	16277800	10740600	10132200	18049400	16243500	16040400	11370100	10362400	10365100	12659900	15961500	15615100	10743800	15445400	11605900	11325900	15664400	16275800
SORBS2	Sorbin and SH3 domain-containing protein 2	P28220,A0A287A3L8,A0A286ZN88	32	0.000183554	32.28	10740300	9837180	9091390	11403800	9764750	11039000	10436700	10050300	14152400	13896100	14072500	12282600	12587400	18442900	20345500	13540400	15971900	20604800	16732900
COX7C	Cytochrome c oxidase subunit 7C, mitochondrial	Q1W0Y2	1	0.00303806	14.29	13311000	16197600	13296900	13004600	10856300	12798100	10333400	10352700	16486800	17972200	8443870	11342200	19272400	15441200	20284700	10938600	18391700	10616700	5591190
PYCR3	Pyrroline-5-carboxylate reductase	A0A287A3W3;A0A287B3A8	10	0.000183554	40.43	10701500	10371700	11931600	11010500	9872170	12234700	11524400	10858800	11051200	10775400	14171100	14152100	12853200	15819600	16884400	16503500	14731600	19171100	19565000
CHDH	Choline dehydrogenase	A0A286ZM06	15	0.000183554	40.62	8834260	10735900	8013560	8893930	7642880	10791700	9533650	9787080	9327450	9307090	14356000	14215900	15394100	15764900	21149200	16857000	20037800	24712700	18791000
TAGLN	Transgelin	A0A286ZT82;A0A287AZK2	14	0.000183554	56.65	7692630	11263400	11790100	14656200	13658900	12210600	14376800	14695200	13820600	15049100	10186000	16106400	17469300	20608500	15298100	10240400	11939400	13164200	9607260
SCARB2	Scavenger receptor class B member 2	A0A5G2QG17;F1RYT3	13	0.000183554	33.41	11653500	13969600	13433700	13614500	10764800	12645600	14421400	10918500	11215000	10919300	14460900	14448800	14127400	11724200	16767600	13146500	13872000	15223600	16410600
RTRAF	RNA transcription, translation and transport factor protein	A0A287B7A0;F1SFF4	16	0.000183554	64.75	13287700	11931800	12863000	13023000	14949900	14279900	12934100	13596800	12549000	13121000	14123100	12987400	13300000	13549300	13575500	13466700	13935300	12020100	14189600
NSFL1C	NSFL1 cofactor p47	F1S880	18	0.000183554	55.14	14449900	14653600	12456100	13959100	14223100	13953300	13361600	13499500	14351200	14133800	11750500	12278300	12124900	14347500	14250900	13886300	10605300	12434200	12632400
AGL	4-alpha-glucanotransferase	F1S557	71	0.000183554	60.09	13934000	12397900	15630800	12204700	11151400	13773600	14287600	14763700	9908950	9928580	12192900	15087000	13161700	12731200	14568700	15862800	12071300	9187730	20352200
RCN1	Reticulocalbin-1	F1SGP8	13	0.000183554	39.16	12548100	12961800	11944700	12745900	12889400	13949500	12461700	12469800	15938300	15640300	12403800	14050900	14635300	14356500	15281000	11855000	13304500	11874500	11305500
GSR	Glutathione reductase	A0A5G2QCB4;F1RX66	15	0.000183554	43.91	14624700	13393100	14842100	14727200	11239000	13846800	13427100	11056800	7843240	7941600	13859400	13889900	9945640	9084020	13137100	17320900	16266300	16665600	18866600
AP2B1	AP complex subunit beta	A0A480V1M7;A0A480V5W1	22	0.000183554	27.97	13346100	13320800	13634000	13900600	12662000	12957100	12947700	13551700	12712300	12669000	13423800	13818300	12970300	13328100	12791900	13946300	13822100	12462500	13455000
PSMC6	Proteasome 26S subunit, ATPase 6	A0A286ZXG4	17	0.000183554	47.39	12711600	13116600	13338600	13187700	13969500	13591800	13454200	13175700	12699100	12711000	13521500	13561300	12999800	13270600	13162100	13457800	13146100	12801500	13502400
ARPC2	Arp2/3 complex 34 kDa subunit	F1SS01	17	0.000183554	52.38	11932100	10919100	13051900	12938800	12592000	12889700	13940500	12579300	10819900	11394300	15152300	14598100	15727100	13257600	13865700	13388600	13870700	14416100	13864300
EIF3H	Eukaryotic translation initiation factor 3 subunit H	F1S1J9	19	0.000183554	57.49	13066500	12640100	12707500	12835900	14518400	13988000	13266400	14061200	14628000	15000300	13362500	11954700	13133300	13506000	13155800	12567700	12863300	11150400	12648100
SEC23A	Protein transport protein SEC23	F1SHL3	23	0.000183554	41.83	13075600	13646300	12610500	12443900	12260000	13489200	14722500	13400300	10313200	9680050	11944300	15622500	12818800	12270500	10846300	14922200	18336200	15282500	12696500
MTCH1	Uncharacterized protein	A0A5G2R805;F1RVS8	12	0.000183554	38.66	13825400	14545900	11773800	12135400	12588900	10302900	13446300	13421200	10562000	12188800	13619800	14476800	11220300	10907700	14452900	14850000	14156400	11421100	19947200
PPP1CB	Serine/threonine-protein phosphatase PP1-beta catalytic subunit	P61292	6	0.000183554	29.66	12061800	12107000	13578500	14090100	12719400	13871300	13865000	13243400	11198700	12719600	14194000	13818600	12573700	13146000	13970700	12560700	13679200	11839700	14466500
FECH	Ferrochelatase	A0A287B3T2;F1S1X4	16	0.000183554	41.96	14339700	14703700	11841600	13232100	11929100	14289700	12455100	11969700	12120000	12750100	11112400	10106000	15547400	12724500	15099000	11775000	12881500	18082400	12736600
LUM	Lumican	F1SQ09	6	0.000183554	27.27	8230000	10005300	10052600	12491400	13191400	14297700	10476600	9901030	10706900	11586800	15950400	13944100	11258800	19627300	15885700	14650400	12819400	19544000	14850200
POSTN	Periostin	I3LDM1,A0A286ZN21	18	0.000183554	23.82	12829500	10155200	10079700	10842700	14243100	15445800	10491400	13062100	10460800	11579600	12721900	17337100	8931310	15720900	14883100	13621000	13697100	16026600	17332000
PLIN3	Perilipin-3	Q5BLZ2,A0A286ZR05;A0A287B8B0;A0A287BN49;K4P7U5	15	0.000183554	51.03	11691200	11329500	11227000	12364300	10153000	11687000	12104400	11419800	12555300	12367700	14075000	19502800	11941900	12092300	11207200	17885800	16490400	12897700	15927000
DNAJC3	J domain-containing protein	I3LBK9	24	0.000183554	54.76	12916400	13196900	12685600	13456300	15410700	12893600	14286300	12754400	16046900	16118000	12343500	11361000	13614800	12245300	14832000	12873500	11693400	10415100	9771000
ST6GAL1	ST6 beta-galactoside alpha-2,6-sialyltransferase 1	A0A286ZSQ8	15	0.000183554	45.34	14350000	14778700	12432800	12229000	16655300	14504900	15231800	13915800	15721700	16310300	13589200	10969900	12499900	12726900	14053900	10596400	8286860	10633900	9297560
CRELD2	Protein disulfide-isomerase	F1RXR2	9	0.000183554	22.22	10091300	8618360	12569500	10169700	11417800	8724250	12297600	9551960	15671200	14239900	13946200	11018300	17381900	16414100	20780700	14088200	22518500	10180100	8743740
HAL	Histidine ammonia-lyase	F1SQR7	26	0.000183554	52.21	18526200	12517100	10522800	16081900	11087000	8666390	10497400	8877450	17294000	17149800	8974100	9802100	11674700	10890300	17942300	8163070	16641100	18163600	14941300
CAPZA2	F-actin-capping protein subunit alpha-2	Q29221	10	0.000183554	60.49	12629500	12109200	12921800	13655200	11687100	14463700	13200800	12567800	12576000	12661800	13861300	12566700	14252800	13844900	13596700	12603500	13111600	12575600	12638900
COL18A1	Collagen type XVIII alpha 1 chain	A0A286ZIL9	27	0.000183554	16.07	12264800	14140400	13142800	14170600	11703400	12282800	10640300	13645000	13169600	13109800	12690400	14117100	12003400	14958800	13730700	12327600	14220900	13235500	11880800
CA3	Carbonic anhydrase 3	Q5S1S4	11	0.000183554	52.31	15964700	15970400	7092250	11447200	9359980	26028600	18433800	19574000	11751400	12186000	7759980	10816800	6748850	13724700	17497000	15842700	5952880	12603000	8548350
MTDH	Metadherin	A0A286ZU54	22	0.000183554	39.05	13351600	13341200	12776400	12797100	13363700	12628900	13504200	12794100	12223100	12143300	13058000	12645100	12364900	11270700	13752100	13045200	14425700	13353200	14195500
HSD17B8	(3R)-3-hydroxyacyl-CoA dehydrogenase;Estradiol 17-beta-dehydrogenase 8	Q9XT00,A5D9P1;D0G6Y3;K7GLG0	7	0.000183554	31.66	14792300	12551200	10357400	9020100	11923400	14148700	13900300	13720100	12116400	12733000	13205100	9390210	20111800	13946500	17280800	12735700	9470070	10114800	15155700
SEC11A	Signal peptidase complex catalytic subunit SEC11	A0A287BRT7;A0A5G2QTR1;A0A5G2R563	5	0.000183554	23.16	12488000	15132000	13521100	12700400	13399600	12362800	12816300	12960100	13351000	13615300	11568600	12918300	12783700	12401600	13595200	11605400	12893800	13973900	12503200
CERS4	Ceramide synthase 4	A0A286ZL62;A0A5G2QTW1;D0G774	3	0.000183554	10.22	15796100	16703300	16399900	15406300	13847800	14491300	17083400	11575200	15356900	16453700	8287620	12994700	9516310	10006200	10693400	8994420	7943450	10087500	14368600
GC	Gc-globulin	A0A287AHK1	14	0.000183554	40.76	9756540	10790900	9782070	12946300	10074800	13409000	12564700	11334800	13497400	12429600	17576400	13877000	12331600	12313000	15099000	16058600	12374900	11618400	18162900
GLDC	Glycine cleavage system P protein	F1SMN8	35	0.000183554	40.6	14227500	15061400	15643900	13890600	15308700	23030000	16659000	15241700	11265800	11532600	15781300	9060090	15193800	8583100	7195140	9115010	9793640	6259750	12965400
MACROH2A1	Core histone macro-H2A	A0A287A402;A0A480LAQ9;A0A480LAT2;F1RHC5	13	0.000183554	38.48	11424200	10912700	13035700	11706700	12642600	12355900	13183500	13155900	12745300	12961200	13730000	13591100	12392500	12674200	14290400	12798400	13205200	14137200	14753900
NUTF2	Nuclear transport factor 2	A0A287A021	2	0.000183554	29.13	11532700	10297500	11508300	11189600	12309300	12961800	12825200	11969000	11592200	11962400	12063800	12935600	12042300	14720300	16997700	13275700	13255000	15785400	16382500
CD5L	CD5 molecule like	A0A287AE58;F1RN76	7	0.000183554	21.33	13752300	11349700	15309700	13853200	8741910	14379500	12450800	13721800	14607900	14136600	7564720	13939600	9166310	9497460	15889800	15108000	19319800	10991400	11738500
PREP	Prolyl endopeptidase	P23687	35	0.000183554	61.41	15682200	12533700	17641400	12645800	12067800	11884500	13158200	15829500	12829300	12765000	12197700	10304300	13762000	11770900	11466100	13531300	11838400	11495500	11678000
EIF3F	Eukaryotic translation initiation factor 3 subunit F	A0A287ARI1	11	0.000183554	34.77	13387300	13638700	12637300	12901000	12382200	12677700	10430700	13790300	14106600	15074700	13152300	11702100	13779400	13541000	13081300	12557200	12786400	10957800	12433600
VAPB	Vesicle-associated membrane protein-associated protein B	A5GFS8	7	0.000183554	37.45	13885400	15069000	13115000	12705800	13912700	12030000	13308700	13528300	13668600	14035900	12939100	12491100	11566800	9809690	12400000	13408900	13289200	10030100	13732000
DHCR7	7-dehydrocholesterol reductase	I3LKI5	7	0.000183554	19.16	15947500	16928200	18747900	14717200	17549000	9776680	15946200	21048100	10161700	10084100	13397400	15598200	8852680	6581070	6253930	14416000	10088800	5987320	12039600
FARSA	Phenylalanine--tRNA ligase	F1SD97	19	0.000183554	39.96	12600400	13093700	12460200	12861200	14090700	13252400	12210800	13543800	13642600	13851500	13579100	12087000	13001000	13026600	11777100	12473400	13624700	10089800	12851700
FAM162A	Family with sequence similarity 162 member A	A0A287AXF7;I3LKD2	6	0.000183554	33.57	13240600	14212500	14355100	13143200	13466700	10917300	13274300	14671600	11826600	12585700	12805300	15668700	10307500	8933340	11373300	14201600	12942400	11000400	14901200
DPP4	Dipeptidyl peptidase 4	P22411	26	0.000183554	36.29	9951960	9565660	11759800	13470500	10348700	13019100	12501200	9801600	11854600	12215000	10741300	13315900	12050000	14057900	17815500	11637700	10281300	22271200	17158100
SNX2	Sorting nexin-2	A0A286ZUZ1	21	0.000183554	40.69	12205300	12136300	13613800	13492100	11728100	12671800	13780500	12514600	11520500	11327800	13322600	13326000	13188000	13001200	13188500	12141800	13023300	14273200	13324300
PDZK1	PDZ domain containing 1	A0A5G2R3Z4;F1SDD5;I3LCA3;I3LJJ8	22	0.000183554	49.71	14148800	13892100	12326400	12120100	15185800	13867600	13250100	16194900	14797600	14250300	11196500	12539500	10769100	11913400	9825320	15026400	12469800	8323000	11606500
VPS29	Vacuolar protein sorting-associated protein 29	A0A5G2QIE0	8	0.000183554	53.3	11977800	13250000	13911900	12818700	13736100	14029100	13327100	13519400	11919400	12424800	13215600	12594100	13168300	12037900	11792100	12083400	13135000	11427000	13187200
PTPA	Serine/threonine-protein phosphatase 2A activator	F1RR44,A0A286ZTF3;A0A287BT03	7	0.000183554	26.19	10812200	12399400	13423600	13169800	12472600	12445900	12292100	12016000	10597100	10316600	12738200	14778100	11644200	11511700	14933600	14220200	13658600	15526500	14591500
TMEM91	2-oxoisovalerate dehydrogenase subunit alpha	A0A286ZI04;A0A287ACH4;A0A5G2QLR8;F1RHA0	17	0.000183554	38.61	12554700	13347100	13213600	12644300	12637100	14084300	15578500	14216900	8998000	9363870	10362400	13143200	10617000	9348510	13877400	10946500	14955400	20783600	12596100
TPP1	Tripeptidyl aminopeptidase	I3L812	7	0.000183554	18.53	12247300	10404300	11965200	12695600	10229500	16874800	14106900	10888800	10361300	11073200	10587100	13590300	11544500	12010600	15710800	10868500	16406500	17919300	13659600
TOMM20	Uncharacterized protein	A0A5G2QYI5;F2Z4X6	3	0.000183554	26.32	13626000	15501100	8689170	11614300	12615300	12528900	14084800	12780300	13134200	14830400	12381200	10437800	14583700	12403700	13165300	11682300	12767000	12617800	13470200
ITPA	Inosine triphosphate pyrophosphatase	A0A287B9Y7,A0A5G2RD68	11	0.000183554	62.14	12738100	11761200	10445100	12111900	12472900	11988200	11404500	11156500	12953500	12468900	11364600	13416000	11825600	11460700	18485800	15486800	13345800	15355600	12586700
SAMHD1	Deoxynucleoside triphosphate triphosphohydrolase SAMHD1	I3LG77	31	0.000183554	56.94	12321100	12397200	13795700	12773900	14062400	13885200	13046700	14623500	13080100	12677200	14329900	15437200	12737800	14069000	8727360	12220000	11669900	10038800	10878800
HSD17B2	Estradiol 17-beta-dehydrogenase 2	A0A287BB42	12	0.000183554	46.65	16101100	17484100	19810900	16401300	10874900	11347700	14683500	11330100	9924980	9803070	10633300	20084000	10517400	8352550	8091840	10606900	13316900	9869960	13395700
CSE1L	Chromosome segregation 1-like protein	I3LPP4	34	0.000183554	38.54	14004700	14381600	14019100	13328100	13756600	12315200	12605600	14270300	13364000	12901800	12856100	12372400	11909300	12545700	11248600	12328100	12065500	10233000	11718300
RAP1A	RAP1A, member of RAS oncogene family	F2Z5K3	4	0.000183554	19.02	13088800	15359500	13653100	11326500	12984500	13026400	14779500	15173600	11048600	11714000	15167500	12861500	11195900	9752060	9932240	11446100	11301600	11312000	16925500
PGM3	Phosphoacetylglucosamine mutase	F1RQM2	19	0.000183554	44.83	12636600	10829300	12659400	10884000	11084600	11617900	12160300	12290800	10972700	10849600	12294100	12568000	11004000	13594200	14084400	15708300	14796500	15743300	16029800
NDUFB4	Complex I-B15	A0A287BPW8;A0A5G2QVR1	6	0.000183554	44.19	12724500	13279100	12196100	13514400	12214300	11436500	12350600	12511600	11691000	11743900	11118300	12849400	13763100	11657100	11682300	12401400	13628800	15662700	15297600
MVK	Mevalonate kinase	A0A5G2QD62;A0A5G2QPP9;A0A5G2QSG8;F1RIS8	8	0.000183554	32.88	9233500	11037700	15928200	11372000	14062500	15611200	15572500	15010900	13517900	13466500	7429260	10308100	15815800	15600800	19386900	10644400	7407840	10810300	9118730
COL6A3	Collagen type VI alpha 3 chain	I3LUR7,A0A287BPF4	89	0.000183554	39.68	10222000	8785570	12163500	10920300	13882100	12397900	12361100	11101000	11194700	11733800	13128800	13302800	10210400	16360200	16059400	14056300	9803960	19284100	14312600
GK	Glycerol kinase	K7GLW0,A0A5G2QJ26	24	0.000183554	50	11332800	11858700	13720700	12528200	22186400	11509000	13368400	14393900	11062900	10358600	18568100	17210700	10686000	8774580	7364820	15765400	10448000	6362730	13323700
GCSH	Glycine cleavage system H protein	A0A287BA24	2	0.000183554	17.34	11677600	12737800	19954100	10814000	11799300	15807000	17029000	10920900	9751980	10682100	10163700	16666900	11621600	10292000	9924450	10151000	19231900	10306900	11253100
TPD52L2	TPD52 like 2	A0A287B0P4;A0A287B1X5	7	0.000183554	38.32	12175400	11957100	12889900	12208700	13170800	12710100	12892900	12526800	13464700	13742800	11801600	12422800	12008700	13404900	12564200	13018700	13724000	12421100	11256600
CD36	Glycoprotein IIIb	I3LMQ0	8	0.000183554	16.53	12543900	14474300	13624000	13016200	11646400	11818300	13052600	12846000	10409900	11468700	14526600	12293100	10651300	8949050	11717800	16719700	12341800	10931700	17206300
AGT	Angiotensin 1-10	A0A5K1UCV8;F1RG45	20	0.000183554	54.36	6684460	7602450	5711880	10561300	10657400	10988800	9015150	9839890	16375500	15454000	11191900	7447860	16927300	13451100	24604200	14147600	13179400	20570300	15669200
C15H2orf72	Chromosome 15 C2orf72 homolog	F1SMX1	9	0.000183554	47.16	16061200	16211100	16060700	13851000	14615300	13287600	13434700	17088100	10153000	11199100	13194700	11504700	7019530	8642750	8019530	13950300	13298100	8728880	12720700
CFL2	Cofilin-2	Q5G6V9	10	0.000183554	54.22	11822000	12438800	12255500	12754100	13649700	13184800	11750900	12140800	11482300	12245900	11568400	12852900	11484000	11652400	12670100	14075300	13411800	14556600	12343300
UFC1	Ubiquitin-fold modifier-conjugating enzyme 1	F2Z530	7	0.000183554	30.54	14265800	14742600	11789700	15773300	14784800	14593600	14045600	13679800	10297100	9649280	10831800	11751900	11292600	9598220	11512400	12415600	12808300	11085800	13067800
CTNND1	Catenin delta 1	A0A287BBS6;A0A287BEQ9	35	0.000183554	48.51	12939600	12350300	12233000	12360600	11630300	12599900	12192400	12131800	12082000	11820700	12830100	12561200	12640800	12690300	13188500	12043100	13068700	11209500	14196700
GAA	Glucosidase alpha, acid	F1RZ82	21	0.000183554	25.29	7281480	9677120	9942340	10937100	11263300	16285300	14713300	11620800	10130600	10573500	11043000	16091000	8726420	10155300	16459700	11376400	20694600	13468900	16322000
MAPK1	Mitogen-activated protein kinase	A0A286ZPF5;A0A5G2RG05	11	0.000183554	34.63	12779000	14166900	13012300	12518600	12704300	13253900	12726300	13176900	11885600	12705200	12386500	11574400	12335300	12914800	12733100	11947300	10214000	11575900	11909100
PACSIN3	Protein kinase C and casein kinase substrate in neurons 3	A0A287AQ12;A0A287AR93;A0A287ATC5;F1SIC0	16	0.000183554	45.32	12694000	13135800	12399400	11817000	12483300	14314000	13277900	13098700	13220400	13128900	12003000	11332500	11348600	11552100	13089600	10986100	12139900	13125000	11353700
S100A8	Protein S100	C3S7K5	6	0.000183554	65.17	9832120	5873770	32858000	7109030	11120500	12660800	25048200	8710490	3482950	4085170	22467400	19150900	8748890	11976600	6721970	9245540	24319800	8724210	4286720
CTNNA1	Catenin alpha 1	A0A5G2R7Z4;F1RGJ2	30	0.000183554	43.27	12471900	12374000	12207600	12620600	11930800	12554700	11837200	11955300	12098800	12243400	12314400	12199200	12257600	12833500	13758600	12166400	12597700	11499800	13631500
SLC25A10	Solute carrier family 25 member 10	A0A287ASR0	15	0.000183554	56.99	14133200	15577400	12764000	13054100	12173600	11237600	11028200	13779200	8600520	8882910	13316200	14730100	8379970	6155770	8532420	14471900	13693700	15410700	19059900
ITGB1	Integrin beta-1	Q9GLP0	22	0.000183554	29.82	11171900	12102400	12597700	12430900	11827500	12425600	12079300	12949500	13044500	13101100	12409600	12404100	10588000	12040000	13730300	12173200	10662000	13659800	13015900
BCAT2	Branched-chain-amino-acid transaminase;Branched-chain-amino-acid aminotransferase, mitochondrial	F1RL81,A0A287AGJ3	15	0.000183554	28.69	11992900	11763000	24324100	12072300	11513100	14818400	15036100	11692000	8436530	7370870	16621600	13215700	9396190	7305740	6576940	14297600	12576700	9161410	16021600
SEC23IP	SEC23 interacting protein	F1S409	31	0.000183554	34.8	12560800	12301900	11481600	12511000	12665700	13884800	12599400	12941200	12874800	12226800	12450100	12273800	13065600	13214800	11235000	11103500	13439600	10858200	10432600
RBM39	RNA binding motif protein 39	A0A287A3R8;A0A287AXU6;A0A287BAQ0;F2Z5I2	14	0.000183554	40.33	12180900	12158600	12805500	12430000	13041700	13193600	12877000	13081100	11523500	12297300	11991900	12612800	12717700	12044200	13232900	11534000	11511100	10197200	12632800
EIF3B	Eukaryotic translation initiation factor 3 subunit B	M3TYC1	37	0.000183554	55.87	12519200	12740700	12082900	12669800	14012600	12868900	12265200	13085200	13714200	13537400	11607200	11478700	12014500	12442000	11812200	11660500	11734900	10099100	10970200
HSPA4	Heat shock 70 kDa protein 4	A0A287B6J6,F1RI15	34	0.000183554	45.4	12315800	12694400	11634100	12341200	14311200	12482200	12321400	12886400	13102500	12923500	13475000	11632300	11598200	12943300	12011200	12626300	10984200	9024790	11606700
DDX1	ATP-dependent RNA helicase DDX1	F1SCS1	31	0.000183554	48.99	11954500	11855400	11708800	12002200	13282100	12353200	11796600	12385900	12200600	12076100	12871800	12322700	11910500	13163500	11833400	12513200	12866700	11399200	12376900
NDUFA5	Complex I subunit B13	A0A287BAW0;A0A5G2RN85	7	0.000183554	68.1	13402100	12412800	12400200	13349800	12236100	11916400	11856200	11716400	11005900	10725600	11995300	12809900	12631800	11486100	10965100	12284400	13905500	12450900	12955300
PTBP1	Polypyrimidine tract-binding protein 1	Q29099,A0A286ZKQ3;A0A287B5K1;A0A5G2QVL1;A0A5G2RBG1;F1S6R7	12	0.000183554	29.44	11562800	12388100	12588700	12750900	12420500	12297300	11484600	12611000	12497200	12507900	11579900	12217600	12398000	11788100	12507600	11767000	12576100	12519700	11820600
VWA8	von Willebrand factor A domain containing 8	A0A287AG24;I3LJL2	78	0.000183554	48.8	13563800	13586900	13342900	12836700	11827000	11960700	12368500	12455200	10552900	10556900	11389700	13480200	13022400	10964000	10290000	11754600	15014200	11123600	12158300
IARS1	Isoleucyl-tRNA synthetase	I3LAT6	47	0.000183554	43.66	11669800	11516500	11543000	12312900	11972300	12495000	11458600	12321000	12605100	13160300	12166000	10281000	11862900	13611200	14422700	12272500	11300100	12931800	12215000
EIF4A3	Eukaryotic initiation factor 4A-III	A6M931	13	0.000183554	36.5	11945000	12501300	12627100	12599200	13009600	13003100	12303500	12493100	12162600	12601500	11318800	12011400	12096800	12486000	12779400	11044900	11827100	12083800	11063800
MYBBP1A	MYB binding protein 1a	A0A286ZYY8;A0A287BBE4,F1RGP1	59	0.000183554	44.86	12987100	13224200	11009100	12283500	14909100	12559100	12177100	13988100	13514600	14080400	12888700	9612340	11262800	11747300	13017600	11584500	9217740	10643200	11242700
NUDT5	ADP-sugar pyrophosphatase isoform 1	A0A480XE17	8	0.000183554	35.62	11485200	10848700	11757700	12355200	11346800	11970400	12456300	11431100	12077300	12473800	11141100	12564700	10893400	13063800	16091400	12830400	11016100	13491600	12597800
DDX39B	Spliceosome RNA helicase DDX39B	Q29024	9	0.000183554	23.13	13312800	11972500	12832200	13169800	12488600	12456700	13127900	13344600	9899050	10388000	12448200	12798500	11401300	11319500	11173900	12242000	11059900	12071400	14353700
OTUB1	Ubiquitin thioesterase	C5H0C6	10	0.000183554	45.76	11634000	11524400	11891400	11828800	11528500	12136900	11891600	11558900	11689300	12191400	12542900	11638300	12378300	14013300	14141400	12818400	11618800	12486600	12284500
SERPINB9	SERPIN domain-containing protein	A0A287BN92;A0A5G2R6M7	16	0.000183554	38.38	9935120	11815600	16456600	12370200	11116700	11811300	12950000	11733100	11483800	10787400	15815400	14307600	13685500	11558800	10594900	10893400	10587000	13242500	10292800
RBBP9	Putative hydrolase RBBP9	F1SBH3	10	0.000183554	77.42	13201400	11425500	12204200	10035200	8852850	10049400	14151400	11991400	9649280	10087400	12491600	14012200	12659500	12884900	14928300	14949100	12244000	12193600	13409300
OGDH	Oxoglutarate dehydrogenase (succinyl-transferring)	K9IVI1	37	0.000183554	44.09	12347100	12326500	11344400	12707700	10878300	10547300	10137200	11257500	10694700	10736100	10786800	12832900	11549300	9901270	11994800	12620500	18786900	17626700	12095900
C1QBP	Complement component 1 Q subcomponent-binding protein, mitochondrial	A0A0D5BWD2;A0A286ZUP1	6	0.000183554	31.32	11508000	10696100	12059300	12472400	14027200	10628400	12295700	12085500	11940200	12319300	10160000	11240500	10808800	11147600	13971500	12714700	15651600	14385500	10767000
HEXA	Beta-hexosaminidase	A0A287A7V3	16	0.000183554	35.41	11171100	11208500	12381100	12884200	10522800	12918300	11915700	10787600	10833500	10852100	10518200	12368800	13043700	14912900	13865500	10177100	14031800	12610100	13796400
DMGDH	Dimethylglycine dehydrogenase	A0A286ZLF0	34	0.000183554	59.47	15887800	16099100	9277060	9458680	14501100	12685800	8797210	9896990	11495300	11336800	10127600	6088200	16758400	15545200	14195800	10153500	8299520	17491300	12652500
TDH	L-threonine 3-dehydrogenase, mitochondrial	Q8MIR0	15	0.000183554	68.36	16985700	24425300	12829700	12285800	17102700	11659200	13626300	19250100	13115800	13439500	5488660	12031800	7807330	6681650	8078150	12412400	15840700	1892860	5409540
PLEC	Plectin	A0A287BN04	206	0.000183554	50.5	11649900	11471400	10250900	11415100	10311200	10812300	9481000	9771950	11477800	11399400	13564600	11818100	13560300	12906400	12929700	12861100	16586600	13575200	14445700
AFMID	Kynurenine formamidase	A0A287A0R5;A0A480LBK8	12	0.000183554	52.4	17368000	14323500	16904200	14526700	10481400	14000400	14218400	13731700	10554400	10904800	11890900	9448420	13697800	7932230	7009380	11855900	11237700	8816000	11336100
BZW1	Basic leucine zipper and W2 domains 1	A0A287BJF3;F1SI55;K9IVQ0	14	0.000183554	30.34	12301700	13368900	12332400	12676900	14296000	11932500	11773600	13204900	13170400	11976900	11149400	11884800	12129500	11594400	10699600	12808000	10263300	11064500	10568100
CLIC1	Chloride intracellular channel protein;Chloride intracellular channel protein 1 (Fragment)	A0A287B250;A0A287B2P1,Q29238	11	0.000183554	46.36	12376600	12395300	14222500	13253000	12168400	12211700	12362800	12125300	10383500	9875320	15681100	14569400	15001700	11641400	8437970	11437800	11223500	8134830	11183700
BPHL	Biphenyl hydrolase like	A0A5G2R9J7;F1RWY7	13	0.000183554	40.53	11686200	10756000	10945200	15531900	13686300	17121900	9246550	9174410	8894100	8515880	12682400	8498550	15665500	14431000	15126400	7796040	14798100	11574700	12541600
DDB1	DNA damage-binding protein 1	F1RIE2	42	0.000183554	41.53	12383800	13122900	13146600	12577000	11581000	11981000	11770400	11736400	11793900	12070500	11079400	11721000	13122100	12041700	11834700	12029600	11770400	10998700	11649100
NCLN	Nicalin	A0A481CWD2;A0A5G2RC05;F1S8E9	17	0.000183554	33.69	11574000	12060900	12394400	12059900	12529000	11193700	12345900	12053000	11930100	13130300	11675300	12644900	10641800	11086500	11657800	12603100	13197400	10400400	12972600
ARF6	ADP-ribosylation factor 6	Q007T5	7	0.000183554	56	11475200	11655700	13232200	10448100	10756600	12321500	12075800	11916700	10474300	11966300	11172800	11386900	10894700	10589600	13790900	12278900	13171300	14964300	13139200
U2AF1	Splicing factor U2AF 35 kDa subunit	A0A287AJB4	5	0.000183554	22.18	10914400	11734100	14075500	11851400	11851100	13236000	10772700	11652500	11457200	10785800	11821800	12865900	11701200	12187800	10517300	11427000	13213400	13603200	11779800
SLC25A20	Mitochondrial carnitine/acylcarnitine carrier protein	F1SKK1	12	0.000183554	45.51	13446500	16464500	13089000	11616000	11104500	9619410	13094400	13169700	8200050	9230200	12591000	18996500	9433270	8317970	9299430	13758300	10834200	9647670	15509400
PSMD14	26S proteasome regulatory subunit RPN11	A0A480DPN6;F1RPQ3	11	0.000183554	48.71	12215800	11559900	12010500	11399300	12245900	12298700	12667000	12218000	11684900	11901800	12021200	11994500	12823900	12221400	11162200	12109100	11838500	10500000	12176200
KYNU	Kynureninase	A0A286ZLN5;A0A5G2RD50	11	0.000183554	27.31	11608100	13267100	12796300	14093100	11529800	11954900	11386500	13349100	10115800	9441060	10699800	15630600	12408400	9612700	9374240	14749000	10871500	13258300	10743600
NDUFB5	Complex I-SGDH	A0A5G2REA1;F1SGC6	4	0.000183554	24.82	11980100	12584600	11769600	11641200	12016900	11117100	11846700	11355100	11821100	12456800	10683200	11901100	11909600	11765300	10890800	11143600	12776200	13906100	13137000
DPYD	Dihydropyrimidine dehydrogenase [NADP(+)]	Q28943,A0A286ZUI1	39	0.000183554	46.44	15131400	14535900	14356300	14038700	10105700	12752500	11320100	14318300	12738700	12576100	8155590	11443900	12957300	11075600	10511100	12782400	11272100	7958140	8489890
ACTN2	Actinin alpha 2	A0A287AU97;A0A5G2QLU2;A0A5G2QN32;A0A5G2QP94;F1RHL9;I3LCP0	1	0.00766396	0.91	11306700	11790000	12234200	13164000	10614700	10578000	11711400	10830400	11582900	10633800	8512490	14727400	12456000	12490300	11632900	12666400	14635700	13567300	11361200
EIF3L	Eukaryotic translation initiation factor 3 subunit L	A0A287BK74	27	0.000183554	43.82	12704000	13000000	11768200	12611300	13332300	12118400	11756100	12960400	13288200	13174500	11219000	11017300	11615700	11635800	11387300	11428600	10801100	9522240	11148000
NAP1L4	Nucleosome assembly protein 1 like 4	A0A287AEQ6;A0A287AZH1;F1RYA4	8	0.000183554	35.48	11865600	12189300	11327200	11751500	13870100	12300700	11611300	12771100	12720100	11937600	12119300	10337300	10536500	11837600	12123200	12205600	12136900	11988100	10667900
NOP56	NOP56 ribonucleoprotein	F1S895	30	0.000183554	61.41	9694830	8758470	10008700	11067600	11042200	11636500	11020500	11170800	12782500	13092400	10227500	10492500	11404500	13380400	16351700	12270000	11954400	15809500	13537000
TFRC	Transferrin receptor protein 1	Q8HZV3	21	0.000183554	31.12	8681080	7288390	17465000	7932730	9673310	12758600	14637200	13381700	5825360	5715210	16717900	25483900	4979310	3767980	1267400	19326600	37535900	4163760	9098090
CLUH	Clustered mitochondria protein homolog	F1RHG1,A0A287B4U2	44	0.000183554	36.82	13918000	15937600	11242700	11873000	15431900	11324900	11996700	13261800	12179600	12039900	11303900	11908700	11907500	10757100	9825540	11053200	10926000	8481940	10057800
LOC110260088	Eukaryotic translation initiation factor 3 subunit C	A0A286ZP85;A0A287AVR0	29	0.000183554	31.96	12020300	12501500	11833100	12668300	13006300	12037000	11720100	12659800	13214400	12884000	11151300	11508100	11063400	11592000	11418500	11704300	11019000	10290900	10889200
LOC100624333	Acyltransferase	I3LFT9	9	0.000183554	22.99	10553600	21844500	13008000	12477800	16904300	16440500	20248100	20028900	12582000	12840000	7553020	6048200	8476330	5456980	5234610	10844400	9232610	5639120	9075920
PSMD4	26S proteasome non-ATPase regulatory subunit 4	A0A287ADL8,A0A288CG47	12	0.000183554	36.58	11873900	11487500	12054500	12091400	11937100	11985400	12190500	11852000	11239200	11461100	12461500	11681900	11864500	12148400	11441300	12554500	11387200	10564100	11955600
AS3MT	Arsenite methyltransferase	A0A5G2RB85	21	0.000183554	68.8	12743700	10625200	13342100	11954000	11009700	12661300	12328100	12358700	11655200	12375000	10696800	12359900	13067000	12734200	12353800	11346300	9598940	10196200	10737600
UBA5	UFM1-activating enzyme	A0A287ATP9;A0A5G2QX22;F1SNT0	12	0.000183554	43.07	10618000	11495800	12655500	12533100	11739700	11854400	12114600	12211500	8120880	8593360	11144300	12178100	10465900	11932500	14299500	13883300	11623800	12624800	13848700
GNAI3	G protein subunit alpha i3	Q06AS8	7	0.000183554	29.38	13761400	13530600	12376900	12115800	11179300	10852800	12614600	12812900	11504400	11359000	12732500	12230400	8038550	8784220	11802700	13420100	10318900	11064800	13276600
ATP1B1	Sodium/potassium-transporting ATPase subunit beta-1	P05027	10	0.000183554	33.66	12195900	11949800	12648500	11550300	10885400	10561300	12506900	11315900	12101600	12005800	12283700	9155130	10007700	10511800	14500800	14448700	8510640	11924300	14689000
SNRNP70	U1 small nuclear ribonucleoprotein 70 kDa	A0A287AJ85	12	0.000183554	28.67	11500300	11841600	12259400	11914100	12645600	12256700	12037100	11911600	11954800	11727100	11598900	11287700	12202300	12389300	11295700	11118500	11512200	11292100	10907500
ADI1	1,2-dihydroxy-3-keto-5-methylthiopentene dioxygenase	I3LEI8	13	0.000183554	73.18	14774100	13490100	13646500	11928500	14032000	13948100	12300800	14194600	10513100	10660300	10288000	11160900	9049000	11274200	7871450	11365600	12632400	9376950	10684300
PSMD7	Proteasome 26S subunit, non-ATPase 7	A0A287AEH0	9	0.000183554	36.11	11635700	11249700	12081000	11876900	13461200	12059000	12142100	12753000	11136200	10996900	11491700	12972200	10786500	10221800	11157100	12440600	10867400	11294400	12468800
RPL28	60S ribosomal protein L28	A0A287AAH8;A0A287AJT7	3	0.000183554	42.86	14215200	14602400	9750420	11859300	12609900	12452500	10780000	12652200	12290900	13077900	14493800	13390100	9068520	8591710	9576850	12731500	11764600	7629350	11527200
GMPPA	Mannose-1-phosphate guanyltransferase alpha	I3LUP1	15	0.000183554	44.76	10858300	10856200	12374000	9791020	10531100	11376200	11438200	10943200	9924320	10042400	11134700	12603700	9401320	12424700	14636800	14338200	12701800	13141600	14310600
ITGA5	Integrin subunit alpha 5	A0A5G2QK84;A0A5G2QKI7;F1SR53	23	0.000183554	28.88	12433800	12781000	14369500	12935900	12523300	12463200	12668900	13513200	11752500	12057600	12693500	12882100	10174700	9692280	9098130	11789500	8967160	8603060	10922200
LOC100127131	Tubulin alpha chain	A0A5G2RB77;F1RYV9;F1SHC1	2	0.000183554	8.58	11788200	13552700	12837500	10863100	11922800	14585800	11354900	13034300	10581700	10462800	8742220	11807900	10494000	12848400	11286200	11733200	12933500	10828900	10192400
MICOS13	MICOS complex subunit MIC13	A1XQR7	4	0.000183554	42.37	11114400	11795300	11107700	12090400	10828600	9742350	9669880	11120400	11251700	10768600	11345700	12755000	11190100	9750000	11036200	12265100	16299000	13920400	13600800
PDAP1	PDGFA associated protein 1	A0A287BQ14;A0A5G2QR13	6	0.000183554	37.91	11938300	11985500	12073600	12300300	12648800	11141600	11037700	10398000	13546300	12560400	10458200	12144400	11166400	11606500	12214600	12027800	11468900	10407800	10494900
U2AF2	U2 snRNP auxiliary factor large subunit	A0A481APG3	10	0.000183554	28.63	11556900	11329500	12039300	12256500	10888500	11358700	10907800	11614100	12073000	11804600	11748400	11691700	11783400	11909200	10918000	10517400	11935600	12475900	11268700
TRIM28	Tripartite motif containing 28	A0A287BJI8;A0A287BNE9	17	0.000183554	31.96	11431000	12431900	11662500	11232600	11884100	11711100	10929400	12154300	13044000	13138900	11411000	10678800	10068300	12542700	11423500	10958000	11031200	11162300	11116700
CP	Uncharacterized protein	F1SKB1;K7GKN3;K7GMZ8	24	0.000183554	32.28	7996210	6475210	7849650	7910060	9972730	8201630	18142800	7061600	7504470	6752320	23600100	16588000	12600000	5723790	13646300	13624400	13977800	16756700	14813800
KTN1	Kinectin 1	F1SSN5	59	0.000183554	50.77	12242000	11959500	12128900	11311500	11706400	11501100	11822800	11725100	11557400	11686200	11792600	12588000	10785200	10052200	10568000	11746200	11665300	10318100	11957900
GSTA4	Glutathione transferase	F1S7C8	3	0.000183554	21.08	6999010	15701900	12120000	17708200	11267200	8201410	4794960	17507600	19250600	19391300	11086000	15495400	7838820	9706330	8052360	9857460	4164820	7884970	11809600
LSS	Terpene cyclase/mutase family member	A0A286ZU34	31	0.000183554	53.89	12056400	12297300	12316900	12479800	11070200	12105100	11442100	11433700	11991800	12560800	8165820	12243600	10893100	11018600	10038200	10677700	11814000	13080400	10420300
CLINT1	Clathrin interactor 1	A0A287AP85;A0A287BKR6	16	0.000183554	34.15	12103800	11542400	11911600	11846500	10797900	11321000	12203500	11250900	11309300	11418400	12132900	11765400	12188700	11622100	10489600	10944000	13179500	9567140	10421300
ACSL4	Acyl-CoA synthetase long chain family member 4	A0A287BK93	25	0.000183554	47.68	13556100	14488300	6526450	15808000	19487900	10489400	6789860	14921700	30147800	30997500	5204080	2258030	6537830	9635070	11354000	5875900	1647490	7015000	4696230
PPID	Peptidylprolyl isomerase D	F1RTY6	21	0.000183554	60	10566100	10536800	11055500	11405500	13882800	12474100	12599200	12624300	10528700	10525500	10484900	11255300	9214110	10228100	14136300	12666900	11354600	11272300	10444100
IDH3A	Isocitrate dehydrogenase [NAD] subunit, mitochondrial;Isocitrate dehydrogenase [NAD] subunit alpha, mitochondrial (Fragments)	A0A286ZQY6,P56471	14	0.000183554	44.93	11960900	10775200	10452500	11562400	11220200	10705900	10279100	10020200	11412400	11542200	10611800	10552700	13889500	11540000	12934700	10138400	13283700	13534500	10666500
DHCR24	Delta(24)-sterol reductase	I3LM80	8	0.000183554	14.73	14297700	14839600	13051200	12296100	12531800	13439400	9112380	14621700	13622500	15285500	6673170	10914400	11280100	8858470	10233000	11440600	10810200	5635430	7915050
ELOC	Elongin-C	A0A287B950;A0A5G2QXY8;F2Z545	6	0.000183554	66.07	9791880	11004800	12755600	12539900	12683700	10843700	10603200	11299600	11435100	11099900	11252000	11836600	10703400	11224500	11452600	12613900	11484000	10493600	11331200
UMPS	OMPdecase	A0A5G2RBV3	23	0.000183554	51.46	11893800	11588000	11439900	11382300	12498700	11509000	11309500	12136000	11365300	11046200	11648500	11206800	10365700	10724600	11510600	12471400	10887800	9891120	11385400
FADS1	Fatty acid desaturase 1	K7N7E5,D0G6T0	11	0.000183554	26.61	10038000	9908580	11535900	13038300	15804600	8227840	4719490	13944900	12990800	14250100	6908860	19325600	8270300	8140580	5609130	20896600	16113100	2407510	14025000
CYP2C42	Cytochrome P450 2C42 (Fragment);Cytochrome P450 2C42	P79402,A0A286ZJC2;A0A287B146,A0A287BP39,I3LCZ8,F1SC62	30	0.000183554	31.5	10725400	12473500	34877300	22170000	11648100	7150910	9259610	9786170	1234590	1997220	13539700	27342900	1530180	1182600	2341170	16730500	11127300	5912660	15119900
GNPNAT1	Glucosamine 6-phosphate N-acetyltransferase	F1SFE4	9	0.000183554	47.28	12198300	10652200	10383100	12681100	8805620	8213400	11512700	10220100	8464640	6838180	13792200	14284000	8592950	11519700	10883900	17646000	9622360	11494800	18342600
IDH3B	Isocitrate dehydrogenase [NAD] subunit, mitochondrial	Q1G1K7	17	0.000183554	52.21	11661200	10882100	10489800	11579500	10832400	10569600	10131900	10094400	11902600	11450400	10060100	10788700	13614300	11102900	13033300	10349000	13359600	13678200	10564500
DBT	Dihydrolipoamide acetyltransferase component of pyruvate dehydrogenase complex	A0A286ZZ34;A0A5G2QFH7	18	0.000183554	48.3	12056400	12340300	11414100	11179600	11400600	13196000	12810900	11589600	8694900	8579110	11070400	13688600	10054000	8229920	10534900	11350500	11103800	14702500	11667600
CHPT1	Choline phosphotransferase 1	A0A287B7T8	2	0.000183554	6.9	16423800	18263600	15054600	11467300	12670200	7403570	13377800	16712000	6759830	6443000	15213000	15552400	6416280	4847450	5904990	14353000	8017950	5359520	15293600
PSMD11	Proteasome 26S subunit, non-ATPase 11	F1RKW8	24	0.000183554	60.57	11750100	11070300	11502300	10912400	11679500	11416600	11700200	11703500	10909700	11305200	11298100	11222000	12123900	11422500	11022200	11910200	10718800	10373200	11369300
ACOT6	Uncharacterized protein	F1S3J0	7	0.000183554	22.8	10796500	10597700	13174600	10294100	12888000	10076300	12777800	13630400	9781900	10328800	14852300	13301400	10404800	9823520	7415530	13460100	11642700	6701030	13404400
ATP6V1A	H(+)-transporting two-sector ATPase;V-type proton ATPase catalytic subunit A	A0A287B673;F1SP93,Q29048	27	0.000183554	41.33	12133800	12502300	10444200	11669000	11330900	11182800	10910400	11723100	12494300	12873000	10891200	10633100	13136000	12338500	9730040	10649600	11402000	9585110	9550830
CREG1	Cellular repressor of E1A stimulated genes 1	F1S268	5	0.000183554	36.49	7926740	7333870	6888560	8329840	8277910	11886600	9279600	5958560	7774820	7720800	14173400	13814400	19327900	9800190	15699000	10998500	14860800	17952600	17050100
SARDH	Sarcosine dehydrogenase	A0A287B4Z6	35	0.000183554	49.46	11376100	10053100	8698500	15605500	11372200	16244400	16647600	10870200	16573100	16827100	5412520	7128520	10279400	7573500	6738550	6644670	13231200	13981600	9740270
FUS	FUS RNA binding protein	K7GSY7	7	0.000183554	15.25	10944600	10266400	11052800	10752400	10578500	11680200	10587900	11215900	11550100	11874500	11830400	10566200	11446400	12767000	11122000	10226000	11235300	12187200	12475300
PHYHD1	Carboxy-terminal domain RNA polymerase II polypeptide A small phosphatase 1 isoform X1	F1RR60	11	0.000183554	45.02	10220500	11167200	15713100	9553890	11496000	13739200	15596800	12066900	9068760	9095010	12152500	13706500	11328300	10185400	6226790	12485200	10238100	11927500	8298010
EIF5	Eukaryotic translation initiation factor 5	A0A287A7Q7	18	0.000183554	41.86	10164800	10125500	10352100	10454800	10741300	10863800	10593400	10654700	10631600	10703400	12308000	9719980	11907000	13099700	13058400	11418100	10426800	13894500	13082200
LTA4H	Leukotriene A(4) hydrolase	F1SQR8	27	0.000183554	52.15	11053100	8926020	9933480	11751900	9274530	9340040	10126300	9428530	10582600	10967900	11856300	13276400	11641100	11760400	13328900	12735500	12025000	12773900	13060900
RAB18	Ras-related protein Rab-18	A0A5G2QWD0;I3LC07	10	0.000183554	54.55	13456100	14627600	11303100	11978100	14651300	11445800	12205800	13411600	12173100	12397300	9169960	9652520	9503190	9020230	9337610	10943900	8931320	9213410	10366700
FKBP3	Peptidylprolyl isomerase	I3LR51	9	0.000183554	39.62	10160400	10151200	9884470	10382900	10672100	11226300	10722500	10621300	13873400	14053300	10753400	10896300	14005200	11386700	11745500	9769960	12038000	10052800	11185300
CFB	C3/C5 convertase	A0A287AAZ9;K7GPT9	20	0.000183554	33.73	12622300	11106900	10675300	12277100	11639200	10206700	15211800	8988890	9917480	9514920	15367000	12353000	11691900	8138710	9958180	11147700	10333200	12063200	10030300
ARL3	ADP-ribosylation factor-like protein 3	Q52NJ4	9	0.000183554	62.09	10595400	11415500	11664300	10056800	12489300	11491000	11246000	12779000	10033400	9677610	12370900	12095200	10230000	12086900	11780400	12788200	9475090	10384400	10558900
CSRP1	Cysteine and glycine rich protein 1	A0A287APN0;A0A5G2QQY5;I3LL97	9	0.000183554	36.89	11903700	9271960	11780600	11433900	9524890	12413200	12716000	11712700	10110800	10354000	12409800	10917100	9401170	11277600	11826800	10113900	13313000	11753200	10674700
SRRM2	Serine/arginine repetitive matrix 2	A0A287ADD0;A0A287BG41,I3LCW3	33	0.000183554	20.28	11297800	11528200	10842000	11152200	12665600	11861400	10971400	12498900	11469800	12246100	10590700	10632700	11214900	11606400	9792680	10339800	11825700	10018600	10116000
APEH	Acylamino-acid-releasing enzyme	P19205	21	0.000183554	43.85	11993900	11900200	12734600	12825100	9640730	10668300	11330300	10457600	10264600	10456000	11585500	11049500	10235400	10690200	11338400	12632500	9635180	11609400	11336600
KYAT1	Aminotran_1_2 domain-containing protein	A0A287B5W3;A0A5G2QJ54	14	0.000183554	36.46	7864680	11164900	8601470	11979200	12354200	13972600	12710300	10941100	6505460	6777620	7525090	14679900	8033990	8552600	10017700	11976800	14220600	20399500	14080500
SEC11C	Signal peptidase complex catalytic subunit SEC11	F1SM56	5	0.000183554	19.16	12127200	12215800	10226200	11902900	10111100	12183800	10792500	10872800	12348600	12332500	10035300	10180400	9121730	11639900	11101600	10334700	11475700	11431100	11746000
UQCRQ	Complex III subunit 8	F1RI18	4	0.000183554	46.34	10310900	11733900	11575000	11680900	10680500	9829070	10376200	11307200	11012500	12311400	9716710	11191800	10312000	8717620	10516100	10749400	13165000	13485300	13333100
AMPD2	AMP deaminase	A0A286ZLH5;A0A287B3Q0	30	0.000183554	35.52	10614700	10824900	10910600	11357100	11188600	11050000	11530500	11191700	11126600	11144000	10491700	11284900	9448420	10173800	12913200	12712100	10392400	10817000	12529100
GET3	ATPase GET3	A0A287AIE6	14	0.000183554	57.64	12580600	12726700	12607300	12974000	10481400	11687400	11500000	12109100	10235400	10472300	10585800	11028400	9755670	10770000	10563300	11580000	10799400	8321980	9313080
EZR	Ezrin	F1SB42	18	0.000183554	31.67	9148450	10629400	11015300	11148700	11394800	10719100	9752870	10662400	12265700	11987300	12326500	10514700	13840700	12923000	10388300	9725890	11003600	10445700	9901970
COASY	Bifunctional coenzyme A synthase	Q8MIR4	18	0.000183554	38.97	11280900	11359300	11245300	11161900	9374530	11096900	11585000	10014600	9373360	9506800	11015700	11379700	9775530	10160500	10337300	12579000	12569000	13391400	12531700
PDIA5	Protein disulfide isomerase family A member 5	A0A5G2R9R6;F1SQ40	19	0.000183554	35.38	11742800	11111900	9774960	11409400	10524200	11758700	11338000	9965800	10190000	10603900	11448300	9421720	12430000	10705100	10541900	10418500	13509200	11284900	11532300
NDUFB6	Complex I-B17;NADH dehydrogenase [ubiquinone] 1 beta subcomplex subunit 6	A0A480KM09;F6Q0K3,Q29259	4	0.000183554	17.02	12169600	13185500	12613000	13023800	11444500	9704770	12547300	12149800	9157030	9899040	10307200	12050300	10491900	8415940	8320000	10633100	10441100	11404700	11514900
L3MBTL1	Uncharacterized protein	A0A288CFV0;A0A5G2QSE6;Q06AA0	7	0.000183554	19.02	11356400	11015800	10862500	11114000	12528700	12081600	10902500	11676000	11673300	11598300	9603980	10619400	11121300	11898200	10844200	9775580	10246300	9928140	9876110
AAMDC	Uncharacterized protein	A0A286ZXA4	5	0.000183554	49.18	7837150	9164540	11197800	10064200	8811870	12888600	10140600	9360290	8231070	7613090	10385400	9724510	9150810	12323100	14949900	14404600	13178100	18716000	10204700
APRT	Adenine phosphoribosyltransferase	F1S6K5	6	0.000183554	28.69	11280300	9235090	13480900	8753680	12189900	10376900	9875750	6973690	9635170	9374840	10325400	13062800	16175800	10820500	13487500	10269800	9984470	12506900	10228100
HMGCS1	3-hydroxy-3-methylglutaryl coenzyme A synthase	A0A287BNA5;A0A5G2QC33;F1SMG8	20	0.000183554	50.73	5797150	7517870	7313220	7327690	15660600	9807090	5723730	9368350	23081500	23751200	5685200	6742210	29757800	17761600	15799600	6899250	4056760	3031810	2852430
AARSD1	Alanyl-tRNA editing protein Aarsd1	A0A287BF30	13	0.000183554	41.26	12381000	12220000	10593700	12179700	12433300	11744900	10803600	11898900	12568600	12722200	10838400	9509390	9759250	11668900	8822950	10072700	9704930	8059090	9722450
FUBP1	Far upstream element binding protein 1	F1S9S9	17	0.000183554	33.58	11496800	12637700	11511400	12038800	12672200	11093200	10986200	12030300	11074800	11517200	11150300	11772800	11794100	10797700	8417730	9295570	8470540	8012210	10789700
POGLUT3	KDEL motif-containing protein 2	F1SV18	14	0.000183554	31.5	9036280	11313600	12227900	11422400	9267250	11262800	11534200	8830520	10890600	10658900	10917700	12812300	10769500	12768300	12137400	11776700	11570700	7970700	10190600
PLA2G12B	Phospholipase A2 group XIIB	F1SU77	5	0.000183554	37.63	11474600	13255300	12087100	10640500	10471600	10463000	11190600	10366200	10604800	10941200	9781140	11829100	11995500	9428980	8812900	11361100	14383700	7104380	10902400
TMX1	Thioredoxin-related transmembrane protein 1	A0A5G2QYQ1	8	0.000183554	25.9	11591000	13288300	12002900	11510200	12037700	10702000	12297000	12154800	11303500	11265400	10724900	10966800	8958890	9133090	8642020	11296600	10240000	7769560	11164000
LPP	Uncharacterized protein	A0A286ZJW3;A0A287B350;F1SFH7	20	0.000183554	40	9562950	9565450	9345340	10938000	9191450	10590800	10343000	10093300	11051800	10908400	11027400	11503200	11418500	13843700	12839800	9287440	11533600	12913300	10961700
LRPAP1	Alpha-2-macroglobulin receptor-associated protein	F1S8M9	16	0.000183554	46.07	10352300	10143100	9607910	10572200	10479200	11151700	9317360	10188600	12265900	12488200	10391000	10854900	10848500	10165300	10336000	11977300	17442900	7862680	10149700
LOC100626015	Nodal modulator 1	A0A287BG93;I3LLW7	38	0.000183554	42.55	10350200	10641700	11383800	11140000	11533200	10669500	10781000	10798800	10767600	11320900	11211300	11364900	10507200	10347800	10543900	11300300	12377400	8378130	11032000
COL6A1	Uncharacterized protein	A0A5G2Q7R0;A0A5G2QW87	23	0.000183554	26.51	9122510	7458590	10690500	9761750	11879400	11042200	11255400	9733300	9586010	10260600	11779400	11101900	7600670	14426000	13567500	12388100	6892420	15253900	12538400
RBM14	RNA binding motif protein 14	A0A287B401,F1RUT1	22	0.000183554	32.74	11003600	10637800	11053400	10832300	10335100	10996900	10686400	11163800	10563000	10846400	11404700	11171600	11522200	11813600	10920600	9596340	10552100	10609500	10443300
CACYBP	Calcyclin-binding protein	A0A5G2QG77;A0A5G2R457;F1S710	12	0.000183554	60.54	11880000	10552700	11583800	11761700	13549100	11094500	12058700	11447900	13054300	12810800	11014600	10261200	10340200	10721800	10285500	9791190	8466010	6625310	8774020
HMGB2	High mobility group protein B2	P17741	7	0.000183554	23.33	11902600	11947100	14699800	11815700	10866700	11245400	11464300	11977700	10901100	10884400	11394800	12464000	9577220	10519300	7025420	9763650	10920300	8279360	8410010
UBE2M	Ubiquitin conjugating enzyme E2 M	A0A287BNE4	8	0.000183554	35.81	10789300	10844400	11152700	11780600	11963900	10538800	10149500	10845300	10843700	10244300	10724700	11697900	9724840	10841400	10540900	12313500	11173800	8809300	11023400
AIMP1	Aminoacyl tRNA synthetase complex interacting multifunctional protein 1	A0A287AKA2;A0A5K1VI30	17	0.000183554	56.07	11059900	10778100	10449000	11190800	11647300	10916200	10669200	11046200	11980500	11734000	10213600	9853080	10660000	11050700	11156500	10250300	11754200	9625740	9937460
SCARB1	Scavenger receptor class B member 1	Q8SQC1	9	0.000183554	20.83	11551700	13266100	11802200	11824500	9853800	9714350	10327300	12009500	12346300	12140800	9749490	11363700	7372330	8284480	9033080	14342100	9326470	10653200	10669100
PRMT1	Protein arginine methyltransferase 1	A0A286ZN59;A0A287B7C9;A0A5G2QA32;F1RHU6	16	0.000183554	51.57	10848500	10605100	10702300	11007400	11287500	9950970	11162100	11008200	10790700	10403800	12052400	11645400	8896380	10898300	11000800	10983600	10307800	12292400	9556190
NDUFA2	NADH dehydrogenase [ubiquinone] 1 alpha subcomplex subunit 2	F1RGE3	6	0.000183554	42.42	10715300	11446700	10667500	11895700	10753900	9946180	9235970	10175900	10390500	9989330	9168650	11934300	10831100	9878630	10033000	11253000	12867700	13109600	10881100
SNRPF	Sm protein F	F1SQR4	3	0.000183554	40.7	11822000	10664500	11154800	11483000	11047400	11436500	10785600	11065300	10467300	11119700	10712100	10215600	11168600	11562500	10753700	10204200	10342900	9509740	9590170
STAT3	Signal transducer and activator of transcription 3	Q19S50	30	0.000183554	50.91	10837000	9192730	11417800	11084800	12647300	9950280	14780800	9942180	9676170	10139800	12296200	11468700	12649300	8608670	8718620	9893830	10546400	11216600	10031100
PPAT	Amidophosphoribosyltransferase	F1RTV1	22	0.000183554	44.34	10015200	10016200	9705910	11001400	11070900	10393500	11514000	10337500	9551320	9686560	10428900	10319200	10115300	8746690	11922600	12331400	12099900	14155000	11679600
ARFGAP3	ADP ribosylation factor GTPase activating protein 3	A0A287BQU4;A0A5G2QPF4;A0A5G2QYF9	22	0.000183554	50.92	10357200	10368700	9498840	9741070	11210400	11155300	10095800	11024300	10795500	10883100	11081700	11542800	10697600	10522300	9389450	11813300	13760000	10193400	10052600
GMDS	GDP-D-mannose dehydratase	A0A5G2R0W4;F1RX12	15	0.000183554	55.43	9427870	8379880	12224300	9656920	9447090	10508000	11760600	9296230	7729130	7656630	12182800	14335700	9747560	8751280	10786100	14328600	12630100	12039400	13171200
PPCS	Phosphopantothenoylcysteine synthetase	F1SF93	17	0.000183554	56.91	8218980	9892450	10546800	9665300	10532200	8832940	9949010	10123500	9967850	9912240	10412200	11701300	9942960	9180680	13699000	12453200	9953070	15042200	13745600
IGF2BP1	IGF-II mRNA-binding protein 1	A0A287AIK1;I3L9X2	22	0.000183554	44.76	10543900	11730900	8679960	11085800	10381100	9302690	8135990	9994630	13324100	13251300	8641050	7961900	10796800	12843000	14549800	10235900	10807500	12749500	8560350
SNX3	Sorting nexin-3	A0A5G2R4Z1	6	0.000183554	34.57	10557000	11173400	11173700	11231000	10002600	11103700	10591000	9774770	10942700	9988010	10638700	10957600	11045200	11804600	9804070	10496600	11143900	11540900	9542480
MOGS	Mannosyl-oligosaccharide glucosidase	K7N7E7	24	0.000183554	35.4	11611800	10577500	11537600	11201200	10768700	11039900	12333900	10877200	10767300	11353600	11344300	10914000	9156420	9475140	10284600	9894640	11082000	7814020	11317200
EIF3G	Eukaryotic translation initiation factor 3 subunit G	A0A5G2QGD0;F1S3I3	10	0.000183554	37.11	11396500	11165100	10272600	11141600	12156500	11145000	10440100	11364100	12449300	11744300	9779520	9793400	10851100	11084500	9998490	10086300	10113100	8950700	9138620
RARS1	Arginine--tRNA ligase, cytoplasmic	A0A5G2RDY5;F1RR89	34	0.000183554	57.9	10997900	10792000	10824300	10739400	10621500	10101000	10308700	10802300	10797200	10885200	10221600	10670800	10354500	10683200	10704000	10743600	12057600	10047900	10571000
NAP1L1	Nucleosome assembly protein 1 like 1	A0A287AD09;F1SGD7	5	0.000183554	21.05	9969920	10617800	10122000	10539100	10972600	10508000	10561200	10175300	12343600	12096100	11858900	9648080	12710100	12252900	9733520	11005000	10358300	8860600	8569900
RPL14	60S ribosomal protein L14	A1XQU3	2	0.000183554	11.27	12534600	12106200	8542270	8760130	10583800	9687500	9841580	11127000	8795510	9830450	11773600	9771830	9349920	11878700	6807160	11444300	12055000	10062300	17946500
ASRGL1	Asparaginase-like protein 1	A0A287AUX9;A0A5G2QQ19;F1RPW8	10	0.000183554	39.56	9758840	10284300	11398100	10631900	9525450	10258300	9718770	9096680	10254600	9733270	10563100	10550600	12825400	12708700	12579900	10787100	10220100	11564700	10329000
MVD	Diphosphomevalonate decarboxylase	A0A287A225;A0A287AB49	9	0.000183554	33.12	9490860	10001100	11140300	11206100	11610100	12531300	8988360	10879700	14375800	14494200	8100670	9222620	12440300	14708000	11237600	7578910	8894710	9717420	5821340
CDIPT	CDP-diacylglycerol--inositol 3-phosphatidyltransferase	A0A5G2QCP7;D0G6R6	5	0.000183554	34.52	15034700	12214700	10959400	13447300	12469300	8343890	12855800	13378500	10309500	10800700	13591200	10803000	5833580	6154260	8069310	11669300	7532950	5928550	12856000
IDH3G	Isocitrate dehydrogenase [NAD] subunit, mitochondrial;Isocitrate dehydrogenase [NAD] subunit gamma, mitochondrial (Fragments)	A0A287A9X1;A0A5G2QJF8;F1S297,P41566	11	0.000183554	33.02	10679000	9675740	9667310	10179700	9948660	9693050	9788180	9738370	9976340	10425100	10537400	9717510	12282600	11301600	11545400	9453210	11970100	13983200	11550200
H2AC21	Histone H2A	F2Z5L6	1	0.000356125	5.38	7953010	10981000	13248000	10526800	9401510	10479400	7745680	9478360	9110970	10923200	10033700	11535800	10603200	10802200	12689000	11400300	11085600	11704300	12248100
PALM3	Paralemmin 3	F1SD58	33	0.000183554	48.73	10138000	13023800	9974390	8396560	11390800	10051600	10258000	12169600	10962000	11459900	11032300	9619980	9181390	10867400	10469200	11866200	10234600	10300000	10318900
LANCL1	LanC like 1	A0A286ZXU8;A0A287B283	12	0.000183554	30.75	9505900	9157770	9541010	9775280	7483320	8615930	8981470	9136030	9565700	8873020	10295300	10226700	10835900	11530400	16068500	11412200	11662600	13701400	15017200
LMNB2	Lamin B2	A0A287ADV8	28	0.000183554	36.39	9316260	9221470	11080300	10712800	9326830	11057900	10216300	9634060	9821870	9948770	10468700	10978300	10623500	11491300	11821400	10070500	10841400	13341900	11225900
UBQLN2	Ubiquilin 2	A0A286ZWA5	6	0.000183554	17.19	12942200	11135400	10798000	10836100	10694900	11377400	11329300	11367400	10577100	11148300	13137400	9748770	11904800	11545900	8188170	9599970	8339370	5839740	10616500
STAB2	Uncharacterized protein	F1SRK1	40	0.000183554	21.14	10621800	10994900	13450100	10954800	10409600	14195200	14017900	13210300	9236310	9460500	10111700	10612000	6583060	10402900	6542160	9467000	8859930	11292800	10366300
A1CF	APOBEC1 complementation factor	A0A287A5G9	24	0.000183554	49.08	11246000	11351800	10681600	10830600	10568400	10974900	10178200	11420700	10654600	10660800	10947200	10587900	10058700	11277900	8251670	10809000	9969120	9684930	10448600
MBL1	Mannose-binding protein A	Q5U9S1	6	0.000183554	22.49	12230700	10265700	9938170	9568980	9450150	9248610	10938800	10885900	15482300	14239100	9002130	15653600	11581000	8841980	9028330	10258700	12025900	4722410	7052720
SAR1A	GTP-binding protein SAR1a	Q52NJ3	7	0.000183554	42.42	11694000	11969600	9974220	9994650	12130900	11306400	11981100	11994100	10100900	10697400	10215500	9998280	9683200	9530480	8103250	12111700	10400800	7804010	10662400
CAPRIN1	Cell cycle associated protein 1	A0A287BHR0	14	0.000183554	23.41	11775100	12047600	10452900	10912500	13129600	11033700	10193000	11822700	12209900	11887700	9642240	9959730	11375500	10546600	8789390	10013800	9573850	6039760	8810910
SRPRA	SRP receptor subunit alpha	A0A5G2RH65;K9IVR5	23	0.000183554	36.1	12642800	11912800	10212500	10184900	11959400	8435270	10166800	10748500	11668300	11591700	9510490	10412900	9553680	7702590	10512900	12053500	10285100	9012170	11381300
CENPE	Centromere protein E	A0A286ZW80;A0A287AL60;A0A287B860;I3LRD3	1	0.00725926	0.26	8901070	10514000	11039600	10846200	10533100	10343300	8853000	10871700	12184000	12041500	11525800	10889400	11544800	9871170	8619770	10305900	9933920	9448790	11487900
GLRX5	Glutaredoxin 5	F1SAR5	3	0.000183554	29.87	12313600	9707570	9208900	10050200	9805300	11718300	9732260	10574900	9009400	8978820	13161100	10625300	14538900	11883200	7813110	9645500	9733020	7419890	13590000
LOC100523213	Ig-like domain-containing protein	F1RL06	3	0.000183554	20.28	8379160	6015480	11505400	9955180	20178400	20056800	12506300	19625000	13472300	14872300	8056380	9618160	4355870	8329860	1541710	3955220	16974800	4041890	5827580
PRPS1	Pribosyltran_N domain-containing protein	A0A5G2QV35;F2Z572	2	0.000183554	11.58	11634300	10679300	11352700	11724000	10018800	11237900	10765900	12226900	8264620	9683180	9495020	10354600	8745830	10655900	12571200	12906600	8251890	7146480	11371400
PDCD5	Programmed cell death 5	A0A5G2QWP1;F1RNX2	4	0.000183554	37.9	9780620	9980260	10280100	10101200	10446000	9890820	10515300	10138900	10593700	10073900	10727900	10124600	10440300	11365100	11725500	12329900	8757380	10052700	10882200
ERLIN2	ER lipid raft associated 2	A0A287BPU3;A0A287BRP6	17	0.000183554	56.34	10817300	12410400	10317700	10528600	10063300	11246600	11506900	9971350	11445400	11484800	9174040	10005500	9839300	10151800	11063300	9708170	9417510	9633670	9311790
RNF114	E3 ubiquitin-protein ligase RNF114	Q6J1I8	6	0.000183554	32.02	10395000	10109100	10886800	10339500	11253900	10473400	10934200	10943500	9846170	9627740	12245400	10768800	9453590	9600010	9505520	12156800	9702920	8886670	10583600
PCYT2	CTP:phosphoethanolamine cytidylyltransferase	A0A287AL59	16	0.000183554	48.65	10837700	11804900	10326000	10340000	11177700	12285100	10051400	12436100	10696400	11298200	9496560	9698220	10236500	10375900	9354220	10015200	9791350	7767610	9494350
GORASP2	Golgi reassembly stacking protein 2	A0A5G2QDE7	10	0.000183554	29.93	10732300	11173400	9340730	9484760	10632800	11024700	9957280	11654300	11129000	11413300	10050500	9674490	10643100	10916700	10319500	9804570	11545600	8757150	8793270
TGFBI	Transforming growth factor-beta-induced protein ig-h3	O11780	19	0.000183554	33.82	10208000	7860940	9941360	11737500	10640900	12159300	9384740	9271660	9846470	10562300	10996100	11083900	8180900	14368100	7369580	13158500	9305960	12267800	8583320
S100A9	S100 calcium binding protein A9	F6Q697;K7GME6	5	0.000183554	41.59	8376910	5206870	24785700	6267790	8996460	10181200	21519000	7153410	3329740	4083840	17163900	16586200	8789480	10175100	5974820	8497480	18988200	7313170	3476740
ATP6V0D1	V-type proton ATPase subunit	A0A5G2QDQ1,F2Z5H6	11	0.000183554	32.91	10109500	10501600	10225900	11539500	11488400	10475200	11325500	10380300	11541900	11019600	10562100	9948140	9380190	9490240	8414160	10079700	11156200	9021790	9849750
PCMT1	Protein-L-isoaspartate(D-aspartate) O-methyltransferase	P80895	12	0.000183554	50.66	9469360	9462690	9795260	9591140	10317800	10884100	9984570	9866650	9447440	9595530	10553000	10675100	10959900	10439200	11410300	10897900	11058300	10956200	11064400
PSMD8	26S proteasome non-ATPase regulatory subunit 8	A0A287B5Q7	10	0.000183554	27.64	10594000	10631900	9939320	10419900	10899200	10793900	10500700	11041500	9439430	9279340	11057600	9826470	9941470	9858010	10101500	10403800	10364100	10234700	10975100
RBKS	Ribokinase	A0A287A7K4;A0A5G2RDK7;A0A5G2RG09	6	0.000183554	30.03	8872730	10810400	10963900	11776700	9191740	9292140	9122520	9019630	8675090	8115370	10638400	10442300	11073700	10804000	15198700	10999000	8771440	12053500	10393200
COQ9	Ubiquinone biosynthesis protein	A0A5G2QS58	8	0.000183554	26.93	8835000	9824390	9389790	9126970	8633910	9163660	9165530	9394900	9369940	8780150	11115100	11146400	10690200	10012300	13292200	10623400	11722300	14066500	11268800
DNAJB11	DnaJ homolog subfamily B member 11	F1SFJ8	8	0.000183554	29.61	9370760	8889910	9496850	9162910	10636300	9628720	10582000	9558430	12295200	11802600	10440800	9567150	11935300	10674800	10958600	11018800	13007800	7531530	9001450
QARS1	Glutaminyl-tRNA synthetase	M3TYW5	34	0.000183554	51.61	10608400	10540600	9763050	10114000	10310400	10241600	10000100	10271400	10748100	10945300	9627600	9876560	10079800	10812100	10186000	9801230	11625000	9945760	9837710
PTMS	Uncharacterized protein	A0A287B883	3	0.000183554	14.03	11028400	10100700	12126900	10199800	9973250	8811130	10123900	10172200	10250100	10882800	8518790	14108400	10288000	8657240	8830140	10024600	11753900	9661870	9719260
NPEPPS	Aminopeptidase	A0A5G2QES1;A0A5G2R745;A0A5G2RND7;F1RWJ6	34	0.000183554	41.01	9948790	9455420	9940520	9963470	9295410	10204800	10585900	9473490	9956490	9988780	9859430	10779300	10536500	10419600	10983000	10990100	10230600	10899100	11617500
TOMM70	Mitochondrial import receptor subunit TOM70	A0A480UKD4;F1SKZ8	19	0.000183554	43.19	10846000	10949900	9933750	9645420	9940380	10290000	10258900	10677300	9618220	10596600	10774000	10001600	10401000	8903060	10361400	10207300	10571600	9452880	11209000
PSMD1	26S proteasome non-ATPase regulatory subunit 1	F1SMW9	32	0.000183554	46.07	10969000	10508200	11044000	10646500	10987100	10348800	10891900	11082000	8721780	9492520	10461600	10415900	9411450	9372480	9674080	11254100	9569260	8874710	10793200
ACSS2	Propionate--CoA ligase	A0A287BEZ5;F1S4Y0	19	0.000183554	36.69	11070000	11481800	12316200	13914600	10536100	12395000	10370500	10106200	14272300	13833500	7959470	8313910	12213500	7127360	8122120	7286360	8619590	6658470	7241280
RPL34	60S ribosomal protein L34	Q29223	3	0.000183554	13.68	9712490	12635700	10275300	9306700	10904800	8597950	10046700	9336450	10737300	13174300	10682800	13694500	8613250	7529890	8565600	7835250	11755700	10717600	9564780
DCTN2	Dynactin subunit 2	A0A5G2QD80;A0A5G2R9H3;F1SKF9;F1SL58	15	0.000183554	53.83	10185600	9432990	11148100	10186900	10235200	10910400	10822700	10395000	10262800	10566800	10153500	10111100	10039200	10019200	9207350	9864080	10150000	8996520	10580000
NDUFS6	NADH dehydrogenase [ubiquinone] iron-sulfur protein 6, mitochondrial	F1S031	6	0.000183554	57.72	11320700	10762000	10201300	11373600	9967940	9434880	9098020	9502070	9213600	9760740	8902790	11246200	10666300	9436470	9085480	9887720	11683900	11425000	9931640
SCCPDH	Sacchrp_dh_NADP domain-containing protein	F1S8P1	9	0.000183554	29.84	11315900	11296100	11325200	10102700	9527880	11123600	10059200	11458500	10388600	10085700	9536090	9895350	8268620	10243300	7440670	10991700	10082300	9388220	10297400
SLC25A11	Mitochondrial 2-oxoglutarate/malate carrier protein isoform 1	A0A287AN76;F1RFX9	13	0.000183554	47.45	10501500	11554500	9986620	10315300	11148300	8154720	10794300	11841600	7977110	8699030	9825370	13127200	7512270	6270530	8962930	11471900	11044100	9721250	13844600
MESD	LDLR chaperone MESD	F1RIE0	11	0.000183554	47.41	10669500	11355600	9252730	10653200	12331900	10106100	10520700	9239410	11033000	10570900	9318960	9756980	9977030	10059700	9752080	10229700	11222700	8021250	8164960
CERS2	Ceramide synthase 2	A0A287A843;F1SS96	8	0.000183554	28.39	9984490	11354100	11148900	9895890	11511000	9134240	10602900	11002600	10383000	11382500	10432000	10673000	9380660	7436470	7702850	11189100	9358570	7474270	12110900
HNRNPH3	Heterogeneous nuclear ribonucleoprotein H3	A0A287A6R2;A0A5K1TZB6	7	0.000183554	31.21	11393200	9950730	9520380	11201000	9658600	10760900	10041900	9622220	10169100	10518900	10046300	9527830	10761500	11249600	10104200	9406880	8359450	9225510	10186400
DAZAP1	Cold-inducible RNA-binding protein;Uncharacterized protein	F1S6R1,A0A5G2QQX9;I3LB68	12	0.000183554	36.63	9736160	9875110	10760900	10129700	9117820	9161700	8592280	9388440	9948830	10422200	10708100	10239800	10026300	9560210	11459200	8902520	11081600	12223200	10332900
WDR77	WD repeat domain 77	A0A286ZU25;A0A287ATT7;A0A5G2RGM3;F1S8D4	10	0.000183554	38.12	9287480	8622290	10227800	9573380	10494000	9445590	9871300	9850440	10840900	10339100	9291520	10606200	9971680	10755500	11993500	10690000	9743800	10159900	9772920
GYS2	Glycogen [starch] synthase	A0A287B5W1	22	0.000183554	42.35	8012780	8795210	11446500	12193300	8265620	8326010	10157300	8022650	8715420	8420280	9180960	15026000	9874860	8527760	7958160	10960000	13447400	12929900	11217700
JPT2	Uncharacterized protein	A0A5G2QK57;J9JIM0	6	0.000183554	54.26	10096600	10748800	10777500	10216900	11910700	11024000	10965500	10735800	11885100	11628700	11137900	9244900	9005890	11632200	8078520	8981890	7534390	7130910	8330470
OSBP	Oxysterol-binding protein	F1RMJ9	21	0.000183554	29.3	10514400	9735100	9558010	9654270	10635600	9298710	9519460	10083000	10382900	10210300	10569800	10648000	9042800	9398000	9717950	11483000	10125100	9596450	10831200
DHRS1	Dehydrogenase/reductase 1	F1SGQ0	13	0.000183554	56.23	10025000	10420200	8995950	9809050	9685310	9043920	9349550	10170100	7188360	7629000	8907130	9776430	7139370	8887910	10513300	11606300	12571700	14301500	14975700
PPP1CA	Serine/threonine-protein phosphatase	Q2EHH8	5	0.000183554	14.55	10357300	9479930	10889900	10089800	10501400	10316300	10848900	10031900	9804070	10063700	10880100	9545410	11159700	10038300	9227830	8434410	9500640	9746220	10047100
RSU1	Ras suppressor protein 1	A0A5G2Q990;F1RW98	9	0.000183554	40.57	9461520	9301670	9455760	9285380	10385200	10677600	9573680	9279120	10925100	10512000	10194700	9846490	11228100	11253400	10563400	9612420	10136900	10469500	8684230
EIF3K	Eukaryotic translation initiation factor 3 subunit K	F1RI41	7	0.000183554	34.38	12161000	12272800	10874700	11024100	12217700	11032100	11834300	13019300	7838510	7916760	11235200	9731400	9179330	8032540	7725550	10006000	8445630	6243540	9876620
SEC24C	SEC24 homolog C, COPII coat complex component	A0A286ZQ28;A0A5G2RK54;F1SU53	24	0.000183554	27.49	10992900	10772600	10655400	10679100	10693700	9699540	10526200	10788700	9184220	9306480	10102900	11041300	9112290	8850900	8344480	10324200	11400000	7985100	9845350
OLA1	Obg-like ATPase 1	A0A5G2RH83;A0A5G2RHM3	17	0.000183554	39.95	9781850	9042930	9550940	8994290	10426200	10394000	9629540	10343100	9493830	9287410	11046600	9683580	9898610	9065560	11290100	11175500	11196200	8508310	11332000
SAMM50	SAMM50 sorting and assembly machinery component	A0A287A9I6;A0A5G2R4T0	16	0.000183554	39.02	9685620	8968570	10064900	9691790	10026400	8784550	10250300	9973440	9247610	9595110	10627500	11193800	9461470	8185960	9249140	9471710	11329600	11477500	12753800
SERPINC1	Antithrombin-III	A0A5G2QUE0	15	0.000183554	39.21	8927070	9062950	10086900	10822500	8536600	9743080	10871300	8795640	9289380	8696790	12523500	10121900	11334300	8238740	12127200	10056000	9072280	10337200	11300000
AKR1B1	Aldo-keto reductase family 1 member B1	P80276	9	0.000183554	41.46	7296230	7203170	9161760	8833460	9216470	10626400	9923750	8869530	8199350	8674970	12065400	9918070	12358400	11168300	10600600	10532100	11256000	12050700	11857400
ITGB6	Integrin beta-6	Q1RPR6	1	0.0046225	1.14	9172860	10560600	10677300	10189200	9357330	9834040	10461600	10332200	10953100	10784000	9092210	10281700	8460540	10111300	10987500	9421890	8665160	10891100	9406000
NDUFB8	NADH dehydrogenase [ubiquinone] 1 beta subcomplex subunit 8, mitochondrial	F1RWL7	8	0.000183554	50	10625400	11233700	10041500	10262000	9217730	9677080	10301800	10126300	8975900	9369500	9951900	10592800	10050600	9188020	8844650	8862740	9995840	11384400	10884800
TOMM40	Translocase of outer mitochondrial membrane 40	A0A5G2QLH6;D0V557;F1RM44	5	0.000183554	17.25	9575360	10235500	9849450	9718570	11818100	9706700	11170000	11556100	9568620	10062800	8723610	9803190	8309200	7438570	10127200	8848920	12496000	9810090	10450000
NUCB2	Uncharacterized protein	A0A5G2RI19;F1S9A4	18	0.000183554	44.98	9444370	6675050	10759100	9004500	10576700	10670800	12289800	10188000	10170200	9777620	8439730	8272170	9696000	10026100	12872800	9932490	13404500	9593960	7465440
CYB5B	Cytochrome b5 type B	A0A287BA78;A0A5G2QSC0;F1S393	4	0.000183554	40.29	9504190	10520600	9810600	8850290	11246400	10955900	10318700	9739450	11933900	13315900	8744070	8788880	10188000	9560690	11160400	8131590	8679910	9107170	8631520
FDXR	NADPH:adrenodoxin oxidoreductase, mitochondrial	A0A287ASY8	21	0.000183554	49.62	10544000	12705800	10820300	10466700	9705520	9839110	9492020	8961960	10304900	10216200	9909920	9898340	11159400	10242700	9589740	8563360	8955130	10397800	7313280
EIF3I	Eukaryotic translation initiation factor 3 subunit I	F1SV90	11	0.000183554	53.07	10034100	10013000	9793950	10309200	11426400	10573300	10034600	10390400	11293300	10818000	9456130	9171940	9823740	10260900	9271580	9424760	9744560	8456610	8746980
LXN	Latexin	I3LN84	7	0.000183554	32.88	9629100	10141800	10326100	10843300	9492000	11058100	10647100	9557330	8881860	8311140	9054580	10401700	9845200	10954800	10641700	9473210	9781570	11110300	8781940
RBBP4	Histone-binding protein RBBP4	A0A5K1VU58	5	0.000183554	18.35	10748200	10418200	11041800	9829640	11730500	10996100	11103000	10552800	10453200	10075600	9507490	8247800	10095200	10252000	8413580	8757080	8835890	8239650	9541070
IAH1	SGNH_hydro domain-containing protein	A0A287BPE6	11	0.000183554	65.06	9920600	9360240	10628200	10506000	9810640	9751130	9635780	9510800	9060230	8500110	8896560	10087000	8291640	8843130	11844200	11179000	10413500	10911300	11672300
TXNDC12	Thioredoxin domain-containing protein 12	A0A481A893	4	0.000183554	29.82	10884400	11954800	5582590	11039800	8730420	10064400	7528380	8929000	14142200	14518000	10437700	6921150	8906200	13448900	6645530	7563270	11639400	9023820	10804500
MTPN	Myotrophin	K9IVW4	1	0.000356125	14.41	8948060	9591520	10779400	10799400	9684290	10053100	10762600	8962130	9949640	9471950	11138600	8484070	8814080	10576000	11337200	11254600	9187290	10052500	8710050
TRIM25	Tripartite motif containing 25	A0A5G2QSW4;K7GR70	28	0.000183554	56.56	11544200	9905810	9356790	9666530	11213600	9269940	9886860	10114800	9637520	9524520	11423600	9663530	11001700	7738470	8617810	10292400	9245250	8660530	11443500
SULT1A3	Sulfotransferase	I3LLX8	8	0.000183554	36.97	12433000	14903200	16105100	10418200	7720530	7562570	7498460	9615010	11370500	10251900	12216300	14319500	14912700	12997900	3555500	7694350	7538040	3402590	3671060
DRG2	Developmentally regulated GTP binding protein 2	A0A5G2RDZ5	13	0.000183554	32.71	10424100	10315400	9904850	9779660	10622400	9853940	9666710	10786700	9348570	9735230	9860060	9581240	8690360	9400770	10064000	10162600	9650710	9502530	10753500
RMDN1	Regulator of microtubule dynamics 1	A0A286ZK35	12	0.000183554	39.94	11509900	11770900	9544660	9707700	9528000	9764830	10253800	9292460	9174990	8943460	10439500	9293790	10233300	8657200	8633780	10145000	10122600	10238400	10843400
PRMT5	Protein arginine N-methyltransferase 5;Histone-arginine N-methyltransferase PRMT5	A0A287A026;A0A287A456;A0A287A8X4;A0A5G2QRI8;I3LPP8,A0A5G2QBK3	16	0.000183554	23.94	9455080	8880820	10328500	9728320	9926720	9195660	9964860	9929180	10062400	9955040	9213850	9878690	9447880	10028000	11766200	10712600	9545430	9543240	10534000
CLTB	Clathrin light chain	A0A287BG47	9	0.000183554	31.28	9376140	9939630	11308800	11032900	9944130	10120100	9340490	9332600	9985180	9455480	8645300	12134900	8886580	9119690	8475770	10091200	12232200	9320860	9241760
AHSA1	Activator of HSP90 ATPase activity 1	F1SE06	16	0.000183554	57.1	10397000	10414200	10795100	10518500	12904300	10084200	10518500	11495800	10419900	10209300	10190500	9793540	9709350	9246100	9804040	9379700	7725510	5950050	8144660
TTC38	Tetratricopeptide repeat protein 38	A0A287AH70	24	0.000183554	70	8428010	8029810	14438600	14841000	7421120	10121600	9333020	8454770	7238610	7108160	6674300	8949270	8467730	8604020	10702000	9243330	9619130	19709100	9639460
FXYD7	FXYD domain-containing ion transport regulator	A0A5G2QF78;A0A5G2R2P0;A0A5G2R2X0	1	0.00333863	5.04	11852500	9988220	13103200	9752100	4614940	8430920	10670800	9500240	7567080	8362040	11691300	10706800	10120200	8510270	10535400	15013400	7362750	9017770	10193200
NDUFS7	Complex I-20kD	A0A287B9B0;A0A5G2RCS5;I3LK43	4	0.000183554	22.87	10514900	10586700	9487550	10548800	9194720	9120060	9590350	9397660	9216820	9123990	7543850	10409300	10331400	9281210	9342120	9808620	11165100	11015600	11025500
REXO2	Oligoribonuclease, mitochondrial	A0A480TPG6	10	0.000183554	43.88	8609900	6659210	8242870	7877920	9120870	9916430	7152870	8707740	9307190	8805390	11831500	8911780	10994200	10574400	10242600	12600700	12119400	13174900	11582900
CAPN1	Calpain-1 catalytic subunit	P35750	29	0.000183554	44.12	8873130	8417700	10367400	9394980	8367260	8595160	8855550	8232230	8235010	8877170	12416100	9427210	9395180	10208900	12256100	11138200	9430700	10904600	12827400
ARPC5L	Actin-related protein 2/3 complex subunit 5	A0A5K1VDW0	7	0.000183554	29.7	9526240	8725080	9548740	9369030	9807720	9637460	9372490	9272660	10286300	9128500	9350300	10354200	10254300	9934790	10244800	10448600	11265100	10002500	9459230
RAB11B	Uncharacterized protein	F2Z5J9	2	0.000183554	14.15	10224700	11419400	9977870	10143800	9962500	10587900	10162300	10910000	10603800	10022900	10520800	8377180	8805420	10826800	8927880	9432800	9031760	7255770	8714710
PSMD2	26S proteasome non-ATPase regulatory subunit 2	A0A287AN02;I3LQT3,A0A286ZLH1	44	0.000183554	34.81	10286700	9564970	10270200	9827990	10346900	9837260	10121500	10024900	9407010	9420450	9755260	9739650	9978390	9650370	9937900	10083100	9187690	8611420	9675480
DPYSL2	Dihydropyrimidinase-related protein 2	A0A286ZKK0;A0A287BD54;F1RJT3	21	0.000183554	51.57	7710130	8954050	8430480	9847610	8700660	9132520	9192150	8092930	8255230	8627830	10345900	10832500	11434100	13494800	10734900	8317940	10187400	12948000	10174100
LSM7	LSM7 homolog, U6 small nuclear RNA and mRNA degradation associated	A0A5G2QW54;A0A5G2RF09;F1S8H0	4	0.000183554	65.69	9978480	10173200	9986360	10276900	9923060	9577920	9375160	9111010	9112700	8686140	9824590	10301300	9540350	9994880	9975290	9776080	9413570	9988080	10122700
LOC100738684	Malignant T-cell-amplified sequence	A0A286ZJU5	8	0.000183554	44.75	9688470	9371340	9061020	10280600	10365400	9632340	9323570	9257720	9639990	9288960	9742910	9485550	9879280	9770370	9995110	9771150	10347800	9260980	10741000
RETSAT	All-trans-retinol 13,14-reductase	F1SVB2	17	0.000183554	29.13	3501580	4944680	4779600	5507090	7672750	7974460	7762020	12515600	3400250	3213600	10635000	22218600	11119800	8753890	6779730	21686200	14207200	3421470	24608900
SEC62	Translocation protein SEC62	I3LND2	7	0.000183554	12.06	11778500	14406600	10024300	9944660	12642900	9264300	11025900	12255100	9163250	8131100	10317700	10438500	7764520	6523100	6612820	11458900	6861920	6036900	9877580
AMH	Muellerian-inhibiting factor	A0A287AN25;A0A5G2QRS3	3	0.000183554	9.27	10772500	9525760	9444660	9171100	9310510	9424920	7295160	10808500	10706700	11001800	9652150	9216960	10706800	10500100	10489300	8473470	10165800	8725660	8957370
MAL2	MAL2 proteolipid protein	C3UP60	1	0.00519481	6.25	10169900	12548300	10444000	9629440	9315940	9225850	9142080	8249450	9867750	8889350	9642420	11170700	8832220	8156590	8081010	11217200	9742690	8854030	11032800
MVP	Major vault protein	I3LQ79	38	0.000183554	50.78	8478190	6427850	7110140	11565000	6334870	7672730	6915770	6946530	13168900	13069900	10669900	9739010	15985200	14496300	12332200	9064070	7954750	8076380	8186680
ATAD3A	AAA domain-containing protein	F1RJE4	20	0.000183554	42.8	9005780	10555600	8138960	8714540	9768370	9306660	8319720	9548620	9710720	10145700	9612290	8393990	11178400	9899390	9991040	9383750	12401700	9540840	9892690
NT5C2	5'-nucleotidase, cytosolic II	A0A287BBC4;A0A287BH12;A0A287BH74	17	0.000183554	33.86	10003900	10397700	10035200	9357420	11090800	10526600	11267900	11197200	8601230	8529050	9656500	10730800	9330060	8124640	8538520	9822180	8112370	7968240	9977590
ARHGAP1	Rho GTPase activating protein 1	A0A287AZG0;A0A5G2QDJ1	13	0.000183554	40.22	8307890	9158600	9914480	9994090	9022670	9297520	9490390	9274460	9121950	9365620	9515190	9440410	10452300	10047100	8572310	9828350	11045900	11277600	10073400
SEPTIN9	Septin 9	A0A5G2R9R9	27	0.000183554	45.03	8625370	9282060	9574940	9068800	8999170	9339900	8908440	8611280	8766650	8841390	10420900	10344800	10310400	9906420	9496600	9624440	11201600	11638600	9830710
AASS	Lysine ketoglutarate reductase	A0A287BAZ8	34	0.000183554	45.58	10832100	10917200	11567200	9021920	10585400	9135560	13900500	8266920	6045120	6271160	4938980	8291240	5663850	2284860	11931900	6333370	17276600	15669400	13833100
SNRPD1	Small nuclear ribonucleoprotein Sm D1	F2Z5G9	2	0.000183554	27.73	9613000	10313500	9764130	8790710	10201200	9549020	7440710	10432900	10430000	11996500	10094400	6650830	9433140	7363460	10558400	10818900	11276200	7336640	10629600
LSM3	U6 snRNA-associated Sm-like protein LSm3	A0A5G2RNF0;F2Z5S4	1	0.00688531	11.43	9295710	8987310	9337950	9809390	9279160	10180900	9879290	8910920	8473200	9462410	10047600	9360590	9734390	11669800	10055200	8543930	9733250	9408920	10453400
REEP5	Receptor expression-enhancing protein	F1RLG5	5	0.000183554	22.22	8409320	9414500	9037860	9506440	12641200	8210760	9222710	9787130	12782600	12770600	7414340	9238060	10243200	9980720	10440000	9838290	7317310	8330590	7952080
SEC13	GATOR complex protein SEC13	A0A480V9A7;A0A5G2QJI0;A0A5G2R7E5;A0A5G2RC24;F1SQA9	10	0.000183554	41.3	10004900	9367510	9880600	9324870	9704120	10674800	10524400	9722110	9072270	8970340	10695300	9957870	9273950	9425640	8243050	9233320	10518400	9069820	8826430
NDUFS4	NADH dehydrogenase [ubiquinone] iron-sulfur protein 4, mitochondrial	A0A287AMN2	4	0.000183554	25.14	10049100	9446570	10111200	10567000	9518810	9194300	9131890	8687550	9479760	8766410	9012400	10790700	8909700	8992390	8814590	9722810	10702300	10891600	9641180
RPL24	TRASH domain-containing protein	A0A5G2QF82;A0A5G2QUI7;F2Z5Q2	6	0.000183554	41.32	11321600	12454500	7939910	8618910	10133400	8968680	8031120	9437750	9300570	9488110	12910400	10331900	8400450	7958240	7057650	8406090	12039400	7950050	11625100
FAM136A	Protein FAM136A	F1SLD2	6	0.000183554	56.95	9544510	10317300	8330430	9632480	9076550	9785900	9672220	9692890	8299700	8898810	8295610	8214180	9616580	9667570	10448300	8935370	11564000	12836600	9366030
AUH	AU RNA binding methylglutaconyl-CoA hydratase	F1RN10	8	0.000183554	26.33	9487380	9039930	6929760	10575200	9777940	11518000	9030270	6407150	8398520	8327480	8224580	8887460	12629400	10042900	12118700	7938940	12651800	11011100	8901880
ECHDC3	Enoyl-CoA hydratase domain containing 3	F1RUP0	9	0.000183554	69.16	9059170	8748120	10287600	9847120	10012200	10007300	8075830	8997420	7806110	7697880	8806290	11324400	10696000	7390290	12068700	10463400	10435300	11750400	8416990
STMN1	Stathmin	Q6DUB7	2	0.000183554	16.78	10295600	14121700	13284700	10784600	9544110	9576730	8959120	10931500	11356400	11357200	8889160	10243800	8134330	8841320	2890630	11686800	9568390	2950600	8336550
H1-4	H1.4 linker histone, cluster member	A0A286ZZB7	4	0.000183554	13.53	10121900	10027500	8111200	5946320	6949020	10117500	8193890	8441360	5724750	5693080	15078400	12131200	11240100	12445900	6073430	6494130	9958380	13157200	15429500
GPHN	Domain E	A0A286ZKW0;A0A287AFJ9;A0A287B952;A0A287BE36;A0A5G2QZ15;F1SA44	29	0.000183554	52.08	9793280	9922510	10475800	9697810	10851100	11729500	10399500	9453870	10418400	10267300	8140800	8764500	8767930	9013440	10237800	8966460	7849530	9038910	7431550
GGCX	Gamma-glutamyl carboxylase	A0A5G2QEB8;A0A5G2QLP4	14	0.000183554	20.71	12408200	12079800	9707530	8481370	9273590	9245450	10607800	10656500	9079050	9928040	9251070	9251510	8061860	8023750	9455860	10288800	7867680	8493640	9002960
IGF2BP3	Insulin like growth factor 2 mRNA binding protein 3;Insulin-like growth factor 2 mRNA-binding protein 3	A0A287A9X8;A0A287ABU5,A0A287AJQ1	18	0.000183554	39.63	9758100	10561300	10220900	9885540	8891950	8747210	8879110	9161490	10737900	10290100	8401830	8658730	8388870	9013680	10216800	9345290	10175500	10861900	8752690
COL14A1	Collagen type XIV alpha 1 chain	A0A5G2QE84	55	0.000183554	40.66	7924460	8780850	8186980	9963160	9982590	10506400	6598630	8386560	9412370	9603260	11306000	11000600	9343720	11046100	8578420	9492460	8857860	12758200	8767810
AACS	Acetoacetyl-CoA synthetase	F1RFP8	23	0.000183554	34.09	6745820	10063400	12496600	7495130	13077900	10073800	10135900	11204000	11931100	11845400	9966670	4546040	10296700	8644230	8271740	10687200	5320150	8024160	9657360
LRPPRC	Leucine rich pentatricopeptide repeat containing	F1S5J1;I3LIC2	66	0.000183554	50.65	10161000	9601270	8610630	10011700	10950700	8510470	8819480	10040700	9582570	9292230	9187460	10092900	9351650	7934680	8559260	9760180	12132500	8145530	9344830
RAC1	Rac family small GTPase 1	A0A287B4G4	3	0.000183554	15.76	8975220	9307550	9875960	9323950	9014800	9406690	9948870	10090700	8763430	9888550	10727900	9652940	7852380	7549030	9355500	8985460	9195690	10300000	11476800
LOC110258364	LIM zinc-binding domain-containing protein	A0A5G2QZZ3	3	0.000183554	38.96	6665580	9306270	8718860	6993180	7548700	7216950	7290870	7132020	8171730	8056880	18385500	4785060	14252800	9255300	7356170	10008500	17883000	9134010	10979300
REEP6	Uncharacterized protein	I3LNY0	1	0.0046225	2.89	13154800	13019700	15242200	10873900	8227500	8187550	11246500	11393200	6300940	6641190	8190350	17339700	6555050	4311080	3346520	13846500	7795190	3274920	10169200
RAB3D	Ras-related protein Rab-3	A0A287BLN4	7	0.000183554	35.32	10843700	14286100	9195520	10294100	14863700	10873100	12057400	13624800	10569500	10896500	9197050	6959210	7001860	7646110	4965040	10285900	4652300	3537410	7032990
GRN	Granulin precursor	A0A5G2R1P5;F1RQZ0	15	0.000183554	31.1	8993220	8393850	10202700	9738600	9377100	9808110	10416000	8999100	8649970	8627280	10145000	10524100	10984600	10020600	7607610	9621980	8402530	8712150	9177970
ALCAM	Activated leukocyte cell adhesion molecule	F1SL34;K7GLE8	16	0.000183554	34.81	7565900	8733120	8163720	8299370	8879190	9243000	10002400	8395410	8876050	9264250	9709390	9404430	9471010	9259590	11123800	9356050	9987740	11606700	10827000
NLN	Neurolysin, mitochondrial	Q02038	31	0.000183554	49.29	9950140	9644770	10062300	10040500	9897670	10591700	10080100	9498500	8107450	8347650	8826510	9009500	7331320	8401300	9087680	9818720	8294950	10333700	10664400
ACP2	Acid phosphatase 2, lysosomal	A0A287A023	12	0.000183554	31.91	9057430	8970830	10173200	9557500	7093670	9847130	9464470	8211900	8059600	8440610	10310100	9538930	8874660	8250980	10859700	9460830	9777830	9942120	11617300
SYPL1	MARVEL domain-containing protein	A0A286ZMT0	7	0.000183554	35.68	12174000	10531000	10079100	11522900	10022800	9522740	9989890	10335800	7623190	8250640	8976580	9395500	6540270	8308960	7802360	11107400	7247950	8763760	9199320
MIPEP	Mitochondrial intermediate peptidase	A0A5G2RGW0	21	0.000183554	34.81	10603500	10862500	6981810	10870600	8474790	8415550	7859970	9130660	13054900	12956900	8204680	8655640	9933680	11517200	9914010	7185120	8365160	6105120	8258200
PPFIBP2	PPFIA binding protein 2	A0A287A8F7	22	0.000183554	34.24	9693420	8924860	9472960	9992460	8053480	8969730	8560940	9084420	9003080	9627750	9186970	10615800	9703680	10087100	8639220	9629540	10680000	8125200	9041750
GOLIM4	Golgi integral membrane protein 4	A0A5G2R1A1	18	0.000183554	24.08	9476730	9077560	8882960	7666060	8794470	10311800	9248990	10002900	11315300	11848300	9244570	8367800	8262750	9033500	9764400	10797500	8522530	6462180	9931270
DERL1	Derlin	A0A286ZNK2;A0A287BBB9	5	0.000183554	21.91	9560970	10138800	10808300	9738460	9718430	7956970	9733450	10491800	10373800	10418800	8276420	8241400	7588270	7711670	9778370	10250800	8417930	8147090	9424550
RAD21	Double-strand-break repair protein rad21 homolog	F1S1K0	15	0.000183554	32.96	8177050	9017610	10596800	9063210	8807780	9774010	9798430	8767260	9288830	8879630	9065350	9178660	9620210	10054200	9129450	8648830	9259390	10359800	9204950
DIABLO	Diablo homolog, mitochondrial	F1RNS2	7	0.000183554	33.76	9075130	8927720	8706920	8231570	7870480	8805180	7836390	8171340	9124650	9323820	8575180	8184420	11713400	9652760	12834300	8658020	9963170	10116600	10380800
TMED5	Transmembrane emp24 domain-containing protein 5	A0A287A5G3;F1S533	6	0.000183554	21.68	9114950	9895400	9348740	8968760	9788290	9782740	11224200	10500700	8718520	7799210	8311380	9934160	8082650	7490920	7701680	9982910	10778400	9295710	9395110
SULT1E1	Sulfotransferase	A0A286ZW98	10	0.000183554	26.35	7583000	5728860	8334410	6102200	5871740	6074630	9138380	5468940	4712960	4978970	9494320	9144110	11137200	8649630	15247400	13674000	11236600	14317600	19010500
EIF2A	Eukaryotic translation initiation factor 2A	A0A287AUH4	27	0.000183554	57.78	10252000	9740390	9314910	9157240	10375500	9739020	9660000	10157300	9577400	9406930	10069600	8427230	9323570	8792030	7706410	9382220	9751020	6451820	8542880
SLC22A1	Solute carrier family 22 member 1	Q863T6	5	0.000183554	11.19	11272300	14172900	12513100	10883400	7892070	7083090	7238610	9649500	12594200	12336700	7674720	10363300	11012700	11084700	3257760	10429700	7206570	3040380	6056530
ARL8A	ADP ribosylation factor like GTPase 8A	A0A287A2L0	2	0.000987817	9.68	9516240	9624180	9787880	9606950	9048150	9968350	9468010	8699230	8445630	7774910	10037900	9853070	8681530	8074010	7979260	9123250	10447000	9039850	10214100
MTR	Methionine synthase	F1RHM1	40	0.000183554	37.47	8580750	9692840	10315500	12012000	7638110	8674030	8359400	7550860	6336850	6810820	9752610	10495400	8408280	8948850	10668100	12533600	7523050	9251460	11831300
MCCC1	Methylcrotonoyl-CoA carboxylase 1	A0A287BB12,A0A287A8I4	31	0.000183554	41.6	10609400	10728400	10302800	9819740	8168280	9856820	9106860	9415450	8796080	8775000	6967760	7853650	9890090	8112560	10171600	8063860	10209900	10398500	8017680
VAPA	VAMP associated protein A	A0A287AC42	10	0.000183554	45.78	9333460	9339490	9615410	9308790	9873630	8979450	9738170	9322800	9207760	10468800	9757580	8685530	8409460	7500860	9165420	8218140	9234130	8586660	10513700
SUCLA2	Succinate--CoA ligase [ADP-forming] subunit beta, mitochondrial (Fragment);Succinate--CoA ligase [ADP-forming] subunit beta, mitochondrial	O97580,A0A287AR48;F1RK10	15	0.000183554	37.18	9147080	7865360	7155180	8318210	7646690	6831840	8603810	8911860	10236200	10069200	7691770	10077200	9496800	11324900	11919300	9854820	9464620	12989100	7584790
PRKAR2A	cAMP-dependent protein kinase type II-alpha regulatory subunit;cAMP-dependent protein kinase type II-alpha regulatory subunit (Fragment)	A0A287AEK2,P05207	14	0.000183554	38.82	8673680	8104110	8704140	8660180	8279900	8956720	8550460	7976180	8984110	9304130	9574070	9369960	9614430	9409530	10680000	8991760	10168500	11538900	9545930
RAB14	Ras-related protein Rab-14	Q52NJ6	14	0.000183554	73.02	9399730	10037400	9369980	9105030	9580400	9389910	10452200	10197600	8461620	9558930	9734070	9548220	8092980	8347180	7914580	9548390	7725220	7402570	11060400
EIF2S2	Eukaryotic translation initiation factor 2 subunit beta	F1S4Y8	15	0.000183554	50.75	9002590	9116560	9223960	9509980	10429600	9411000	8602080	9456860	9401560	9338480	9769920	8790770	8789610	8503930	9464880	9855730	8973030	8135890	8744220
PCBD2	4a-hydroxytetrahydrobiopterin dehydratase	I3LUU1	5	0.000183554	17.12	8221790	9199960	9857650	7472080	6471320	8318220	10524000	8520490	10230100	9513300	9396190	9713240	8585400	9369550	9809870	8091880	11623000	9198860	10330600
XPO5	Exportin 5	F1RRJ4	40	0.000183554	41.56	10089900	10076600	9943900	10136900	9996290	8470940	8604410	10631800	8626520	8482890	9997650	9959950	7788770	7259000	9015930	9232290	8371190	7968140	9554460
CZIB	CXXC motif containing zinc binding protein	F1S765	5	0.000183554	38.12	9387410	8971450	8817060	8453490	8806130	9752000	9437740	9188160	8224130	8112400	10333300	8459050	8406910	10342000	10099700	9179550	8440160	8546550	11206900
UROD	Uroporphyrinogen decarboxylase	F1S365	10	0.000183554	37.6	10570200	9006710	9390060	9059600	7995110	9846510	9468130	8708980	8390550	9160430	7897950	7810860	8889310	10115200	8976340	10179600	8900330	9647060	10084800
LARP1	La ribonucleoprotein 1, translational regulator	F1RQC5	21	0.000183554	27.43	9138120	9604940	9007420	9393030	10096700	9072280	8705230	9570080	10310800	10276500	8895680	7839260	9743120	9611210	9948950	9026390	8430300	7648430	7744700
SSB	Lupus La protein	F1S1V1	22	0.000183554	44.39	9793670	9665310	8716320	9110220	10289400	9357270	8702570	9223980	9842650	9706660	8286820	8711660	8701360	9250090	10433100	8676880	8534450	8904780	8021210
EIF4E	Eukaryotic translation initiation factor 4E	A0A5G2RC36;F1S0B9	7	0.000183554	33.64	9199050	8211530	9103540	8869670	9543150	9313310	9555080	9218350	9185080	9228200	9709320	8772630	9379800	9369680	9742270	8661320	9057530	8870140	8790260
ALDOC	Fructose-bisphosphate aldolase	A0A286ZWI1;A0A287B8Z2	5	0.000183554	21.15	8329920	8290490	8980470	10191100	8886820	7439800	7759830	8486460	9712410	10251400	9552930	7954540	12462200	9113880	7594460	9385000	14141200	7656210	7168670
PSMB3	Proteasome subunit beta	A0A286ZN52	11	0.000183554	51.22	8417490	8674340	9148040	8845150	8610650	9202730	8444570	8134040	8081040	8442890	8882350	9234630	10241300	9328740	11093000	10016600	8747420	9410190	10137200
LAMTOR1	Late endosomal/lysosomal adaptor and MAPK and MTOR activator 1	A0A5G2RET7;F2Z5W6	6	0.000183554	43.63	8939030	8310370	9497760	9168880	8905150	9563760	9762710	8964440	9788830	10210600	9641770	8244620	9011370	8353320	8826000	7867290	9331500	9310830	9141000
TSFM	Elongation factor Ts, mitochondrial	A0A5G2QFS9	14	0.000183554	37.34	9644650	10179100	8880170	9231850	9508900	8782640	9072820	8980870	8120150	8246880	8817560	9996080	9215480	8451010	9142910	9163340	8601420	9813550	8873420
PDXK	Pyridoxal kinase	O46560,A0A286ZIG4	13	0.000183554	34.78	9775500	8981960	10477200	11784300	8900220	9176190	10058800	8795560	7725950	7658920	7460460	9407250	7763120	8850910	9059520	8923870	8829030	11317200	7702240
BRI3BP	BRI3 binding protein	A0A287ATJ5	4	0.000183554	19.01	9044770	11437100	9130150	9637330	12772300	9228590	9119250	10733500	13249800	11514200	7117370	7823450	7437000	7627130	6609430	8520250	10144300	4201220	7291810
ARPC1A	Actin-related protein 2/3 complex subunit	F1REX9	13	0.000183554	38.38	8688230	8313580	9208120	8091690	8721110	10141200	9356070	9039640	8083910	8232890	8163540	9636910	8950680	9267940	9996690	9277510	9852590	10185900	9420140
HPN	Hepsin	I3L6R5	10	0.000183554	32.37	9500430	11018200	10344500	8747910	9410830	7364620	8215360	9525680	9761650	10457400	9139870	7708980	7161040	6656040	11596300	9786890	7871610	8683920	9655960
SDC1	Syndecan	A0A287B0S3;K7GNF5	3	0.000183554	14.92	10517300	11427600	10231700	10322700	10189300	8642210	8822310	11601900	9134060	8912800	7272150	10987600	5770490	8570150	7659470	13349900	5894890	4379510	8800640
DYNC1H1	Uncharacterized protein	A0A287B9W3	182	0.000183554	46.39	9394900	9944730	9109340	9551040	9682620	9491880	9441100	9863570	9683970	9714720	8843870	8794180	9078850	8963510	7407400	8997850	8416210	7352320	8509910
GATM	Glycine amidinotransferase, mitochondrial	P50441	19	0.000183554	47.99	12943000	8021680	6250350	5738790	5893190	15114500	11212200	8291170	6576810	6801800	6223300	20768200	5468100	7653630	6610730	8116740	10773000	4395350	15333900
DDX3X	RNA helicase	A0A287AVQ1;A0A5G2QCV6;A0A5G2R8C2;F1RX16	4	0.000183554	6.07	6692750	9671370	9380780	10497800	10436200	7519900	9124060	7814940	9106520	8164710	9753460	11112000	10380000	11461700	7341520	8698100	7533460	7826480	9046710
UFL1	E3 UFM1-protein ligase 1	A0A287AKP6;I3LUL6	28	0.000183554	41.44	9560580	9219770	8918420	8665030	9622390	9630470	9151350	8841690	9597130	9318480	8905290	7921580	9231520	8595460	8808040	8782600	9611000	8574740	8520760
METTL7A	Methyltransf_11 domain-containing protein	A0A287A6C1	7	0.000183554	29.22	10819200	12677300	10629000	10649600	10250100	8226430	11119800	9826420	6514160	7067480	7069780	11246000	4413710	5548080	7244970	9172900	7241700	9291510	12448300
ERMP1	Endoplasmic reticulum metallopeptidase 1	F1SMM0	10	0.000183554	12.5	8856120	11504600	8231430	9292360	10762300	9664030	9519100	11037600	10667700	11114500	6244900	10329800	7569320	6802340	7630920	7637050	10790300	6390210	7325530
ACSL3	Acyl-CoA synthetase long chain family member 3	A0A287A6M3;A0A287APD5;A0A287B8R8	23	0.000183554	41.25	9648700	11689600	11782200	9892270	10478700	9731910	9941740	11290200	9705110	9921570	7851420	10105500	7463550	5947940	7035860	9377160	6758030	6069710	6331510
GHITM	Growth hormone-inducible transmembrane protein	F1SEQ3	6	0.000183554	15.07	9582970	7309730	10285600	10231300	12264700	6825450	11241400	9315140	9040820	9222900	9166500	8738820	5307380	7745620	9301970	8395050	6005760	10665700	10217000
ADPRS	ADP-ribosylserine hydrolase	F1SV59	10	0.000183554	25.58	7758850	7068360	8804890	8563930	8019270	8889140	8654410	7976830	6646810	6673270	8860120	9603280	7811510	10062300	10977700	9277280	9605240	13583700	11904800
AIMP2	Aminoacyl tRNA synthase complex-interacting multifunctional protein 2	F1RFM7	9	0.000183554	41.69	8570260	9942640	9689800	10341600	10847000	8861090	8582110	10705800	9255390	8792170	7248290	9489900	7802440	8543910	7921640	8892610	10261000	6510580	8388490
BCKDHB	Branched chain keto acid dehydrogenase E1 subunit beta	A0A5G2QWA0;F1RQL3	9	0.000183554	27.78	9368220	10143600	9394490	9392290	9155730	10066600	10730500	10188000	6408810	6239050	7345590	10040800	7430150	6455760	9425770	8005150	10519700	12190500	8023290
THNSL1	Threonine synthase-like 1	A0A287A821;A0A287BG09;F1RVJ6	22	0.000183554	35.26	10392400	9479400	9766320	8461570	8480140	9688890	9062730	8486980	7855290	7993080	8794190	8527700	7920770	9532340	8443160	9035990	9324960	9774410	9261220
AP1M1	AP-1 complex subunit mu-1	A0A287A8E1;A0A287AHA6;F2Z5I7	14	0.000183554	39.34	9239270	8825220	9263160	9663300	9149960	8779860	8964270	9364420	9568980	9378620	8482500	9031870	8325670	7939260	8772040	8583310	9945930	9065850	7875880
TM9SF4	Transmembrane 9 superfamily member	A0A287BSC9;A0A5G2QQ67	11	0.000183554	15.89	8641240	9825430	8650370	8856340	10431800	8446840	9052990	9147610	12050700	12797500	7904160	8288160	9231940	8677380	9911500	7703130	7866590	6349980	6327110
NUP107	Nuclear pore complex protein	A0A5G2QG47	20	0.000183554	27.14	8910220	8826730	9334170	8712230	8971860	9195950	8772170	9242730	9073830	9609060	9232790	8152030	8617800	9513740	8242690	8192030	8523030	9761510	8813640
MMUT	Methylmalonyl-CoA mutase, mitochondrial;Methylmalonyl-CoA isomerase	Q8MI68,A0A287AFU8;A0A287BA08	28	0.000183554	46.67	11332400	8744820	8272220	9324770	8335320	8301430	8812600	5837290	5893960	5922460	8519500	8737420	8697230	6931430	12120800	8258930	12464900	11609200	10607200
NDUFS5	Complex I-15 kDa	F1SV23	8	0.000183554	65.09	9423260	8901860	9192670	9661190	8800300	8408110	8461360	8211290	8428990	8415200	7996440	9539570	8828830	8275020	7363020	8613030	10141200	10120700	9275030
HNRNPH2	Heterogeneous nuclear ribonucleoprotein H2	A0A287A9H4	4	0.000183554	13.36	8368070	9025380	8502970	8418960	8278340	9199030	8578130	8382700	8052010	8750330	9269890	8360130	8570910	9315400	9660600	7685720	10934600	10192800	8317230
DEK	SAP domain-containing protein	A0A5G2QII0;F1RUH5	11	0.000183554	28.2	8544230	8616620	10134400	8974950	8814790	8791620	8602600	8737350	8112320	8361210	9139790	9960820	9071830	9079120	8906300	8235340	8556030	8999300	7901510
TOMM22	Mitochondrial import receptor subunit TOM22 homolog	A0A5G2R9U3;F1SLC2	5	0.000183554	35.27	11035000	9776820	7795250	9641060	7266980	7776840	8144880	7079290	10584200	9712370	7043870	7719000	10874500	10275300	11484700	7764470	9083660	7893600	6524200
PFDN2	Prefoldin subunit 2	F1S192	5	0.000183554	36.36	7796220	8568310	8640560	9029630	9236110	8459720	8047950	8226300	9372210	9142380	8674490	8846790	8352670	9646510	9923120	10185300	7949620	8350680	8511120
TM9SF3	Transmembrane 9 superfamily member	A0A286ZZW4;F1SBF9	12	0.000183554	24.3	8718600	9263930	8202640	8353470	9562500	7964230	8640720	8809580	10038500	10491000	7544190	8035320	9508000	7795810	9152540	8682250	9482500	8472420	8234780
DDX19B	RNA helicase	A0A480Q3H5,A0A5G2QFJ8;A0A5G2RDC6;F1S432	19	0.000183554	42.05	8684800	8698890	8742600	9025040	9732940	8866580	8971760	9498920	9009200	9306760	8429760	8401770	9092990	8898780	8655500	8701880	8400900	7556160	8069040
HAO2	Hydroxyacid oxidase 2	A0A287BQZ1	13	0.000183554	42.78	6989860	5616390	8555500	9599640	7576010	9327080	9760120	8603820	4225310	4634880	9832990	11068600	12532900	9898540	8538180	9915300	8909570	8996140	12145300
UFD1	Ubiquitin recognition factor in ER associated degradation 1	A0A286ZS40;F1RK61	9	0.000183554	32.99	8441080	8677680	8633820	8883070	9233120	9184520	8648330	8897410	8613260	8313350	8691650	8758210	8732630	8537390	8264640	9372900	9654150	9045640	8067880
DSP	Desmoplakin	F1RW75	106	0.000183554	42.18	9282560	10075700	9208750	9006340	9059140	9733140	8030350	9054380	10347000	10291500	8790480	8713920	9025580	8638660	7650200	8072340	8706710	4630910	8071710
TMEM268	V-type proton ATPase subunit G	A0A287AKZ9;A0A287B7T5	3	0.000183554	31.36	9763070	8868480	8202840	7988140	8611350	9305050	10580500	8315380	9299940	10029100	9735000	6497000	11371200	10016600	7157340	8253380	8133630	6769770	7236310
EBP	Emopamil binding protein (Sterol isomerase)	D0G6S5	1	0.00725926	4.35	8690720	10318900	12009000	10296400	11205800	7026700	8681010	10473500	12062500	12440000	5528590	9658100	7204510	5739690	8300180	7223030	7266310	5764770	6165250
DSTN	Destrin	P60982	8	0.000183554	51.52	7485810	9438610	6997010	7866730	8279490	8732170	6769740	9319770	9054100	9922750	6229190	6845700	8262660	11340500	10568700	8722490	9750680	10820100	9447140
THRAP3	Thyroid hormone receptor associated protein 3	A0A287A2Y0;A0A5K1VE26	20	0.000183554	23.58	8365320	8729290	9107890	8875300	8445730	8942990	8683020	8397180	8478970	8469350	8811500	8789650	8380170	8607030	8774790	8241470	9099220	9846970	8499810
SRSF9	Uncharacterized protein	F1RJJ0	10	0.000183554	43.44	8766360	8638980	8059410	8572780	9573560	9373680	7970540	8549920	9994610	9090130	7233440	7614220	8499450	10184300	9943750	8271080	7754750	9752180	7671550
RSC1A1	Regulatory solute carrier protein family 1 member 1	A0A5G2QHK1	13	0.000183554	19.26	7948700	7341660	9707420	9426850	7152000	8364320	9137800	7946090	8038700	7254460	8608820	10731100	9563980	8155990	9221180	9774920	8576660	8894830	9584100
TSN	Component 3 of promoter of RISC	A0A286ZHZ3;A0A287AYW6;F1RXY7	10	0.000183554	42.54	8347690	8445840	8884450	8331650	8099660	9000440	8245630	8765440	8682650	8885910	7547190	7855650	8802990	9348130	9612550	8684410	8862440	9757000	9221450
SRP68	Signal recognition particle subunit SRP68	A0A5G2RD86;F1RW08	27	0.000183554	49.04	8872060	9362590	8613320	8931720	9239090	9082560	8454680	8984800	9714090	9317980	8398270	7921870	9213400	8455360	8269430	8563080	8781190	6822830	8262860
DDX6	RNA helicase	F1SAJ5	17	0.000183554	43.06	7948100	8303300	8565890	8351340	9614990	9133460	8816990	9081380	9334580	9387620	8712750	8592320	8989660	8795540	8679710	7769430	8105350	8582380	8416890
GMPS	Glutamine amidotransferase	A0A286ZY37;A0A5G2R5Y1;I3LJ73	27	0.000183554	46.32	9424520	9191250	8754310	9456450	9592790	8770950	8258980	8953810	9550920	9448420	8209090	8389000	9068510	8964130	7445230	7545000	9083650	7409340	7554760
TMOD3	Tropomodulin 3	A0A287A5S6;A0A5G2R425;Q9N0Y9	14	0.000183554	47.98	7868090	8214120	9067880	8596610	8927950	8793860	8565640	8613900	9162190	8898080	9124550	8792630	9410860	8987520	7970970	8441480	8961510	7978440	8206790
CTSH	Pro-cathepsin H	O46427	4	0.000183554	10.75	7954030	6774680	7896600	8090540	8296250	7548520	8387160	6930040	8747460	7463610	8363510	9779760	10426400	9501550	8872930	7448040	10163300	13679200	8239330
SEC24A	Protein transport protein Sec24A isoform 1	A0A287AWQ7	24	0.000183554	27.01	8818570	9084000	8931810	8626940	8329670	8885670	8316730	8991380	8709360	8538890	8878380	9144820	9095040	8564400	7774060	8924600	9407040	7391830	8100690
SNRPA1	LRRcap domain-containing protein	A0A5G2QJ51;A0A5G2R0B7	9	0.000183554	40.89	8617560	9060670	9032500	8777900	9264320	9041300	7971450	8217570	9374390	9160810	8007880	8768200	8435190	8669250	8562960	8433130	8591450	8582840	7930340
COL6A2	Collagen type VI alpha 2 chain	I3LQ84	22	0.000183554	30.86	6900790	6144060	8383670	7863440	9586720	8604360	8785870	7848700	7596350	8184380	9099850	8878580	6194220	11343000	11042800	9896510	5513740	12435900	9969590
UQCR10	Complex III subunit 9	Q2EN79	1	0.000356125	26.56	8468530	7820880	8222460	8499250	8835000	7132170	8889490	8425660	8338140	8617740	8385020	9826920	8316920	7106600	7188890	8383260	9870010	11245700	10650800
CTSA	Carboxypeptidase	F1SC70	10	0.000183554	25.94	7694530	7956750	8318270	9403900	8581930	8438710	7684180	8069270	6577040	6941360	8418860	9497070	9297360	8905790	8747440	7615010	11094200	9934110	10816900
HUWE1	HECT-type E3 ubiquitin transferase	F1RUH0	87	0.000183554	24.96	9510760	9523290	9122990	9070480	9616510	8977250	9515150	9696280	8484270	8472990	8841580	8051610	8010310	8678420	7973940	8659370	6717100	6671430	8159510
CARS1	Cysteinyl-tRNA synthetase	F1RYA3,A0A5G2QAK4;A0A5G2R1B5	35	0.000183554	49.49	8383380	8289930	7426270	8688520	7915330	7302680	7620600	7124740	9813160	9385470	8434720	6760240	8889920	9923030	12002900	8825870	8447510	9793770	7984520
CHID1	Chitinase domain containing 1	F1RZ01	16	0.000183554	41.98	9795170	11182300	8577810	9947870	6654250	11019500	9777650	8693730	8937660	8863040	6990430	6879440	6487830	6558220	8253120	7609110	9570270	9071270	7928490
PSMD3	26S proteasome non-ATPase regulatory subunit 3	F1RXA7;I3LL55	27	0.000183554	49.25	8805500	8633390	8666400	8640310	8994900	8436760	8538730	8852380	8427670	8399640	8701520	8603470	8392550	8128360	8387410	8805610	7920820	8250700	9191770
NDUFB2	Complex I-AGGG	A0A287BQ62;A0A5G2QW32;A0A5G2R4E3;F1SRQ0	2	0.000356125	8.57	9129750	8438690	7776500	8466090	8437720	9776500	9099290	9905440	7131650	7842080	9439170	9329650	7560310	8487410	6636390	8607440	7503470	8739330	10440300
ISOC2	Isochorismatase domain containing 2	A0A5G2QW66;F1RMR5	7	0.000183554	57.08	9935230	10745600	8731660	8449010	9237620	9580100	8865880	9378390	6627810	7130930	6481140	7026480	8237700	7807410	9072950	7548990	8726840	10528600	8616160
UBE2L3	UBC core domain-containing protein	A0A5G2RDX3;B8Y648	7	0.000183554	60.49	7906170	7878890	9201110	8341590	8379370	8463540	8483630	8831410	8247170	8684770	9062980	8935250	8190250	8555310	8320780	8795980	8704740	8921990	8734060
TMED2	GOLD domain-containing protein	F2Z501	5	0.000183554	32.46	9422050	8948910	8181180	7889820	9585200	9488450	10886600	9953240	7918860	9901100	6388850	6625520	7987110	8076390	9237060	7881690	9282730	7765840	7198290
CFH	Uncharacterized protein	A0A287BD18;F1S643;K7GLV1	32	0.000183554	34.85	10511300	7532370	7942590	9105740	9046740	8821250	10792100	7843140	6296850	6444870	13107900	10452100	9352240	5682880	6558000	10570100	8008750	5382510	9102710
SARNP	SAP domain-containing ribonucleoprotein	A0A480SMR3;F1SPJ5	10	0.000183554	36.19	8119550	7788360	8472830	8435550	8637190	8568000	8273900	8055220	8735650	8906570	8352940	8306270	9251650	9478040	9050780	7778980	8615790	9260080	8335030
MARS1	Methionine--tRNA ligase, cytoplasmic	A0A286ZP57;I3LA63;I3LCC2	23	0.000183554	35.5	8100090	8373710	8844820	8856370	9732220	7577970	8207310	8258710	8573140	8498770	9418570	8635980	8261120	7659270	8578310	9116320	9172840	7750670	8758710
LSM2	U6 snRNA-associated Sm-like protein LSm2	A5A8V8	5	0.000183554	68.42	7846930	8633120	9283940	9067020	8862850	8714990	8667750	8451080	7741900	7562240	8790730	8676190	8063680	8537650	9048000	8979000	8838780	7790090	8189990
COX7A2L	Cytochrome c oxidase subunit 7A2 like	A0A287BTB8;F1S4V0	5	0.000183554	27.86	8670840	9504740	8488660	8484470	7965540	7915640	7689370	7860330	9805270	9309350	7894060	8931090	8977630	7510430	8453380	8339830	9458880	9066490	7286120
ABCE1	ATP binding cassette subfamily E member 1	A0A5G2QNL9;A0A5G2R2A3	27	0.000183554	51.28	8234130	8592640	8225270	8814180	9347870	8602090	8298280	9161010	8526800	8461030	8633220	8187730	8109340	8260390	8265990	9386060	8332720	7547310	8451320
CRKL	CRK like proto-oncogene, adaptor protein	F1RKX9	10	0.000183554	44.22	8051640	8444710	8333270	8171940	8146500	8762660	8249090	8688170	8758760	8785960	9304760	8034380	8707630	9397370	8601510	7858770	8342050	8019440	7687580
ANXA11	Annexin	F1S2E2	16	0.000183554	36.06	7697020	7505690	8202380	8513490	7804360	8429830	7348010	8289250	9006440	9016030	8212090	9424620	9365830	9595580	9095570	7509570	8932420	8049590	8337360
DYNLL2	Dynein light chain	A0A5G2R8I6;F2Z536	2	0.000183554	22.56	8444330	8819310	7351230	6910710	6661330	10514800	8005370	7917430	8058620	7659330	10877800	7426590	10511000	9117020	6851620	7475260	9808970	6499510	11184700
UCHL3	Ubiquitin carboxyl-terminal hydrolase;Ubiquitin carboxyl-terminal hydrolase isozyme L3	A0A287BRT0;A0A5G2QHZ0;A0A5G2QK14;A0A5G2RLD8;F1RHF0,Q06AB3	12	0.000183554	43.48	7601690	7311670	8270750	8042930	7452890	8182790	8651250	7756670	7391360	7596670	9567780	8182750	9164510	8910360	9346550	8562970	8991930	9119000	9792620
CLEC4G	C-type lectin domain family 4 member G	A0A287BGN2	9	0.000183554	19.71	8851800	10727400	8825510	10153200	6691940	7479450	8503190	7011220	6101640	5662150	6305720	9712440	5342180	8667920	10914400	8131890	5868030	16722700	8045460
SF3B3	Splicing factor 3B subunit 3	A0A286ZVS0	31	0.000183554	33.11	8434060	8839380	8861590	8603580	8931660	8835560	8765040	8594200	8718420	8806090	7806460	8201890	8633460	8750400	8459010	7588470	7866990	7571200	7416320
DHX15	RNA helicase	F1S5A8	31	0.000183554	38.99	8593300	8624780	8397720	8575330	9069290	8579110	8805280	8824470	9172740	9161220	7716220	8372670	8320520	8786140	8385770	7506650	7418910	7776030	7444710
SERPINB6	Serpin family B member 6	A0A286ZRF3;I3LCP8	15	0.000183554	51.77	7715620	7840460	9553270	8259220	7160860	8354060	8046140	7591830	7049020	7307060	8963600	9216560	8324200	8036290	8480550	9415570	9588480	9169210	9304370
PSMD9	26S proteasome non-ATPase regulatory subunit 9	A0A286ZLP7	10	0.000183554	57.4	8324040	8527280	9071740	8097880	8233760	8370120	8603700	8472460	8581580	7825730	7986210	8542400	7637960	8348890	8766290	8395520	8942910	8888180	7675130
GRB2	Growth factor receptor bound protein 2	B6E241	12	0.000183554	54.84	7880750	7747310	8858880	8528540	9359590	8919010	8996400	8031940	8744540	8187050	9832290	7936430	10313000	8882570	7258500	7748760	7738340	6140250	7682770
STMN2	Stathmin	F1RWM1;K7GNQ0	1	0.00519481	5.95	9872380	13042700	11705100	9934390	9533930	8123660	7460770	9144350	9927020	9212270	7068440	9074190	6869580	7213840	3205000	9644330	7505180	2484820	7299830
EIF3D	Eukaryotic translation initiation factor 3 subunit D	F1SKJ5	23	0.000183554	44.34	9112470	8805440	7992640	9133010	9463250	8181920	8257950	9343090	9111540	9254280	7903860	7767670	7559700	7916220	8072940	8122340	8077870	6682610	7561870
LOC110257570	TRPM8 channel-associated factor 2 isoform X1	A0A287ABA9	22	0.000183554	33.7	7943390	9087800	6605390	8163470	6920490	7449790	7699490	6360490	7338960	7402970	8480380	8046180	7951300	9774780	9023350	9715230	9881810	10690600	9594470
SLC27A5	Solute carrier family 27 member 5	A0A287BDD8,A0A287B6U1;A0A5G2QFB4	29	0.000183554	49.3	12406600	11866400	18223300	11817000	7648390	7030000	9036840	7592670	7492420	8495070	7785330	11116900	3740820	3440700	3379460	10721700	6865580	2894320	6503880
LOC100518644	Glycine N-acyltransferase-like protein	F1RMF7,A0A5G2QIH1;A0A5G2QUV0;F1RMF3	17	0.000183554	37.29	9458860	6830480	13132100	9638920	6620490	5780340	9928100	8914790	5386510	5142300	10392500	7359890	4538030	1217560	4468050	10685800	14316400	13183200	10799600
PLPBP	Pyridoxal phosphate homeostasis protein	F1RX84	9	0.000183554	40.73	9396580	7798620	8377070	8897920	7374820	8493720	7549020	7286710	7590680	7575370	6875040	8163260	7906560	7763530	8876020	10966000	9617390	9170810	7898910
MICOS10	MICOS complex subunit MIC10	I3LAH2	2	0.00226025	8.09	9557310	10390100	9728180	10243200	9212320	9439860	9617970	9719510	7791050	NA	10065300	10398400	8302670	NA	NA	9682230	12057700	9327600	12040400
PLGRKT	Plasminogen receptor with a C-terminal lysine	A0A286ZI26;F1SK49	7	0.000183554	29.57	8448220	10279500	8954530	7830260	7649960	6688250	7619750	7670000	7394800	7533070	8290770	9155860	7873060	6583260	8172370	7850780	9940880	8590730	10465000
PDCD6IP	BRO1 domain-containing protein	A0A287A5B4;A0A287AH24;F1RRD6	36	0.000183554	58.33	8008590	7308920	8252780	7968610	7554350	8425720	7646740	8114250	9333220	9190270	8955000	7777880	7571980	7879120	9166780	9665240	8496300	7298320	7901000
PTS	6-pyruvoyl tetrahydrobiopterin synthase	F1SM93	7	0.000183554	43.84	6779850	8692730	7127880	8721310	7658170	7837910	7177940	6279900	8963850	8359120	5367770	8902440	7619310	10519900	11664100	9217980	8343390	9204020	7945850
GDI1	Rab GDP dissociation inhibitor	A0A287B4U1;A0A287BJD1;I3L893	19	0.000183554	51.89	7427280	7489070	7890670	8798150	7873250	8209090	8265940	7286740	8212380	8401900	8269720	8496020	8842060	9847550	9547650	8356420	7254190	8307630	7505090
MAT2B	Methionine adenosyltransferase 2 subunit beta	A0A287AEU6,I3LU04	15	0.000183554	53.56	8147740	7872550	8246790	8194720	7744870	8235250	8182690	8010100	7598730	7739060	8339940	8151440	8399020	8687470	9510070	8169650	7753130	8822900	8364150
ACBD5	Acyl-CoA-binding domain-containing protein 5	A0A286ZLW3;A0A287BIS1;F1RVK3	16	0.000183554	33.27	8444870	9542070	9107150	8512250	8259160	8140000	7906110	8221680	7087820	7575900	8347200	9798710	8662920	6805220	6996960	8755950	7611170	5134470	11197100
CBR2	Carbonyl reductase [NADPH] 2	Q29529	11	0.000183554	52.87	4737070	6319980	2140310	8304510	1641010	2943830	3830600	1507790	14325500	14117500	992727	3577900	10285500	18599100	24235200	4650760	8664730	21913700	3112470
ACSL5	Acyl-CoA synthetase long chain family member 5	A0A5K1V994;F1S5J8	19	0.000183554	37.16	10278600	10888200	9471230	9149540	8861930	7196600	9778280	9108610	7561910	7509570	7684110	10638400	7578700	5342580	5272520	9928530	6901220	3702950	9045720
SEPTIN8	Septin-8	A0A287AWW1;A0A5G2QWZ4;A0A5G2RND3;F1RJU9	10	0.000183554	27.8	6159760	6428170	6702470	7026440	6980960	7588970	7166730	6769380	6618650	6807930	9118100	8903800	8028220	8418300	11162500	8749140	10667000	12310500	10189400
RBM25	Uncharacterized protein	A0A287BQP1;I3LLA0	17	0.000183554	25.06	8236820	7991570	8331350	8280490	8071450	8431690	7721270	8465910	7770360	8386000	8228370	7776140	9253050	8977350	8079000	7336380	8484630	7962310	7764540
OSTF1	Osteoclast-stimulating factor 1	Q8MJ49	9	0.000183554	50.93	7567800	7276010	8582400	8634010	7300860	8753620	8297150	7364800	7302780	7305750	8274290	8577750	9527030	9845630	9162510	8724970	7933860	6999400	8089750
NOP58	NOP58 ribonucleoprotein	A0A287B5X3;A0A5G2QPQ5	20	0.000183554	50.65	7544510	6614180	6891190	8005150	7706970	7842450	8040320	7963610	7808120	8215690	7027590	7263780	8306160	9009070	11168400	8461730	7875480	10362600	9387620
XDH	Xanthine dehydrogenase	F1S3Y7	33	0.000183554	31.66	8650320	3808270	11515000	7865800	8082820	8823630	9234220	9556990	4578580	4526890	9789190	9607930	8400930	4830190	9825430	9172590	6676000	9578990	10955900
PHPT1	14 kDa phosphohistidine phosphatase	P59083	7	0.000183554	52.38	8030440	7563800	8322230	7939470	7262040	8013880	8127350	7546820	7149210	7937790	8225990	6567430	6993260	8315050	8816280	8556750	8991800	9851150	11192600
G6PD	Glucose-6-phosphate 1-dehydrogenase	A0A287BSL9	21	0.000183554	39.91	8589640	8301700	8238760	8357260	8887600	8086810	9603390	7555540	6659580	6748010	9904810	9370800	9755010	7687990	6092750	8052090	8278650	7642850	7258140
DNAJA3	Uncharacterized protein	I3LLG4	11	0.000183554	28.03	8239860	7656140	7577440	8019580	8060080	8452960	7896120	8353560	8412720	8630750	8154600	8818730	7960260	7647250	8016870	8393190	9301340	7024740	8213010
MAOA	Amine oxidase [flavin-containing] A	Q6Q2J0,A0A5G2QF04;A0A5G2QTH6;A0A5G2QUP3;A0A5G2R0E5;A0A5G2R723;F1RX00	16	0.000183554	33.21	7132040	8560840	5332240	7109580	6851570	7678890	7553100	7627270	6664150	7344820	9031260	8710530	8815040	8227000	9658600	9307310	8280900	8323800	12140200
API5	Apoptosis inhibitor 5	A0A287BHM4	16	0.000183554	34.92	7833580	7650920	8817000	8146570	8408630	8240410	8157500	8004370	8226070	7650880	8173150	7941270	8628320	8004390	8015820	7610590	7661970	8531660	8496840
DDX5	DEAD box protein 5	A0A286ZM27;A0A287AHW6;A0A287BLH5	20	0.000183554	30.77	7848040	8295960	7126460	7862210	10508300	8564690	8704210	8979480	9815130	9753820	6558800	6054320	8367550	9253080	5718650	7237190	6531100	9694020	6727250
TM9SF2	Transmembrane 9 superfamily member	K9IVV3	10	0.000183554	17.65	7108690	8358740	7587830	7233190	9484280	8564850	8308870	8131010	8050890	8746330	8053280	7115430	9111060	8149900	8896880	7846920	6898360	8414960	7535880
LARS1	Leucyl-tRNA synthetase	A0A5G2R6F2	46	0.000183554	48.6	8260160	7476300	6967220	8047270	8153160	9183350	7599120	7804080	8371460	8228500	7952400	6673310	9322930	8047940	9128220	8570210	8450710	7472830	6994230
MYLK	Myosin light chain kinase, smooth muscle;Myosin light chain kinase, smooth muscle (Fragment)	A0A287A9M0;A0A287BBZ8,P79280	44	0.000183554	45.32	7723490	9745500	6623030	7595450	8039740	6962990	6764580	8155080	9649140	9516400	7703790	8650750	7682190	8723040	8024390	8455950	8709730	6783590	7179210
ISOC1	Isochorismatase domain containing 1	A0A5G2QNV7;F1RKJ9	10	0.000183554	32.63	7456830	7068270	9483750	7234920	8438220	6705530	8026440	7821980	9574270	9620420	7900620	9175440	6846770	8210150	6626290	8352210	8708600	6046710	9295190
NUDT21	Cleavage and polyadenylation specificity factor subunit 5	A0A286ZWI2;A0A5G2QJ53	8	0.000183554	39.21	7803540	7797120	8106160	7819940	8283460	8972870	7649100	8006080	7776820	8078180	7616720	7477320	8207010	8652060	8133640	7174190	8191000	8787690	8007360
SNX5	PX domain-containing protein	A0A5G2QT60;F1SBI1	13	0.000183554	38.66	8315260	7861280	7885980	8366910	8196830	8695020	8946340	7657580	7230600	7138680	8015000	8128010	6905280	7918630	8312640	8011640	8433560	8720850	7745920
PICALM	Phosphatidylinositol binding clathrin assembly protein	F1STS9	16	0.000183554	31.14	7643380	7578850	8964020	8724960	7288400	8243080	7652280	7887630	6938330	6891410	8888810	10204100	7453740	7632590	6795730	8959510	8235490	7749630	8471190
HPX	Hemopexin	P50828	13	0.000183554	43.14	8687280	7795280	7188720	8030660	7705640	8209320	10743000	7910520	7657770	7217310	8582660	7829120	8281330	5568140	6769190	8455620	9510380	5673040	10114900
FNDC3A	Fibronectin type III domain containing 3A	A0A286ZQP1;A0A287A1U4;A0A481BP96;I3LTV3	22	0.000183554	25.44	8087160	7794190	7112850	7578990	8115540	7821010	7891310	8264230	7584420	7839060	8361110	7458530	6575200	7662140	8407530	8697190	8295580	8992450	9270080
OGN	Mimecan	A0A0H5ANC0	11	0.000183554	42.28	4678270	5707810	5326710	7327610	7517630	8673680	6191600	6028240	6070650	6494010	9153140	7606440	7021050	12967000	9854170	9005020	7473460	14340300	10026600
UBQLN1	Ubiquilin 1	A0A287AYH3	4	0.000183554	11.51	8710840	7993560	7449360	8329920	8765900	7961340	8598480	8258610	7356580	8056080	9420810	8217160	9099440	8399020	7061340	8125510	6267950	4859800	8386380
ZYX	Zyxin	F1SRU2;F1SRV9	18	0.000183554	43.03	7385050	7370910	7942150	8573070	7312400	6749730	6873380	7992770	8190090	8457780	9856940	8320560	8412800	8502490	8495840	7910870	7811440	8430710	6705410
RNASET2	Ribonuclease T2	Q7M329	8	0.000183554	45.5	6726440	6452440	8629100	9586980	7983210	11130500	9334060	9008220	5331490	5470310	7475250	8454460	8809040	7522230	6495300	6428190	9924580	8670770	7659100
HEXB	Beta-hexosaminidase subunit beta;Beta-hexosaminidase	Q29548,A0A286ZKQ1;A0A286ZYC3;A0A287A956;D0G6X8	20	0.000183554	37.29	7489410	8509970	8751540	8569070	7182470	8157550	7673090	7056110	7680520	7341530	6135550	7742900	9356410	9246900	8169950	6154420	9150990	8588840	8058680
EPS8L2	EPS8 like 2	A0A286ZVR9;A0A287AJ57;A0A5G2QJE4;A0A5G2R9L8	22	0.000183554	41.22	9227360	9572720	8339220	7758220	9145250	8071900	8359540	9157930	8725110	8475060	7990300	8335340	7187090	5494890	5911630	8725750	8748760	3907930	7528850
ERO1A	ERO1-like protein alpha	B6CVD7	17	0.000183554	45.51	8011430	7516270	7732530	7490990	7537390	7457110	7515440	7465970	7538100	8007760	8629440	8163420	9821610	6681790	7127520	8692610	10976900	6025680	7715420
S100A11	Protein S100-A11	P31950	2	0.000183554	30.3	6442180	7991120	7948540	6773170	7510670	7216920	7845470	7264640	6546020	7196100	10836900	8954250	10002000	8633620	8006270	7117870	9074450	7093560	7536150
RRAGC	Ras-related GTP-binding protein;Uncharacterized protein	A0A5G2QU64,A0A5G2Q9H8	7	0.000183554	16.38	7031740	8216700	7693610	7092900	8592950	7799460	7523090	7133010	8053940	7595290	8141500	8337330	8220980	7925090	7421330	7960220	9373690	7816440	8044150
ABCF1	ATP-binding cassette sub-family F member 1	Q767L0,K7GL02	24	0.000183554	37.3	8816230	9020220	7855620	7980240	10050300	8549080	8027470	9213160	8806430	9019310	7947730	6861830	7268320	7736780	5959660	7992310	6968190	4928370	6810890
SDHD	Succinate dehydrogenase [ubiquinone] cytochrome b small subunit, mitochondrial	A5GZW8	2	0.000356125	10.69	10302200	12202800	8980040	9783510	9101500	6718160	9697650	9981370	5012710	5548490	7305410	10612700	3912520	3722090	5572660	8699670	6850780	7185290	8621150
FARSB	Phenylalanyl-tRNA synthetase beta subunit	A0A5G2RG03;I3LUM8	5	0.000183554	10.96	8194320	8400360	7535180	8287180	8981220	8264670	7529460	8542990	7936630	7336130	8521210	8345460	7896360	7591800	6453060	7906630	8558470	5453470	8045600
CTNNB1	Catenin beta 1	A0A286ZK38;F6QAP1	25	0.000183554	44.43	8534460	8259300	8211860	8403270	7495790	7856310	8181430	8184890	7297710	7526810	7915470	7844760	7710160	7481910	7989970	7429470	7486080	6394450	9126280
RPE	Ribulose-phosphate 3-epimerase	A0A286ZQY9;F1SSS5	4	0.000183554	24.56	7328870	7974260	8172780	8013220	7181530	6871560	7132340	6958990	8308350	8272360	6738340	7254030	7422950	8537470	9270700	10050500	8467890	7965210	7270310
LTF	Lactotransferrin	P14632,A0A5G2QUQ4;Q6YT39	30	0.000183554	48.58	6249870	4727500	15291700	6395700	8632000	9644740	13147800	7938690	3075860	3221350	10763500	12136500	4551130	7305130	5650080	5989820	15405100	4941770	3993980
CNN3	Calponin	A0A5G2QAL2	12	0.000183554	42.07	6399590	6434550	7822140	7865830	8075200	7027720	7009000	6887800	7664910	8436270	8524090	8798450	9063660	9756190	8411490	7242040	8862040	7104380	7644190
PREB	Prolactin regulatory element binding	F1SED4	9	0.000183554	37.8	8778780	7563490	8013310	8103850	8439660	8148200	9030710	9009110	7147540	7236300	8102090	7612840	5865250	6672220	6749490	7972990	7961900	6774130	9317500
HNRNPUL2	Heterogeneous nuclear ribonucleoprotein U like 2	A0A287APR9;I3LUR1	24	0.000183554	36.32	7451030	7235720	8812580	8034340	7875490	7946440	7651040	7756810	7395790	7216040	7635230	8574490	8061570	8040480	8136360	7034010	7798720	8360910	7404520
SERPING1	Serpin family G member 1	A0A5K1UE53;F1SJW8	12	0.000183554	27.78	6425360	7529340	8603400	8844300	7260640	7394700	9105610	6548950	7280480	6526520	8637740	7874270	9171170	5866560	10455200	6562920	7697960	9290840	7295330
RUVBL1	RuvB-like helicase	F1SPF6;I3L742	16	0.000183554	49.78	7454170	7176960	8131380	7507280	7066840	7854960	7700280	7175310	8200290	8098220	8191090	7427550	7806710	8549360	9177720	7387960	7289420	8524410	7613440
RUVBL2	RuvB-like helicase	A0A481C216	22	0.000183554	53.35	7249960	7572220	8123690	7656100	7253770	7941240	7624700	7008250	7998010	8054870	7681190	7446140	7720700	8654460	9368120	7589370	7387330	8447870	7540220
TRA2B	Transformer 2 beta homolog	A0A5G2QFH4;Q06AA7	8	0.000183554	51.6	7607560	7807280	7973070	7836490	7775590	8134390	7717860	7955680	7366640	7811440	7350180	7568980	8037740	8179820	7966550	7636610	7956870	7996120	7617550
SH3GL1	SH3 domain containing GRB2 like 1, endophilin A2	F1S7L8	9	0.000183554	30.86	7981100	8493810	8063830	8899110	8519610	8361350	7926700	8211240	8848310	8601110	7179290	7968850	7014920	8282660	6365940	7995320	7164350	5789170	6557040
LAMTOR3	Late endosomal/lysosomal adaptor and MAPK and MTOR activator 3	F2Z5B8	2	0.000183554	30.65	7040870	7172020	7806530	7640880	7856260	8156560	8209190	7101570	8856980	8859920	7652930	7599670	8683750	8137110	7490500	7089830	8577820	7615180	6592160
DHODH	Dihydroorotate dehydrogenase (quinone), mitochondrial	A0A5G2QM53;F1S3B0	24	0.000183554	67.99	7504220	9773960	6130700	8270290	8990070	8760730	6910810	9013530	7138390	8172630	6826090	6343530	6923160	6975440	9544360	7151190	6365430	10152900	7144470
GULO	L-gulonolactone oxidase	Q8HXW0	12	0.000183554	36.59	6440760	7406250	7803830	6365850	7229020	4810980	5009210	7804740	5956510	6439970	7927150	12300400	2585750	9021260	3746950	9459500	7442750	16077400	14219000
NASP	Nuclear autoantigenic sperm protein	A0A5G2QJ28;I3LRP1	21	0.000183554	32.35	8622010	8239930	8440320	8529790	8744280	7952010	7746660	8570520	10018000	9793770	7410800	6935920	7006530	8027640	5444750	7024650	7456160	5274690	6765220
TPP2	Tripeptidyl-peptidase 2	A0A287BD60,I3LEY6	53	0.000183554	50.7	7689350	7265160	8429170	8070610	7421630	7755500	8435210	8145800	7546130	7522260	7939340	7894440	7416720	7876240	7847940	8033620	6960490	7293970	8283420
TPD52	Tumor protein D52	A0A286ZLX7;A0A287A9S3;A0A287AG25;A0A287AIF3;A0A481BLE6;A0A5G2QTW6;F1RX99	6	0.000183554	29.95	7334170	6690630	8120950	8037910	7262890	7323880	8457430	7107650	6955590	7207930	8305160	8376620	7924350	7174570	9217760	8071260	8897780	7404470	7951080
SEC63	J domain-containing protein	F1RT28	24	0.000183554	34.08	7639520	7368960	6905500	7151600	7976290	6548030	7717810	7675800	7543750	7586910	8352490	7162150	7892460	7568030	9142520	8229810	7588050	8455990	8674460
RNPS1	RNA-binding protein with serine-rich domain 1	A0A286ZLK7;A0A287BFS1;A0A480JVL5	5	0.000183554	33.65	7641740	7288930	7806230	7036950	7931590	8781670	8044820	7937550	7654960	7174040	8064800	7425200	8016260	8161140	6983170	7032940	8001300	7846940	8111080
CTTN	Cortactin	A0A287AUL3;A0A287BKR0;A0A5G2QWJ7	19	0.000183554	28.73	7354890	7620070	7163480	7619140	7208230	7710880	7676210	6981590	8772190	8506190	7374510	7431460	7380950	7919930	8013750	7636770	9066020	8148250	7315830
FCGRT	Fc fragment of IgG receptor and transporter	A0A5K1V8G2;A0A5K1V8G3;E9LK24	7	0.000183554	24.75	7403670	8681740	9531680	8543380	7957730	7898650	8384300	8570040	7960250	7733990	7952780	7799110	5455910	6970530	6187270	8018370	6351300	6657780	8730100
LOC106504545	SERPIN domain-containing protein	F1SCC9	8	0.000183554	17.75	5020730	10497800	6517700	6996980	7233690	7263030	6004110	5979690	8604140	6721120	8585770	6310410	10384100	6733570	10291400	4677090	8612600	16828500	3415680
BUB3	BUB3 mitotic checkpoint protein	A0A286ZL07;A0A480MBC5;F2Z5F3	11	0.000183554	44.79	7434070	7638890	7819710	7523490	7753830	8222020	7819790	7776670	7944650	8080240	7700900	7479980	7602590	8210100	8479240	6612580	7446460	7668730	7430630
CRIP2	Uncharacterized protein	A0A5G2QBE4,A0A287A2M4	9	0.00455617	41.38	4803940	6227500	8545480	6852690	7845690	6559270	7079520	6010960	6357140	6708410	11908800	10017300	5867980	8348280	7039970	7536730	11423100	10025300	7440600
SSBP1	Single-stranded DNA-binding protein	A0A287A6V6	7	0.000183554	50	8950150	7830080	5386380	5551200	7542150	7892610	7379570	6974640	5913720	5874920	9023930	7992590	7368250	6853260	7543300	6845760	10020100	12688000	8890480
TBL2	Transducin beta like 2	A0A286ZQL1;A0A286ZX31;A0A287B5C5;F1RJN4	20	0.000183554	53.19	8110990	9481810	7735280	7900750	7564930	7466820	7735780	7936850	7260300	7599370	7105090	7927590	7018450	6674390	7699760	7806860	8414850	6958880	8055710
ACLY	ATP-citrate synthase	F1S0N2	37	0.000183554	41.42	4989020	5018020	8410850	7360240	9217550	7366620	6509180	7211220	10899500	10824100	5993710	5965540	11429000	9339250	9635210	6183940	6953790	8031130	5000990
DDC	Aromatic-L-amino-acid decarboxylase	P80041	17	0.000183554	32.92	4262530	6393430	7018290	4522140	7530960	6479030	5487210	6459240	4928140	4825190	11646300	8563010	7841570	8709530	10000200	10159700	8634620	10275900	12468900
TIPRL	TIP41-like protein	F1RPV1	9	0.000183554	42.7	7151380	7582700	7561090	7413590	7992480	7960520	7696340	8300970	7315650	6926000	7692300	7636520	7060490	8142910	6988190	8407090	7435100	8055750	8666080
DDRGK1	DDRGK domain-containing protein 1	A0A287BDR8;A0A287BPF3	8	0.000183554	36.45	7823700	8123700	7418300	6874910	8156430	7986500	7925700	7968640	7535340	8313260	7475800	6956970	6938870	7727420	7565190	7270000	7350880	7770260	8149550
PITPNB	Uncharacterized protein	A0A5G2QMX1;A0A5G2QY42;A0A5G2R4L6	17	0.000183554	66.42	7288940	7726340	7358150	7407800	7400830	7544820	7785320	8021660	7687790	7696690	7439750	7670650	7056340	7501940	7907620	8922920	7849700	7284740	7646210
COPS3	COP9 signalosome complex subunit 3;COP9 signalosome subunit 3	A0A5G2QP70;F1SB16,A0A287AZA3	13	0.000183554	38.5	7774360	7522670	8024320	7519790	7383590	7393380	7531020	7614470	7045510	7335890	7852330	7597390	7312360	8087030	7903110	8097000	7644790	7213340	8084280
PLAA	Phospholipase A2 activating protein;Caspase activity and apoptosis inhibitor 1 isoform 1	A0A5G2R0I9,F1SP80	27	0.000183554	34.58	8090680	8457390	7844890	7824840	7822540	7399400	7493000	7863640	7131160	7150820	8037980	8360030	7183160	7150560	6430440	8085010	7651720	6621890	8306310
ASAH1	N-acylsphingosine amidohydrolase 1	A0A287B5G7;A0A5G2QVG2	12	0.000183554	27.58	6496970	6636290	6157240	6983900	6807750	8604390	7674880	5889990	5809820	6008070	8062650	7567420	9269900	7184030	8971710	6387690	9801120	11381600	8808290
PSMD12	26S proteasome non-ATPase regulatory subunit 12	A0A480SMR6	22	0.000183554	55.92	7482630	7245480	7780570	7718500	8248810	7574140	7655020	7767850	6938040	7294830	7694620	8156710	6750770	6668620	7206510	8659430	6839480	7688940	8741450
SPRYD4	SPRY domain-containing protein 4	I3L9T3	11	0.000183554	62.32	9213830	8829140	6855960	7587250	7846610	7955780	8211350	7428280	7084840	7227860	6693690	7957720	7077840	6170290	7246000	7054880	8832250	7348490	7459360
CTSL	Cathepsin L1 isoform 1 preproprotein;Procathepsin L	F1S4J6,Q28944	12	0.000183554	31.74	6141330	7276950	6797430	7134750	6481820	6946170	6651230	5943700	9168380	9025180	6986680	6319750	7874290	7336030	11850500	6302500	8200530	9977070	7594480
EDF1	Endothelial differentiation related factor 1	A0A287BNW6;A0A5G2QM16	5	0.000183554	22.17	6921200	7529130	7712750	7783920	8827520	7656470	7695010	7657670	8435540	8117580	7119460	7886260	9204420	7395270	7824880	6845150	6860890	4973050	6942090
COPS4	COP9 signalosome complex subunit 4	A7Y521	23	0.000183554	73.65	7461690	6813490	7644750	7099400	6938540	7504660	7519060	7146490	7068500	7135060	8113430	7510270	7488590	8233100	8132090	8161930	7384180	7557390	8213070
SBDS	Ribosome maturation protein SBDS	F1RJJ3	18	0.000183554	63.6	7304730	7751670	6921870	7377640	7619350	6988580	6954100	7315480	7355520	7450120	7418970	7016770	8106180	8312170	8651100	7550030	7479680	7550750	7916420
PUF60	60 kDa poly(U)-binding-splicing factor	A0A287BBR9	20	0.000183554	41.58	7711940	8139990	7590690	7715450	7717320	7385270	7058430	7741280	8196670	7893180	7391640	7390330	7565680	7984470	7174370	7013780	7003520	6887550	7116880
SOAT2	O-acyltransferase	F1SGE4	8	0.000183554	20.93	9976950	10567800	7558680	10424500	7070890	6759950	7481630	8707030	8184500	8739100	5901760	6431150	6501580	6208450	5195320	8747940	5015830	6171850	6987080
MCCC2	Methylcrotonoyl-CoA carboxylase 2	A0A287B773,A0A5G2QSH7;F1SK15	22	0.000183554	42.34	8907550	8693300	9034420	7973680	6564990	8437620	7784550	7902140	7010300	7487070	5070530	5708740	7064670	6261390	7982740	6225700	8254860	9661860	6464740
LGALS3BP	Galectin-3-binding protein	A0A287A604;A0A5G2RLP2	11	0.000183554	31.69	2957400	5381850	5595210	5540170	4192890	7028660	4338710	4777270	4608840	4811110	7240980	6829070	19232200	6023150	31742200	6975150	2120250	2824180	9631020
UPF1	UPF1 RNA helicase and ATPase	A0A286ZYJ8	39	0.000183554	44.63	8124750	7973680	7249900	7554270	8016190	7928860	7572420	8124480	7933630	7805380	7591530	7599560	7410160	7162530	6615730	7483740	7292290	5546770	6776210
BCL2L13	BCL2 like 13	A0A5G2RKB0,A0A5G2QQ79	18	0.000183554	36.8	7246020	8723950	7708630	7639050	7270160	7722660	7777090	7814870	7216780	7619110	6823720	7923370	6764160	6063610	7590490	6903400	8557090	7719530	6643730
PMPCA	Alpha-MPP	A0A286ZRT5;A0A286ZTY9;A0A287A3L9;A0A5G2Q8L1	21	0.000183554	36.47	8371580	7575160	7479920	7233480	7935490	8017290	6980750	7381010	7069790	6734390	6971810	7285210	7617660	7027380	7356990	8061850	8909050	7502260	6174960
MACROD1	Mono-ADP ribosylhydrolase 1	A0A286ZRX4;A0A287BDZ2;A0A480XNH5,A0A5G2QVC5	6	0.000183554	21.6	8032970	8322620	9928900	7634170	7770860	9089440	8431230	8710090	5932780	5730470	7243960	7092060	7236370	6055400	6853560	5846640	6412630	9014570	6231910
LIPA	Lipase	A0A286ZVK3;A0A287AN93;F1SCY4	8	0.000183554	21.08	8833140	7997700	8237390	8054580	7588080	8167060	5755850	6944180	3436670	2940640	10146800	7314020	6204560	7172150	6006090	9445880	5900700	7258230	13961800
ATAD1	ATPase family AAA domain containing 1	F2Z5H2	11	0.000183554	37.67	7904850	8705510	6490750	7362600	7370210	6627950	6800780	7426860	6508990	7102400	7386860	7332080	8978280	6222130	8384600	7671880	7542610	5629600	9872040
PAK2	Non-specific serine/threonine protein kinase	F1SQW0	13	0.000183554	27.29	7281490	7449710	7434020	7492320	7713590	7981300	7201710	7346990	7603210	7236150	7558380	7094310	7812530	7980290	7791460	7255950	6729210	7435940	6887020
XPO1	Exportin 1	A0A286ZTK1	37	0.000183554	44.63	7972180	8243990	7895730	7848290	8120490	7178250	7532980	8191090	7063780	7314080	7598740	7453460	7214960	7114760	7018360	7250520	6680050	5728440	7371590
LOC100624788	UDPGT domain-containing protein;UDP-glucuronosyltransferase	A0A5G2QX61,A0A287A697,A0A5G2RMH0	21	0.000183554	23.06	5749770	5948900	7260410	5532150	7650930	5277120	6384260	7659450	5339560	5411470	9934610	12995100	7072440	5658440	4673760	11651500	9863940	3333950	13329600
PDHX	Dihydrolipoamide acetyltransferase component of pyruvate dehydrogenase complex	A0A5G2QSG9	11	0.000183554	32.73	7736790	6880910	6310670	6888990	6343120	6685050	6432930	6838440	7230810	6842700	7217060	7702510	8709810	7572850	7762650	7484440	9042790	9056540	7825630
ADCY3	Adenylate cyclase 3	A0A287BPU6	6	0.000183554	7.05	6212350	6673850	7985920	7432960	7308130	7061820	7288440	7168370	5380010	5512310	7767040	7946660	6899480	8041890	7756640	8762090	8480650	8371700	8299420
USP14	Ubiquitin carboxyl-terminal hydrolase	I3LIN5	21	0.000183554	46.65	7619920	7552490	7192660	7402990	6990510	7255410	6719000	7004910	6696550	6759540	7812690	7367460	7783770	7814500	7807600	8080130	7438360	7233910	7725650
FMO3	Dimethylaniline monooxygenase [N-oxide-forming]	I3LS94	22	0.000183554	49.06	6936320	10584600	7474190	4496560	7950110	12145400	9357460	9662280	6447280	6225640	5334180	8780880	9853500	11284600	5372870	5023420	5312990	3206630	4567300
CTSS	Cathepsin S	A0A287BNW9;A0A2C9F3B0;F1SS93	7	0.000183554	25.98	6469500	5688240	6346980	6513530	4866090	6195840	6350360	4517880	5188970	4899590	10435500	6852760	14509700	7101780	7465740	7160500	8487930	10903000	9829980
TWF1	Twinfilin actin binding protein 1	A0A287AEW7;A0A287AWN9;A0A5G2RDX5;F1SGZ8	16	0.000183554	42.22	7690240	7707780	7300240	7546980	8739430	7820510	7135740	8474210	7793100	7708600	7348170	7448440	6808850	6758470	5910070	8045970	7112500	5744150	6418580
OXSR1	Serine/threonine-protein kinase OSR1	Q863I2	11	0.000183554	25.33	7223650	7397030	7260990	7421630	7042330	7195340	6993790	7085980	6211380	6387790	7468240	7627880	6568110	7700340	8200430	8147160	7442150	8317120	7377000
SRSF4	PKS_ER domain-containing protein;Uncharacterized protein	A0A5G2R0S9,A0A287BH67;A0A287BSU8	10	0.000183554	29.6	9147320	7447270	7235380	7063720	7102790	7582400	7125490	6754730	6281450	6487090	7133670	6445960	7113050	6309570	7950590	6975260	8007790	8539560	8250960
AP1G1	AP-1 complex subunit gamma	A0A5K1VTT2	25	0.000183554	36.25	8964180	8028440	7908250	8140550	7162110	6784290	7419550	8050940	6372910	6533600	7358080	7703670	7114860	6112160	6589660	7359390	7483860	6888570	6578390
TARDBP	TAR DNA-binding protein 43	I3LNA4	8	0.000183554	28.99	7405660	6763940	7777790	7133630	7492830	7780590	7876450	7561880	7038670	7574520	7147060	7040690	7480770	7789390	6987290	6495920	7060670	6834370	7201670
CDH1	Cadherin-1	A0A287BPL8	15	0.000183554	19.14	8006140	8344200	6634310	7476000	6853940	7206330	7031730	7036280	7382060	7719620	7056590	6471340	6345690	6788450	8770560	7241070	6872480	6463040	8476750
SEPTIN11	Septin	A0A287AFS4;A0A287AIN9;F1RYS5	7	0.000183554	19.81	5987140	6153390	7258730	7437300	6937810	7495690	7045160	6892540	6826660	7060990	7895240	8314280	7555240	9894250	8080630	5802770	6397640	8236320	6709780
PDCD6	Programmed cell death 6	A0A287AKU6;A0A5G2R8F7	9	0.000183554	33.22	6815870	5970620	6691590	7221070	5929590	6838400	7630790	6638770	6537840	6613480	8083310	7175850	7594170	7908600	7986600	6924330	8746670	8223720	8334830
PMPCB	Beta-MPP	A0A480T8S4;F1SB55	15	0.000183554	35.99	8436830	7567330	7514600	7086200	7552520	7640910	7200650	7215320	6472240	6636000	7147760	7096890	7303410	7087020	6751580	7746230	8310130	6935900	5967140
TMLHE	Epsilon-trimethyllysine 2-oxoglutarate dioxygenase	F1RZS1	15	0.000183554	43.47	7459400	8557650	7169700	8203720	6396890	7900470	6415560	7304860	9616220	10081800	4637600	5422790	7394570	6640400	7576120	5643200	6749930	8237330	6200310
MGMT	6-O-methylguanine-DNA methyltransferase	A0A287ATP1;A0A287BQ22;F1SDK3	10	0.000183554	55.64	8978390	11958900	10924900	5353660	5365150	9866580	5495010	6449190	7534830	7558700	5675840	6769060	7559640	7818690	6868480	7077300	4527550	5033140	6722720
UGGT1	UDP-glucose glycoprotein glucosyltransferase 1	F1RQJ4	52	0.000183554	44.64	7892300	7609250	6810760	7847850	7663260	7686660	7998030	7560210	7116670	7145720	7058460	6541880	6797460	6167840	7138330	7200400	7718690	6037540	7028070
NDUFA6	Complex I-B14	F1SJP6	4	0.000183554	24.68	7748780	6061270	7238550	7564430	6566110	7236390	6544950	6917350	6901760	6734050	6577780	7523380	7218060	7319200	6589280	6960820	8443480	7774410	9037980
SRRT	Arsenite-resistance protein 2	I3LI05	26	0.000183554	32.57	7351390	7580790	7621850	6999250	7132250	7452160	6868770	7142960	7185630	7227240	6616150	7806460	7298930	7465240	7220240	6418690	7403540	7554560	6508860
VDAC3	Voltage-dependent anion-selective channel protein 3	Q29380,A0A5G2QH97;F1SE26;F1SE27	6	0.000183554	24.03	7163520	7848290	7161620	7189770	7203310	6147630	7412240	7211040	6732280	7132040	7612090	7584820	7250430	5812710	7369900	6370920	9277720	6776470	7396060
ENOSF1	L-fuconate dehydratase	I3LC92	20	0.000183554	46.95	7570970	6641350	8197860	7673140	5001520	6352800	6986910	6546350	5930350	5652590	5855330	8218390	6095420	6916690	8538180	8326480	7823910	8260870	9779270
PSMD6	26S proteasome non-ATPase regulatory subunit 6	F1SGF1	23	0.000183554	43.33	7382250	6951240	7885570	7209460	7501320	7022940	7267620	7228640	6938670	7139740	7229270	7591930	7208650	6773140	6873280	7531370	6342220	6779880	7340550
A1BG	Alpha-1B-glycoprotein	A0A286ZUY9;A0A287AAD5	12	0.000183554	20.63	5954080	7125260	6066510	6620080	7578610	9530000	8037950	8067990	6568520	5913050	8859370	7671840	6183440	4500530	6377490	7905940	6666650	7382550	8839640
CSDE1	Cold shock domain containing E1	A0A287B2T9;A0A287BM79	33	0.000183554	43.72	7667100	8011720	6551130	7058820	8667140	7550000	6877950	7732430	8506690	8371760	6779940	6167580	7201510	7056210	6216690	7118070	6758980	5476080	5815470
PRKAA1	5'-AMP-activated protein kinase catalytic subunit alpha-1 (Fragments);Acetyl-CoA carboxylase kinase	Q09136,I3LJD8	14	0.000183554	24.16	7283110	6759650	7412020	7229630	6121270	6681790	6628980	6242640	6221790	5873000	6814980	7066240	6806010	7477900	8740520	7862090	7154040	8306790	8557280
GMFB	Glia maturation factor	A0A287A6Y3;I3L5V7	3	0.000183554	25.74	6668760	6781200	6783330	7189300	6938010	6520690	6740030	6490470	6502770	6276920	6638590	7531670	7209130	7526570	7488460	7966910	7793190	8207500	7975450
SCRN2	Secernin 2	A0A287BJ40;F1RWI8	19	0.000183554	59.53	7065790	6491450	5496260	7011020	6413070	7655130	6864900	6690400	6525960	6781470	3705710	4412460	7001970	8527890	10234500	8172900	6604500	10137300	9375800
ARPC1B	Actin-related protein 2/3 complex subunit	B5APU6	11	0.000183554	35.75	6626450	5550840	7316100	7434870	6384580	6684340	7703120	6354140	5834660	6069720	9659650	7769760	9900220	6974930	6804930	6521200	7138850	7532910	6819940
MCU	Calcium uniporter protein	A0A286ZJJ4;A0A287ANK3;A0A5G2QQW0;A0A5G2QW89;F1SU78	12	0.000183554	47.74	8257220	8849360	6933390	6890210	4113960	4244560	4943000	4513190	7558100	8460730	9970680	4743440	8484820	8271500	7490790	8506810	5060240	7773410	10013100
MAP2K1	Dual specificity mitogen-activated protein kinase kinase 1	A0A287BK75;A0A5G2R297	7	0.000183554	18.58	7220950	8170900	6510930	6756060	8029830	7596830	7674070	7073630	6571100	7395640	8417430	5608890	8973810	7740740	7509140	6325130	6164700	4596780	6738620
LOC100515185	Uncharacterized protein	A0A287ARJ4;A0A5G2QJX6;A0A5G2QVG0	8	0.000183554	24.82	4980110	NA	NA	2970570	5163100	14745100	9354790	9896320	8337790	8843670	4281830	16002500	12503900	4555660	364787	7605690	NA	7901410	17280900
VPS25	ESCRT-II complex subunit VPS25	A0A287AAM6	9	0.000183554	36.63	6442550	7175780	6797690	7258980	6830100	7019900	6945810	6638240	6545500	6485180	6277500	6483430	7299320	7499590	8317200	7446670	7298370	8420330	7492550
SCO1	Synthesis of cytochrome C oxidase 1	A0A287ACH8	4	0.000183554	15.08	6805710	8529260	8304420	8091000	7389970	7200580	6135260	7291710	5829590	6204790	4588780	7335560	5673580	5827350	9305250	7244440	8094210	9556400	5191480
EIF5B	Eukaryotic translation initiation factor 5B	I3L8K4,F1STE8	26	0.000183554	23.1	7134140	7327210	7180610	7212430	8546220	7597930	7411180	8080100	7612330	7748620	7347170	6102070	7233390	7013790	6614190	6803870	6428000	5371910	5811780
IQGAP1	Uncharacterized protein	F1RMJ4	63	0.000183554	50.73	5715940	5884380	6258250	6281630	6363150	6838180	6678880	5698830	6418040	6580180	8983020	7470050	10265800	8511320	8255770	6897840	6996940	7995750	6208490
IGBP1	Uncharacterized protein	K7GQ35	11	0.000183554	41.59	7258170	7065620	6952400	7496420	7485990	7399400	7370550	7131580	7509880	7456950	6938290	7154010	6356070	6985190	6708600	7351610	6955500	5982070	6541080
MYO1C	Myosin IC	A0A286ZL61	37	0.000183554	41.05	6159560	6404340	7600210	7042210	6518460	6695080	6270200	6939550	6451960	6553760	8535700	7829010	6999400	7505700	6406810	6724340	7092020	7393150	8883990
PPP5C	Serine/threonine-protein phosphatase	F1RM25	16	0.000183554	45.89	6887920	6859100	7049990	7285270	8120780	6870400	6873130	7642790	6551840	6777860	7259640	7284210	6442850	7003510	6848480	7401230	6521890	6364060	7800380
LOC100622780	Uncharacterized protein	A0A5G2R1G6	2	0.000183554	6.61	6838710	8700060	7607640	7470620	7486560	6863570	7370760	6524870	7087580	7774150	7728410	6985240	6081050	7214590	5573570	6153050	6730670	6318810	7035940
PPP2CA	Serine/threonine-protein phosphatase 2A catalytic subunit alpha isoform	P67776	1	0.000183554	4.21	7371850	7799050	7404790	7410410	8001900	7480800	7781180	7718920	7919670	7027320	6913050	7088970	6715860	6414960	5448610	6415690	6097850	5911330	5903730
PRCP	Prolylcarboxypeptidase	A0A287AQY0;F1STV0	11	0.000183554	24.14	6730880	6960640	7655130	8192710	6472370	6991530	8326280	6934000	5491710	5624780	7039010	7895500	8199290	6074470	5952600	5571970	7276460	6986670	8396700
RWDD1	DFRP_C domain-containing protein	A0A5G2R1Y3;F1RX91	4	0.000183554	25.17	6450900	5773110	6522090	7081720	7594530	7314520	6899950	7486760	6374700	7343860	6729090	6399250	6616250	7184400	8553480	7162520	6777710	6933980	7523270
FGD4	Dynamin GTPase;Dynamin-1-like protein;FYVE, RhoGEF and PH domain containing 4	A0A287B878,A0A287B0Q6;A0A287BMW9,A0A287ALB3	51	0.000183554	39.65	6748590	6547370	6490910	6659180	7425830	6536470	7516040	7343540	6394590	6661260	7565640	7628810	7549410	6021680	6099670	7305120	8440700	6137650	7488660
LSM4	U6 snRNA-associated Sm-like protein LSm4	A0A5G2QJK8;A0A5G2RE37	4	0.000183554	14.96	7200070	6852160	7262470	6995200	7216900	6761210	6780410	7044450	6593470	6391230	7211350	6961900	5970250	6951880	7167060	7299330	6841020	6976780	8055680
GLG1	Golgi apparatus protein 1	A0A287AYN4;A0A5G2R7B7;A0A5G2R863;I3LPL7	42	0.000183554	38.28	6926110	6974950	6568640	6399610	8118730	6759120	7484900	7381190	8073080	8196370	7400090	6444070	6566970	6136480	6203320	7198630	6990480	6414340	5981590
VTA1	Vesicle trafficking 1	A0A287AY26;A0A5G2QAP4;F1S6Z8	8	0.000183554	32.25	7142480	7647050	6853420	7284960	7115660	7353230	7228470	7183140	6289360	6491690	6951190	7320460	7083390	6832430	6991460	7262170	6688130	6019650	6406160
BCAT1	Branched-chain-amino-acid aminotransferase	A0A287AGX5;A0A287AWV7	12	0.000183554	31.69	4307090	4528630	2894770	4703060	5027890	3353890	3158360	2449470	8163190	7940270	7604920	6093920	10150000	11253800	14470200	8862080	8289920	11107700	7322040
CELF1	CUGBP Elav-like family member 1	A0A286ZWG9;A0A287A4M6;A0A287A7H4;A0A287B4N3;F1SID9	8	0.000183554	21.1	8008790	7424940	7179620	6722140	7648060	7647150	7418020	7332790	7309060	7090300	6433320	6585850	6983170	7097610	6191000	6335280	6775180	5305170	6103380
GRPEL1	GrpE protein homolog	A0A287AD92	11	0.000183554	50.93	7047060	6095150	6135880	6901920	6864760	6232390	6367700	6778840	6959430	6873640	6675580	7167710	6839320	6216420	8295500	6963930	9227160	7413300	6484630
FADS6	Fatty acid desaturase 6	F1RV71	5	0.000183554	14.83	8580160	10108200	9018770	7570550	6735500	6773050	7234130	8343350	7243840	7604260	6675970	7537820	6888420	6123650	3853660	8161310	5273920	1632000	6127120
DPP7	Dipeptidyl peptidase 7	A0A286ZJD8;A0A5G2QK18	9	0.000183554	25.95	6712060	5909420	7125370	6773330	6139020	7346940	7483400	6498900	5175720	5682500	5736160	7451800	7330660	8475220	6803210	4998710	10451000	8033310	7247120
CBR3	Carbonyl reductase 3	F1SGX4	11	0.000183554	41.52	7185400	8649060	8282810	10430900	6318300	5318720	5253470	5757480	6888310	6593720	6199540	5526540	9988740	12185200	6439880	5690800	4201470	6167580	4206130
ARL8B	Uncharacterized protein	A0A287B0I4	5	0.000183554	18.92	7394940	7259940	7946050	7919080	7262030	6661210	7371580	7282450	6657860	6512350	7253510	7121590	5306780	5543530	6113380	6489440	6633060	6380650	8129330
RAB5C	RAB5C, member RAS oncogene family	A0A287BN36	4	0.000183554	30.09	7055570	6884740	6821140	6238970	6686000	7491300	7444380	6745230	6953130	6947250	6885330	6654670	7715760	7388100	6975270	6250170	6419380	6979560	6685920
LMF2	Lipase maturation factor	A0A287BK80;F1RXT9	11	0.000183554	15.06	8003980	9617320	7006990	7448890	6558440	5937060	6684880	7013730	7768330	8549900	6339610	6559360	5619650	6516770	6141840	6156630	6623050	6454140	6216130
IPO7	Importin-7	I3LDM3	21	0.000183554	24.95	7347080	7493310	6995060	7207650	8556710	6720860	7185480	8038260	7354040	7722180	7022720	5981810	6384360	6974320	5813590	7136130	5388650	5563140	6286810
XPNPEP1	X-prolyl aminopeptidase (Aminopeptidase P) 1, soluble	K9IVF7	23	0.000183554	38.74	6202180	5586180	6386430	6244360	6097320	6551960	7023470	6470860	5804420	5814890	8112410	7389620	6801960	7556840	7447170	8855250	6925490	7876500	7986270
PSPC1	Paraspeckle component 1	A0A286ZKW2	14	0.000183554	37.24	6266890	6801140	7087970	6723950	6121100	6872530	6393140	6876850	7619320	7393320	6941660	6304820	6184340	7576970	7930180	6339040	7094540	8396500	6177090
SAFB	Scaffold attachment factor B	A0A5G2R206;F1S7J6	11	0.000183554	12.54	6666070	6830200	7298710	6684550	6989510	6989690	6613740	6821950	6888450	6985810	6746730	6635110	6554150	6821900	7747720	6321750	7204290	7342980	6624150
STX12	Syntaxin 12	A0A5G2QFC9;I3LHT9	9	0.000183554	38.55	6303570	6782890	7150810	6818930	6985980	7370480	7283930	6801020	6983170	6723710	7469100	6640960	6976470	6871820	6674060	6539260	7107630	6745480	6285170
PAFAH1B1	Platelet-activating factor acetylhydrolase IB subunit alpha	Q9GL51	19	0.000183554	46.59	6918250	6424010	6615190	6723760	6780420	7164810	7154590	6752500	6379280	6557390	7273980	6728160	7245630	7362880	6434720	7016790	6632170	6699650	7527180
COPS8	COP9 signalosome subunit 8	A0A5G2R7V4;A0A5G2RIY7;F1SM07	5	0.000183554	51.45	6458300	6387830	6916910	5965340	6291190	7208170	6764960	6302670	6303300	6772220	6695690	6631360	6958080	7623130	7155890	7104210	7250610	7483050	7756240
LOC100515394	UDP-glucuronosyltransferase	I3LC60;I3LJ68	4	0.000183554	11.15	4886420	7221210	10466100	10578700	9326010	5397490	6609960	6349140	5786940	4831000	11831800	12151800	9662370	7239320	NA	7121420	3581720	NA	6747190
TMEM214	Transmembrane protein 214	A0A5G2RDP6	18	0.000183554	33.33	7761060	7897690	6619780	7656290	8100950	6303330	7545320	8428660	7257540	7515590	6486200	6040020	4994830	5605090	6046350	6831450	5588560	5559420	7196200
LSM8	U6 snRNA-associated Sm-like protein LSm8	F2Z5P9	5	0.000183554	81.25	4694360	6141430	7056970	6266990	7229030	7433410	5987760	6632290	5832120	6050410	6590900	7452130	5322630	7258760	7986570	7495390	6690840	9068000	8075430
BCLAF1	BCL2 associated transcription factor 1	A0A287AKI0;A0A287BLS0	18	0.000183554	20.96	6348350	6012660	6424880	6171390	6761210	7014340	6683270	6436220	7117040	6758760	6617140	6275980	7285420	7627010	7735140	5805280	6840270	8696610	6468690
ITIH1	Inter-alpha-trypsin inhibitor heavy chain H1	Q29052,A0A287B3S3	21	0.000183554	24.06	6227550	8136230	6812920	7260650	4643750	6953390	6319600	5845910	7245700	7326970	8334070	6936440	7337980	6471580	6517830	6841820	5945400	5551180	8369080
HCLS1	Hematopoietic cell-specific Lyn substrate 1	A0A480K0V3;A0A5G2RI34;F1SPE8	15	0.000183554	33.6	5554010	4416520	8180210	6767600	6104440	6557880	8229580	5901800	4828530	5033250	10794800	6924910	10993300	7776530	6174190	5573410	6868170	6529720	5866730
MCFD2	EF-hand domain-containing protein	I3LV84;K7GQY4	5	0.000183554	55.56	6586770	7069950	8153130	6770070	6797620	6453630	7292810	7479020	7253030	6887460	5970440	8217510	6399220	5951160	5112190	8065000	7283500	4891910	6364930
HSPH1	Heat shock 110 kDa protein	F1RST0	30	0.000183554	49.24	7044490	7222680	6693260	7085460	9939980	7314900	8094590	7803650	7337910	7112970	7295520	5945350	9549180	6932840	6127440	5858380	4041170	2568020	5013980
UCHL5	Ubiquitin carboxyl-terminal hydrolase isozyme L5	Q06AT3,A0A287A7N5;F1SAA5;F1SAA9	14	0.000183554	44.68	7066890	7086890	6364870	6721810	7149230	6496700	6058810	6715360	7298470	7113700	6512430	5488690	6808840	7638680	6674870	6961420	6920700	6897270	6825870
SNX6	Sorting nexin	A0A287AGT7;A0A5G2QPB2	11	0.000183554	28.46	5730360	6976080	7801810	7709310	6230830	5819100	6013400	6880180	6305640	5574910	6903880	7956190	7377500	7275030	6185500	7212520	6420010	6767630	7343190
EVA1A	Eva-1 homolog A, regulator of programmed cell death	A0A286ZN58	3	0.000183554	31.65	7275470	6709440	6448500	7339940	8166590	6008080	6052440	7488500	8017130	7969200	6189250	6501690	7478290	5091550	7054990	7078020	6938540	5776520	4731500
PPP1R1A	Protein phosphatase 1 regulatory inhibitor subunit 1A	F1SR48	4	0.000183554	21.66	6359140	5977650	6211540	6313680	6694910	7563620	6533050	7958950	5710500	6063630	6339900	6543430	5464420	8491660	8078220	7263560	6318480	6656710	7670770
SURF1	SURF1-like protein	A0A286ZU53;A0A287B4H7	9	0.000183554	28	6407060	7628180	6451230	6753140	6478780	6354090	6303160	6070060	7515050	7300860	5818600	6706720	6884780	5507950	6931860	6556760	7186510	7943340	7391730
NUP93	Nuclear pore complex protein Nup93	A0A287ACN4	32	0.000183554	45.04	6435180	7064050	6923240	6858020	7141340	6470960	6383300	6807500	7286520	6993930	6451270	6470340	6517990	7120080	6491900	6155710	6925830	7211220	6427140
HARS1	Histidine--tRNA ligase, cytoplasmic	F1RGD9	14	0.000183554	35.76	6772640	6814640	6655320	6678230	6686890	6779070	6481840	6909010	7146400	6492180	6942520	6632750	6793380	6732020	6392470	6934130	6464570	6380570	7330880
PAPSS2	3'-phosphoadenosine-5'-phosphosulfate synthase	K7GRA6	22	0.000183554	44.19	9670450	8668900	7234720	7367420	8185940	9199520	8356790	6695200	5708010	5422950	4768160	4618620	6503760	7397280	5885860	4938040	4335400	6899290	6105440
RER1	Protein RER1	A0A287ASF7,I3LJI0	5	0.000987817	34.16	8179250	7348310	6502980	6419870	7244670	6126600	7370690	7439550	7568830	7752560	6882510	6185410	7474280	6145450	5945780	6323280	6487780	4472500	6045540
APC	APC regulator of WNT signaling pathway	A0A286ZQ97;A0A286ZSN0;A0A286ZZG9;A0A286ZZK7;A0A287A1U9;A0A287A4J7;A0A287AEB8;A0A287B1C5	2	0.0039507	0.67	13563300	NA	NA	17134000	NA	NA	14786900	18835800	17120400	18339200	NA	8346620	NA	NA	NA	NA	6781520	12993500	NA
ACTG2	Actin gamma 2, smooth muscle	A0A286ZWJ1;A0A287B0H6;A0A287BGY0;A0A480K2S5;A0A5G2R0X5;F1SLG5	1	0.000183554	3.22	6973020	5968210	6421700	6908750	6308870	6671190	6175860	5779010	6651320	6980440	6806540	7625970	7500970	7489910	7148010	6806820	7430210	6374820	5755270
CFI	Complement factor I isoform 1 preproprotein	A0A287AQ20;A0A5G2RG63;F1S133	16	0.000183554	28.62	5716850	5670410	6469250	5962300	6453750	6896260	7947520	6189930	5982100	5706880	9585890	8665020	7523880	5656340	5339860	7505660	7083050	5807420	7482420
ALYREF	Aly/REF export factor	A0A287BET5	6	0.000183554	33.2	6709510	6261660	6459660	6760870	6625610	6544260	6178390	6686060	7047510	7066610	6989820	6712940	6588000	7140510	7282000	6442700	6479880	6820310	6741510
EHD3	EH domain containing 3	A0A287B1T2	16	0.000183554	34.39	6371030	6286020	8052430	6684590	5393030	7531190	6527810	6987220	6450850	6392970	7695530	7057590	5937020	6150080	6135350	5564330	7058720	7237970	7981200
GCN1	GCN1 activator of EIF2AK4	A0A287B2G4	111	0.000183554	50.21	6912890	7613870	6829690	7256000	6820310	6404710	6432010	6948960	7246270	7224440	6479700	5836230	6634630	6712150	6550590	6389270	6860450	5992550	6280760
IPO5	Importin 5	F1RP44,A0A5G2RIC0	34	0.000183554	48.28	7677570	7716740	7526460	7691480	7990710	6122550	7539720	7970200	6249000	6401360	7765460	6939500	5841610	6051930	4948610	6999940	5248780	4161870	6433920
LOC110255172	Uncharacterized protein	F1SSB1	9	0.000183554	27.03	6398380	3056040	11643800	6722600	4131000	6094430	11811400	7088750	3650100	3666920	2956920	6569720	4072330	5740230	18880100	6412160	3100650	6459540	8731320
NNMT	Nicotinamide N-methyltransferase	Q06AV1,F1SM63	10	0.000183554	39.39	3779300	2200550	3165090	3504430	5307880	4253440	5982910	3832340	2999910	3083670	6886980	4409340	8389110	5636280	11554400	7508940	11811800	24549100	8196190
HP1BP3	Heterochromatin protein 1-binding protein 3	A0A287BD17;F1SU06	15	0.000183554	26.78	5481690	5058510	7941170	5321810	5691440	6438390	7569420	5992410	5470510	5134760	6728480	7491930	6674310	8237960	7539290	6384820	6762600	9546430	7262890
EHD1	EH domain containing 1	A0A5G2QIL8;A0A5G2RHH2;F1RQR4	20	0.000183554	40.36	7002900	6655560	6508170	6352560	8513830	6854090	7518070	8183600	7156170	7125290	7055580	7622820	5518930	5682990	4582390	6735630	7138650	4635520	5732260
EFTUD2	116 kDa U5 small nuclear ribonucleoprotein component	A0A287A5P3;F1RQZ9	39	0.000183554	53.36	6735170	6425350	6925530	6529300	6887220	6813780	6468000	6608000	7162380	6913460	6202450	6589690	6845980	6834940	6752840	5974410	6309930	7273530	6205470
NSF	Vesicle-fusing ATPase	A0A5G2R0I8;F1RRS3	31	0.000183554	41.62	6834550	6452440	5949380	6545870	6517270	6767910	6529560	6572460	6949030	6806980	6246870	6334920	6703300	7071690	7569540	7083320	6458760	6509540	6468000
DAO	D-amino-acid oxidase	P00371	13	0.000183554	35.16	5254130	8572440	12939700	8855940	8503090	8326400	7300140	7630250	3754890	3865480	9047620	3941770	8675760	5121120	4395610	7956230	3673650	2032440	6504450
TAT	Tyrosine aminotransferase	F1S3D1	21	0.000183554	55.07	5783770	4093940	3175020	4606890	4669090	3225930	4053650	3166210	4650940	4481270	6268390	8240400	6559750	6566360	10608200	9609180	7830090	19758500	8974710
NADSYN1	Glutamine-dependent NAD(+) synthetase	A0A5G2QZ31;I3L939	22	0.000183554	35.45	7182110	7358340	5961570	7574770	4964230	5256330	8027550	5521410	7503900	7299740	4995930	6391830	4430830	4107590	7782510	7976620	7966910	8928060	7063200
ACSF3	Acyl-CoA synthetase family member 3	A0A286ZYB0;A0A287A933	25	0.000183554	42.42	6109330	7765940	6361460	7539810	5390150	5682920	5523370	7165170	6096360	6055640	6479130	5629410	6983720	6259920	7154020	7073890	7388670	9313680	6244920
OCIAD2	OCIA domain containing 2	A0A287AG78;A0A5G2R6P9;F1SE82	7	0.000183554	46.75	10207900	11808400	7014560	7258870	7506090	7748590	7320260	9755660	5486180	5961090	4962950	4845550	4388420	3617940	4386690	5603050	5930610	6431340	5713720
SIGLEC1	Sialoadhesin	A7LCJ3,A0A286ZYH0	41	0.000183554	26.76	5613240	5227780	7101820	5942260	4764890	6005740	5827540	5389760	4079320	4109340	8700480	9019030	11071000	4716220	10996200	7602370	4875050	10267500	4507210
SF3B1	Splicing factor 3B subunit 1 isoform 1	A0A286ZHW0	45	0.000183554	41.79	6722920	7146330	6950200	6628680	7090600	6553300	6867550	7029490	7296980	7101420	6207640	6399910	6321420	6360730	6500960	6067640	6188910	6084850	6055350
STAU1	Staufen double-stranded RNA binding protein 1	A0A286ZQP6;A0A287A9K4;A0A287B676;A0A287BM04	19	0.000183554	38.14	7179910	7867410	6802330	6418630	7546480	6966640	6896590	7262790	6659780	6802970	7120980	6987890	6670780	6229750	5161670	6871550	5951300	3663230	6295650
SEPHS1	Selenide, water dikinase	A0A287ATR6;A0A5G2RIL0;K9IVF4	10	0.000183554	40.86	5504300	5814000	7511280	6494930	7090940	6506630	7101230	7022260	5419530	6028890	7061510	7059740	5388130	6820520	6356940	6293050	7078770	7666960	6980780
TXNRD2	Thioredoxin-disulfide reductase	A0A287BQ74;A0A5G2QU67;A0A5G2RCW8;F1RHN4	13	0.000183554	23.43	7751280	6490910	7048580	7261050	5724950	7159630	7536300	6610390	5647710	6197380	6278810	5906380	6614320	5745820	7627540	6231820	5378150	7897940	6034120
APOOL	MICOS complex subunit	A0A5G2QPN0	9	0.000183554	44.03	6333580	6431340	6035610	6321850	6022110	6615190	6345840	6712900	6240850	6421280	6473480	6559140	6214330	5391720	6807260	6441320	7991050	7625560	7931570
OSBPL1A	Oxysterol-binding protein	F1SBB0	16	0.000183554	22.34	8687170	9313540	9286560	8238400	7785930	6860760	7345310	8231030	5254300	4842320	7020210	7934540	5294230	4746060	3678980	6953190	5403230	2597540	5329560
LOC110256441	Uncharacterized protein	A0A287AFU9	3	0.000183554	13.18	3698990	5607240	23036700	2203880	6463970	6225830	6568130	4870870	5213890	5710230	6786640	11288800	5507610	9334430	3310420	7712710	4763550	4364880	1886480
CBS	Cystathionine beta-synthase	A0A287AQV4;A0A287AYK3	16	0.000183554	30.44	6451240	7263800	7002860	5642500	7715530	7875630	7401820	6418880	4737790	4526420	3366620	4609710	6138840	4168120	12981600	4514930	8602330	7298900	7799090
ABAT	4-aminobutyrate aminotransferase, mitochondrial	P80147	22	0.000183554	53.8	7893860	6999120	8006590	7165670	5896910	7337870	7664000	6771320	5107280	5202600	5417170	8238460	4746450	4488140	6356190	5563560	8528890	4951980	8074920
TMEM33	Transmembrane protein 33	A0A286ZXJ3	8	0.000183554	20.86	7763970	7859720	7208720	7170020	9153090	5249480	8923240	8546090	6009450	5453220	7415590	6335500	5346570	4257950	6063360	7427100	3922770	3491830	6501790
MAGT1	Dolichyl-diphosphooligosaccharide--protein glycosyltransferase subunit MAGT1	A0A5G2QI55;K7GKA5	5	0.000183554	14.25	6441360	6763960	6413600	6540090	6645010	6174330	6361340	6201300	6939790	7025000	6306410	5730600	5786750	5637360	7110450	6901810	6949610	7101080	7015760
RALY	RALY heterogeneous nuclear ribonucleoprotein	A0A286ZLQ8;A0A286ZYT0;A0A287AKP9;A0A287BLC1	8	0.000183554	21.07	6319090	6854070	7057500	6513330	6849680	6629920	6352380	6010110	6798590	6692030	6334940	6850660	6407720	6360130	6696710	6119540	6288470	6780990	6100110
ANKFY1	Ankyrin repeat and FYVE domain containing 1	A0A287B5D6,A0A5G2Q9F8;F1RGQ5	34	0.000183554	32.71	6845500	6943480	7379750	6854790	6499220	7177270	6983200	6599390	6188500	6248710	6402570	6609940	6229020	6062520	6317100	6441030	6058250	5853480	6182220
SLC25A21	Solute carrier family 25 member 21	A0A287B5T0;A0A287BCR8	9	0.000183554	31.77	7270390	7762070	7263540	7320030	7110300	5847460	6989220	7379200	6045310	6317360	6302080	7513750	6084610	4085140	5410310	7056200	6017100	5906110	6082720
SF3B2	Splicing factor 3B subunit 2	F1RU38	31	0.000183554	37.99	6529570	6714210	6591550	6567170	6243930	6400870	5932030	6882930	7069050	7191020	6386430	6118380	6675600	6792320	6793350	6100820	6155670	6300110	6172380
PRXL2A	Peroxiredoxin-like 2 activated in M-CSF stimulated monocytes	A0A287ACV7;F1SEQ7	12	0.000183554	45.87	6671090	6340080	7843500	6747670	6077140	5772800	7212320	5877330	5325170	5293780	7552060	7591680	7530210	5269970	5953590	6474840	6590980	7286630	5965430
LOC100520329	Amine oxidase	A0A286ZI83;A0A286ZPA0	4	0.000183554	7.58	7659580	7281430	7057500	6596920	6193890	9377260	9468130	8839050	4329480	4418860	5729160	5241490	5033800	6799710	6145170	4786710	4738860	7761620	5631410
C10H9orf64	Queuosine salvage protein	A0A286ZQB1;A0A480Y9B4	11	0.000183554	34.29	5157520	6435990	7727800	6277420	6757240	7366800	7451920	6580600	4853410	4671950	6556070	7108720	5220650	5997970	6934220	8204800	6339080	7156650	6178440
CD47	Leukocyte surface antigen CD47	Q9GKE8	3	0.000183554	10.23	6116180	6720390	7556410	5911090	6036610	6130570	6571110	6583130	4849010	5653290	6782510	6898160	6172030	5408400	7491910	6573950	6316920	7011080	7984530
HKDC1	Hexokinase	A0A286ZQ27	24	0.000183554	30.21	5891630	10850400	4936360	7631400	7172640	5134690	4468080	5732690	7806100	7277870	6095410	3824360	8165380	5987620	7337130	6413330	4623200	7239090	6168610
SON	SON DNA and RNA binding protein	A0A287BK71	30	0.000183554	14.51	6663490	6340580	6561280	6982120	6651320	6517990	6212200	6485770	6705480	6374920	6242700	6374430	6320000	6564970	6605830	6052950	6495160	6366580	6059130
SAP18	18 kDa Sin3-associated polypeptide	A0A480ULF1	3	0.000183554	20.35	6775870	6513240	7085980	6945430	7012370	6817060	6351220	6441440	6539240	6454100	5924480	6465110	6014990	6196420	5900930	6036700	6687790	6159550	6241270
DNM2	Dynamin GTPase	A0A287B8X7,F1S593	22	0.000183554	29.53	6447130	6014960	6654850	6231690	6620860	6657770	6267970	7046870	6407020	6518310	6557970	6533980	5692200	6323490	5939390	6512660	7242620	6406080	6443090
SLIRP	SRA stem-loop interacting RNA binding protein	A0A5G2QQ58;I3LKV0	5	0.000183554	45.58	6268080	5650090	5766890	6427710	7432480	5993600	6684460	6943730	6141750	6794180	6622240	6020570	5597500	5990820	5738950	6041100	9462570	5786870	6884190
CPNE3	Copine 3	A0A287A5A7;A0A287B2X0;F1RXD5	17	0.000183554	43.1	6742750	7346600	6446800	6759240	6603500	6774920	6748480	7299620	5842460	6032150	6264050	6642300	5502010	6030810	5621060	7578180	5738560	5767110	6280790
SAE1	SUMO1 activating enzyme subunit 1	F1RM03	11	0.000183554	44.51	6001310	6061400	6009390	6861930	6397760	6151960	6070690	6025000	6674420	6253840	6198110	6122720	6699760	6984400	7198130	6276310	6833450	6910830	6260040
PTRH2	Aminoacyl-tRNA hydrolase	F1S227	6	0.000183554	46.93	7304030	7288950	6498610	6818230	5947990	7512890	7671440	7799990	5648920	6296780	5666730	6271500	3598330	4908850	6843270	5498710	7544830	7123810	5733910
PPIL1	Peptidyl-prolyl cis-trans isomerase	A0A287AFF5	5	0.000183554	35.54	6240310	6066690	6714850	6165020	6201300	6342400	6140530	5951340	6281870	6213360	6278640	6182450	6429030	6909620	6487040	6026720	6583290	8105640	6527130
SUGT1	SGT1 homolog, MIS12 kinetochore complex assembly cochaperone	A0A286ZQC1	15	0.000183554	62.31	7004350	6459520	6961230	6658680	7839890	7169430	6909850	6397300	7304660	7292910	7345530	5378070	6216690	6407940	6124700	5992250	5065450	3764760	5454480
OAS2	2'-5' oligoadenylate synthase	A0A286ZK05;A0A287A8Q1;A0A5G2QPJ5;F1RKA7;Q56VQ1	15	0.000183554	31.58	1845290	3869370	3587840	3788320	2034600	2436400	2005130	1813180	2060730	1988900	7273470	4516900	25474900	3283640	32014700	9010840	1711610	4110260	8723000
CYB5R1	Cytochrome-b5 reductase	A0A286ZXF1	10	0.000183554	25.87	6011810	6364810	6608220	6780880	6431560	6013460	5056770	7193680	5442840	5760100	6632520	6295780	5972540	5316890	5460060	7391770	8121820	6012400	8523200
GSDMD	Gasdermin D	A0A287AI95;F1SEV7	8	0.000183554	22.88	5721700	5535470	6696220	6593450	5752580	6536280	5648070	5713180	6170840	6500780	7384980	5794610	7908990	7388220	7329160	5846280	5394610	8305020	5129330
HMGB3	High mobility group protein B3 isoform b	A0A287BHQ2	6	0.000183554	26.24	6152230	7592820	8264130	7555150	6922740	6133450	5912710	6778820	7230040	7185940	5842500	6682440	5809720	5894860	4630260	5049150	6473410	5555280	5519220
LIMA1	LIM domain and actin-binding protein 1	B0KYV5,A0A5G2QDK2	22	0.000183554	30.29	6128200	7362080	4923660	6056810	4905160	5043800	6124800	4538840	7429110	7579260	5828100	5909110	7319790	8027440	7725320	5613830	6483470	7819940	6330790
NUDCD2	NudC domain containing 2	A0A287APJ0	4	0.000183554	35.44	6381700	7463000	6808350	7122930	7681370	6410240	6818900	5929240	6812440	6414570	5355620	6806720	5413110	6097420	5668820	6457130	5734190	6162010	5589920
LSM6	LSM6 homolog, U6 small nuclear RNA and mRNA degradation associated	A0A286ZKR5	3	0.000183554	18.55	6117020	6324710	6414460	6839520	6551870	6064750	5809620	5905020	6206920	5836710	6421230	6731680	6110230	6906840	6751230	6589940	6502390	6812570	6224100
EML4	EMAP like 4	A0A287AHD3;F1S4U9	27	0.000183554	28.33	5973530	5768370	5931220	5958090	5378380	5767380	5549330	5339190	5402120	5468390	6127020	6854050	6143390	6382250	7848580	6159020	7940440	9166380	7941220
PARP1	Poly [ADP-ribose] polymerase	I3LDH3	28	0.000183554	35.79	7076860	7364040	7500090	6407120	7433950	7036130	6772960	7935650	7105140	6982070	5960320	6369630	5513100	6019740	4320660	6678280	5378020	3738020	5480250
FBLN1	Fibulin-1	A0A287AL89;A0A5G2QCT3;A0A5G2R662;F1SM61,A0A286ZLN2	5	0.000183554	6.59	6125330	6806830	7682690	6836530	7036310	7129160	7006240	8030700	6170960	7415320	6668980	6294890	5592040	6727440	3386630	6365380	4745370	5203480	5516100
LAMP1	Lysosomal associated membrane protein 1	A0A5G2R3I8;F1RN44	5	0.000183554	16.71	5380610	6447770	6589600	6913340	6048530	6662420	4930080	5201440	6268350	6064030	5554700	7638600	5537190	5696330	7241390	7448360	7112790	7638840	6296020
YAP1	Yes1 associated transcriptional regulator	A0A286ZNK4	8	0.000183554	31.02	6046200	6120290	5308890	5676380	5148010	6200780	6719550	5976640	6360450	6227660	6562820	5681860	7175040	8268790	7113800	6420890	5947890	6602930	7077940
ALDH1B1	Aldehyde dehydrogenase 1 family member B1	F1ST54	16	0.000183554	43.52	6325820	5526360	6697620	6686090	7279740	6607520	6700390	6974840	5691810	5572620	5258270	5486620	5913570	6983730	5096550	6626540	5871120	9486550	5584200
ASPH	Aspartate beta-hydroxylase	A0A287AT82	25	0.000183554	38.71	5985980	6929070	6875300	5860230	6490110	7086710	6591330	7096780	7264220	7320260	5538770	6362110	6859530	6251940	6283210	6016380	5572640	5050080	4868530
CASP6	Caspase 6	A0A5G2QXI3,A0A287B811	12	0.000183554	35.96	5769940	5627280	8275850	6735960	5480220	6613980	7893090	7244830	5847610	6445040	6792980	7517300	4866820	4925140	6772390	7107730	5080890	4452220	6727450
APOH	Apolipoprotein H	A0A286ZFW3	10	0.000183554	41.45	5060920	5325390	6266570	5409130	4784210	6183840	5881760	5119380	6051470	5711770	8088410	6359500	6682900	6070160	8622470	6979760	6730870	7509460	7218870
CBR4	Carbonyl reductase 4	F1RIX8	8	0.000183554	51.48	6826810	5036860	4277980	4363970	5874020	6873910	6219860	6475030	6773370	7134600	6594090	4250410	10041200	7578500	8447250	6276720	4525820	5162350	7311080
STRBP	Spermatid perinuclear RNA-binding protein	A0A287B5H3	13	0.000183554	20.54	6313290	6953080	7035600	6887150	6834480	5889490	5609750	6354750	5776880	6142780	6278860	7396160	5956730	4950940	6448810	6152210	5583350	6249790	7204270
TOLLIP	Toll interacting protein	A0A287A3T1	9	0.000183554	32.35	6162700	5857070	5566550	6205670	5876570	6861290	5934070	7137460	6531730	6416170	6662450	6004920	5895250	6884290	5513200	6446690	6508470	6485160	6837600
COPS6	COP9 signalosome complex subunit 6	A7TX81	11	0.000183554	46.44	5666640	5833610	6529900	6122580	6116220	6125560	6123430	6067570	5938810	6028190	6600260	6369190	6184630	6652100	7111000	6682820	6348780	5857140	7161460
DHRS7B	Dehydrogenase/reductase 7B	A0A286ZZM8;A0A287A1V9;A0A5G2QPY2	13	0.000183554	41.41	6597390	7759380	6496730	6289480	6489460	6330800	6847360	7019970	5675400	5969360	5901700	6244440	6121320	5003280	5681590	6555450	5658290	5747460	6970870
F9	Coagulation factor IX (Fragment);Christmas factor	P16293,A0A5G2QQB8;F1RQ75	10	0.000183554	26.41	4907650	5897370	5514620	6119220	5546450	6230800	6428890	6016820	6511040	6440970	7002910	5805630	5524060	5440970	8736360	6721760	6411960	7057610	6995500
ILK	59 kDa serine/threonine-protein kinase	A0A287A8C3;A0A480Q0Y5	19	0.000183554	45.68	5994010	6217200	6229250	6318180	6068490	6913300	6287850	6358730	5840300	6135950	6482560	6453760	6164070	6114070	6032760	5532540	6373460	6813150	6762910
PLD3	Phospholipase D family member 3	A0A287AAF8;A0A287AQV3;A0A287BKL5;I3L5D6	7	0.000183554	18.31	4760140	5758790	6127790	5593510	5596360	6879080	5653860	5654970	6543810	7061660	6116120	5832780	8887060	6260070	6344180	4991030	5745660	8624500	6644850
RAB1A	Ras-related protein Rab-1A	A0A287BD00;A0A5G2Q820;A0A5G2QCI0;A0A5G2QTM4;F2Z5U4;I3L6D2,Q52NJ2	2	0.0046225	10.1	6822020	6266360	5705720	6312880	5842570	6500460	6755600	6000040	7092240	7295950	6225820	5816490	6735270	6055860	5943950	6369100	6273990	5341220	5713490
RETN	Resistin	Q6QR67	4	0.000183554	40.37	4557430	4145840	11617500	4294850	5948440	9123470	10064400	6605610	2645130	2293240	9583780	8634730	4189810	4743480	4613810	4247670	10497300	7086550	4047600
GSPT1	Eukaryotic peptide chain release factor GTP-binding subunit ERF3A isoform 1	I3LNK5	11	0.000183554	19.22	6140680	6050600	6148120	6146520	7122480	6721290	6439800	6551260	6753580	6537080	6365130	5679070	5930990	6762540	5885340	6327990	6012260	5128670	6091610
UAP1	UDP-N-acetylglucosamine pyrophosphorylase 1	A0A480KKH4	13	0.000183554	33.72	5863010	5460850	5555440	5506360	6521720	5622930	6218870	5505440	6680980	6569490	5985720	5854300	6730360	6325580	7859420	6388330	6667640	6496490	6598640
[truncated: 4,693 more rows]

## Sheet: Suppl table 2B
Supplementary Table 2B: 2-way ANOVA analysis of liver proteome from offspring born to hyperglycemic mother (PHG) and offspring born to normoglycemic mother (PNG). Positive log2 fold-change (l2fc) means more abundant in PHG offspring for the group effect and more abundant in the female offspring for the sex effect. P-values were adjusted using the Benjamini-Hochberg method
[truncated: 5,968 more rows]

[truncated: 4 more sheets: Suppl table 2C, Suppl table 2D, Suppl table 2E, Suppl table 2F]
