# Supplementary material for: Maternal hyperglycemia induces alterations in hepatic amino acid, glucose and lipid metabolism of neonatal offspring: Multi-omics insights from a diabetic pig model
Source: Mol Metab. 2023 Jul 4;75:101768. doi: 10.1016/j.molmet.2023.101768 (PMC10372374; doi:10.1016/j.molmet.2023.101768)
Supplement: Multimedia component 4 [file mmc4.xlsx]

## Sheet: Suppl table 3A
Supplementary Table 3A: An enrichment analysis was performed for the main three branches of the Gene Ontology (Biological Processes, Molecular Functions, and Cellular Components) of the genes belonging to the main upregulated core 1, using a Benjamini-Hochberg threshold=0.05 (correcting for multiple comparisons).
Upregulated core 1 pigs/humans
Library	Term	p-value	Adjusted p-value	Combined Score	Genes
KEGG_2021_Human	Fatty acid degradation	9.22823e-08	9.22823e-07	12121.5	ACADVL;ACADL;ACSL6
KEGG_2021_Human	Glyoxylate and dicarboxylate metabolism	2.1689e-05	9.32009e-05	5105.23	PCCA;PCCB
KEGG_2021_Human	Propanoate metabolism	2.79603e-05	9.32009e-05	4360.55	PCCA;PCCB
KEGG_2021_Human	"Valine, leucine and isoleucine degradation"	5.61412e-05	0.000140353	2829.76	PCCA;PCCB
KEGG_2021_Human	PPAR signaling pathway	0.000134082	0.000268163	1644.95	ACADL;ACSL6
KEGG_2021_Human	Fatty acid biosynthesis	0.00449229	0.00748715	1588.07	ACSL6
KEGG_2021_Human	Ferroptosis	0.010209	0.0145842	571.77	ACSL6
KEGG_2021_Human	Adipocytokine signaling pathway	0.0171329	0.0214162	297.93	ACSL6
KEGG_2021_Human	Peroxisome	0.0203345	0.0225938	239.43	ACSL6
GO_Biological_Process_2021	fatty acid catabolic process (GO:0009062)	6.85916e-10	2.88085e-08	25485.3	ACADVL;ACADL;PCCA;PCCB
GO_Biological_Process_2021	short-chain fatty acid catabolic process (GO:0019626)	1.39911e-06	1.28547e-05	29938.4	PCCA;PCCB
GO_Biological_Process_2021	negative regulation of fatty acid oxidation (GO:0046322)	1.39911e-06	1.28547e-05	29938.4	ACADVL;ACADL
GO_Biological_Process_2021	short-chain fatty acid metabolic process (GO:0046459)	1.79868e-06	1.28547e-05	25181.9	PCCA;PCCB
GO_Biological_Process_2021	biotin metabolic process (GO:0006768)	1.79868e-06	1.28547e-05	25181.9	PCCA;PCCB
GO_Biological_Process_2021	cellular amide metabolic process (GO:0043603)	1.83639e-06	1.28547e-05	3517.08	PCCA;PCCB;ACSL6
GO_Biological_Process_2021	fatty acid beta-oxidation using acyl-CoA dehydrogenase (GO:0033539)	2.24813e-06	1.34888e-05	21661.6	ACADVL;ACADL
GO_Biological_Process_2021	negative regulation of fatty acid biosynthetic process (GO:0045717)	3.29661e-06	1.73072e-05	16817.5	ACADVL;ACADL
GO_Biological_Process_2021	regulation of fatty acid oxidation (GO:0046320)	5.99149e-06	2.79603e-05	11441.7	ACADVL;ACADL
GO_Biological_Process_2021	negative regulation of fatty acid metabolic process (GO:0045922)	6.78968e-06	2.85167e-05	10567.3	ACADVL;ACADL
GO_Biological_Process_2021	regulation of cholesterol metabolic process (GO:0090181)	1.04799e-05	4.00143e-05	8036.69	ACADVL;ACADL
GO_Biological_Process_2021	negative regulation of lipid biosynthetic process (GO:0051055)	1.15268e-05	4.03437e-05	7571.08	ACADVL;ACADL
GO_Biological_Process_2021	regulation of steroid metabolic process (GO:0019218)	1.26233e-05	4.0783e-05	7152.57	ACADVL;ACADL
GO_Biological_Process_2021	regulation of small molecule metabolic process (GO:0062012)	1.88508e-05	5.65523e-05	5570.3	ACADVL;ACADL
GO_Biological_Process_2021	regulation of fatty acid biosynthetic process (GO:0042304)	2.02451e-05	5.66863e-05	5328.55	ACADVL;ACADL
GO_Biological_Process_2021	negative regulation of cellular biosynthetic process (GO:0031327)	6.59694e-05	0.000162983	2559.96	ACADVL;ACADL
GO_Biological_Process_2021	fatty acid beta-oxidation (GO:0006635)	6.59694e-05	0.000162983	2559.96	ACADVL;ACADL
GO_Biological_Process_2021	fatty acid oxidation (GO:0019395)	8.5064e-05	0.000198483	2185.51	ACADVL;ACADL
GO_Biological_Process_2021	water-soluble vitamin metabolic process (GO:0006767)	0.00014145	0.000312679	1590.73	PCCA;PCCB
GO_Biological_Process_2021	long-chain fatty acid metabolic process (GO:0001676)	0.000168778	0.000354434	1423.8	ACADL;ACSL6
GO_Biological_Process_2021	monocarboxylic acid metabolic process (GO:0032787)	0.00050054	0.00100108	713.41	PCCA;PCCB
GO_Biological_Process_2021	long-chain fatty acid catabolic process (GO:0042758)	0.00124947	0.00238536	8352.53	ACADL
GO_Biological_Process_2021	carnitine metabolic process (GO:0009437)	0.00299665	0.00547215	2638.91	ACADL
GO_Biological_Process_2021	long-chain fatty-acyl-CoA biosynthetic process (GO:0035338)	0.00449229	0.00786151	1588.07	ACSL6
GO_Biological_Process_2021	long-chain fatty-acyl-CoA metabolic process (GO:0035336)	0.00598614	0.0100567	1111.12	ACSL6
GO_Biological_Process_2021	energy derivation by oxidation of organic compounds (GO:0015980)	0.00623494	0.0100718	1056.3	ACADVL
GO_Biological_Process_2021	cellular lipid catabolic process (GO:0044242)	0.00673239	0.0104684	960.21	ACADL
GO_Biological_Process_2021	lipid catabolic process (GO:0016042)	0.00722964	0.0104684	878.83	ACADL
GO_Biological_Process_2021	fatty-acyl-CoA biosynthetic process (GO:0046949)	0.00747819	0.0104684	842.66	ACSL6
GO_Biological_Process_2021	purine nucleoside bisphosphate metabolic process (GO:0034032)	0.00772669	0.0104684	809.09	ACSL6
GO_Biological_Process_2021	ribonucleoside bisphosphate metabolic process (GO:0033875)	0.00772669	0.0104684	809.09	ACSL6
GO_Biological_Process_2021	very long-chain fatty acid metabolic process (GO:0000038)	0.00822355	0.0107934	748.73	ACSL6
GO_Biological_Process_2021	acyl-CoA metabolic process (GO:0006637)	0.00921666	0.0117303	649.6	ACSL6
GO_Biological_Process_2021	IRE1-mediated unfolded protein response (GO:0036498)	0.0131812	0.0162826	415.06	ACADVL
GO_Biological_Process_2021	purine ribonucleotide metabolic process (GO:0009150)	0.0191041	0.0229249	259.33	ACSL6
GO_Biological_Process_2021	lipid biosynthetic process (GO:0008610)	0.0198425	0.0231495	247.05	ACSL6
GO_Biological_Process_2021	positive regulation of cold-induced thermogenesis (GO:0120162)	0.0240181	0.0272638	193.24	ACADL
GO_Biological_Process_2021	epithelial cell differentiation (GO:0030855)	0.0249986	0.02763	183.48	ACADVL
GO_Biological_Process_2021	positive regulation of metabolic process (GO:0009893)	0.0279352	0.030084	158.79	ACADL
GO_Biological_Process_2021	epithelium development (GO:0060429)	0.030133	0.0313677	143.8	ACADVL
GO_Biological_Process_2021	fatty acid metabolic process (GO:0006631)	0.0306208	0.0313677	140.8	ACSL6
GO_Cellular_Component_2021	mitochondrial matrix (GO:0005759)	4.44346e-07	4.44346e-06	3342.19	ACADVL;ACADL;PCCA;PCCB
GO_Cellular_Component_2021	intracellular organelle lumen (GO:0070013)	1.55075e-05	7.75377e-05	1005.13	ACADVL;ACADL;PCCA;PCCB
GO_Cellular_Component_2021	extrinsic component of mitochondrial inner membrane (GO:0031314)	0.00199856	0.00666188	4436.86	ACADVL
GO_Molecular_Function_2021	CoA carboxylase activity (GO:0016421)	7.49666e-07	4.498e-06	46991	PCCA;PCCB
GO_Molecular_Function_2021	acyl-CoA dehydrogenase activity (GO:0003995)	1.79868e-06	5.39604e-06	25181.9	ACADVL;ACADL
GO_Molecular_Function_2021	flavin adenine dinucleotide binding (GO:0050660)	7.38577e-05	0.000147715	2386.36	ACADVL;ACADL
GO_Molecular_Function_2021	arachidonate-CoA ligase activity (GO:0047676)	0.00149922	0.0020987	6499.56	ACSL6
GO_Molecular_Function_2021	acyl-CoA oxidase activity (GO:0003997)	0.00174892	0.0020987	5287.72	ACADL

## Sheet: Suppl table 3B
Supplementary Table 3B: An enrichment analysis was performed for the main three branches of the Gene Ontology (Biological Processes, Molecular Functions, and Cellular Components) of the genes belonging to the main upregulated core 1, using a Benjamini-Hochberg threshold=0.05 (correcting for multiple comparisons).
Upregulated core 2 pigs
Library	Term	p-value	Adjusted p-value	Combined Score	Genes
KEGG_2021_Human	Coronavirus disease	0.00130928	0.00916498	380.31	MX2;ISG15
KEGG_2021_Human	Human papillomavirus infection	0.00264209	0.0092473	236.56	MX2;ISG15
KEGG_2021_Human	RIG-I-like receptor signaling pathway	0.0173795	0.0405522	292.57	ISG15
KEGG_2021_Human	Measles	0.0342735	0.0493158	121.35	MX2
KEGG_2021_Human	Hepatitis C	0.0386422	0.0493158	103.44	MX2
KEGG_2021_Human	Influenza A	0.0422707	0.0493158	91.69	MX2
KEGG_2021_Human	Epstein-Barr virus infection	0.0494948	0.0494948	74	ISG15
GO_Biological_Process_2021	defense response to symbiont (GO:0140546)	7.00308e-09	3.30013e-07	12439.7	MX2;IFIT5;ISG15;IFI44L
GO_Biological_Process_2021	defense response to virus (GO:0051607)	9.29613e-09	3.30013e-07	11392.1	MX2;IFIT5;ISG15;IFI44L
GO_Biological_Process_2021	type I interferon signaling pathway (GO:0060337)	3.26092e-07	5.78814e-06	7202.93	MX2;IFIT5;ISG15
GO_Biological_Process_2021	cellular response to type I interferon (GO:0071357)	3.26092e-07	5.78814e-06	7202.93	MX2;IFIT5;ISG15
GO_Biological_Process_2021	negative regulation of viral genome replication (GO:0045071)	7.11791e-05	0.00101074	2441.82	IFIT5;ISG15
GO_Biological_Process_2021	regulation of viral genome replication (GO:0045069)	0.000109834	0.00121646	1863.51	IFIT5;ISG15
GO_Biological_Process_2021	negative regulation of viral process (GO:0048525)	0.000119932	0.00121646	1763.85	IFIT5;ISG15
GO_Biological_Process_2021	cytokine-mediated signaling pathway (GO:0019221)	0.000284303	0.00252319	384.03	MX2;IFIT5;ISG15
GO_Biological_Process_2021	response to cytokine (GO:0034097)	0.000550538	0.00434313	670.92	MX2;ISG15
GO_Biological_Process_2021	postsynaptic endocytosis (GO:0140239)	0.00124947	0.00806478	8352.53	MX2
GO_Biological_Process_2021	postsynaptic neurotransmitter receptor internalization (GO:0098884)	0.00124947	0.00806478	8352.53	MX2
GO_Biological_Process_2021	ISG15-protein conjugation (GO:0032020)	0.00149922	0.00886863	6499.56	ISG15
GO_Biological_Process_2021	synaptic vesicle budding from presynaptic endocytic zone membrane (GO:0016185)	0.00174892	0.00886863	5287.72	MX2
GO_Biological_Process_2021	synaptic vesicle budding (GO:0070142)	0.00199856	0.00886863	4436.86	MX2
GO_Biological_Process_2021	dynamin family protein polymerization involved in membrane fission (GO:0003373)	0.00199856	0.00886863	4436.86	MX2
GO_Biological_Process_2021	dynamin family protein polymerization involved in mitochondrial fission (GO:0003374)	0.00199856	0.00886863	4436.86	MX2
GO_Biological_Process_2021	response to type I interferon (GO:0034340)	0.00224816	0.00938938	3808.55	ISG15
GO_Biological_Process_2021	modification-dependent macromolecule catabolic process (GO:0043632)	0.00249771	0.00985207	3326.77	ISG15
GO_Biological_Process_2021	regulation of nucleocytoplasmic transport (GO:0046822)	0.00324605	0.0115235	2385.6	MX2
GO_Biological_Process_2021	protein localization to mitochondrion (GO:0070585)	0.00324605	0.0115235	2385.6	ISG15
GO_Biological_Process_2021	negative regulation of type I interferon-mediated signaling pathway (GO:0060339)	0.00399395	0.0135033	1839.15	ISG15
GO_Biological_Process_2021	mitochondrial fission (GO:0000266)	0.00449229	0.0138675	1588.07	MX2
GO_Biological_Process_2021	response to interferon-alpha (GO:0035455)	0.00449229	0.0138675	1588.07	MX2
GO_Biological_Process_2021	organelle fission (GO:0048285)	0.00648369	0.0191809	1006.18	MX2
GO_Biological_Process_2021	regulation of type I interferon-mediated signaling pathway (GO:0060338)	0.00747819	0.0205417	842.66	ISG15
GO_Biological_Process_2021	positive regulation of interleukin-10 production (GO:0032733)	0.00797515	0.0205417	777.86	ISG15
GO_Biological_Process_2021	positive regulation of bone mineralization (GO:0030501)	0.00896846	0.0205417	672.09	ISG15
GO_Biological_Process_2021	membrane fusion (GO:0061025)	0.00896846	0.0205417	672.09	MX2
GO_Biological_Process_2021	positive regulation of interferon-beta production (GO:0032728)	0.00896846	0.0205417	672.09	ISG15
GO_Biological_Process_2021	negative regulation of innate immune response (GO:0045824)	0.00946481	0.0205417	628.43	ISG15
GO_Biological_Process_2021	synaptic vesicle endocytosis (GO:0048488)	0.00946481	0.0205417	628.43	MX2
GO_Biological_Process_2021	regulation of intracellular transport (GO:0032386)	0.00971292	0.0205417	608.47	MX2
GO_Biological_Process_2021	positive regulation of ossification (GO:0045778)	0.00996097	0.0205417	589.61	ISG15
GO_Biological_Process_2021	positive regulation of biomineral tissue development (GO:0070169)	0.010209	0.0205417	571.77	ISG15
GO_Biological_Process_2021	translesion synthesis (GO:0019985)	0.0104569	0.0205417	554.88	ISG15
GO_Biological_Process_2021	DNA synthesis involved in DNA repair (GO:0000731)	0.0107048	0.0205417	538.86	ISG15
GO_Biological_Process_2021	negative regulation of type I interferon production (GO:0032480)	0.0107048	0.0205417	538.86	ISG15
GO_Biological_Process_2021	postreplication repair (GO:0006301)	0.0114482	0.0211116	495.42	ISG15
GO_Biological_Process_2021	regulation of interleukin-10 production (GO:0032653)	0.0119436	0.0211116	469.79	ISG15
GO_Biological_Process_2021	regulation of interferon-beta production (GO:0032648)	0.0121912	0.0211116	457.85	ISG15
GO_Biological_Process_2021	receptor internalization (GO:0031623)	0.0121912	0.0211116	457.85	MX2
GO_Biological_Process_2021	negative regulation of protein ubiquitination (GO:0031397)	0.0126863	0.0214459	435.52	ISG15
GO_Biological_Process_2021	negative regulation of cytokine-mediated signaling pathway (GO:0001960)	0.0136758	0.0217796	396.25	ISG15
GO_Biological_Process_2021	negative regulation of protein modification by small protein conjugation or removal (GO:1903321)	0.0136758	0.0217796	396.25	ISG15
GO_Biological_Process_2021	positive regulation of interferon-gamma production (GO:0032729)	0.0141703	0.0217796	378.9	ISG15
GO_Biological_Process_2021	regulation of bone mineralization (GO:0030500)	0.0141703	0.0217796	378.9	ISG15
GO_Biological_Process_2021	receptor metabolic process (GO:0043112)	0.0144175	0.0217796	370.72	MX2
GO_Biological_Process_2021	proteolysis involved in cellular protein catabolic process (GO:0051603)	0.0183653	0.0269678	272.72	ISG15
GO_Biological_Process_2021	integrin-mediated signaling pathway (GO:0007229)	0.0186116	0.0269678	268.12	ISG15
GO_Biological_Process_2021	positive regulation of type I interferon production (GO:0032481)	0.0191041	0.0271278	259.33	ISG15
GO_Biological_Process_2021	regulation of interferon-gamma production (GO:0032649)	0.0213179	0.0296778	225.35	ISG15
GO_Biological_Process_2021	regulation of type I interferon production (GO:0032479)	0.0220549	0.0301134	215.71	ISG15
GO_Biological_Process_2021	regulation of protein ubiquitination (GO:0031396)	0.0269571	0.0361123	166.35	ISG15
GO_Biological_Process_2021	positive regulation of protein-containing complex assembly (GO:0031334)	0.0291566	0.0383356	150.15	ISG15
GO_Biological_Process_2021	protein localization to organelle (GO:0033365)	0.0350027	0.0446865	118.01	ISG15
GO_Biological_Process_2021	receptor-mediated endocytosis (GO:0006898)	0.0352457	0.0446865	116.93	MX2
GO_Biological_Process_2021	regulation of cytokine production (GO:0001817)	0.0369451	0.0460194	109.83	ISG15
GO_Cellular_Component_2021	cytoskeleton (GO:0005856)	0.0084599	0.0485355	103.2	MX2;IFIT5
GO_Cellular_Component_2021	cytosolic small ribosomal subunit (GO:0022627)	0.00996097	0.0485355	589.61	ISG15
GO_Cellular_Component_2021	small ribosomal subunit (GO:0015935)	0.0112005	0.0485355	509.18	ISG15
GO_Molecular_Function_2021	RNA cap binding (GO:0000339)	0.00474139	0.0353313	1484.8	IFIT5
GO_Molecular_Function_2021	poly(U) RNA binding (GO:0008266)	0.00548839	0.0353313	1237.7	IFIT5
GO_Molecular_Function_2021	poly-pyrimidine tract binding (GO:0008187)	0.00623494	0.0353313	1056.3	IFIT5
GO_Molecular_Function_2021	single-stranded RNA binding (GO:0003727)	0.0112005	0.0414501	509.18	IFIT5
GO_Molecular_Function_2021	tRNA binding (GO:0000049)	0.0121912	0.0414501	457.85	IFIT5

## Sheet: Suppl table 3C
Supplementary Table 3C: An enrichment analysis was performed for the main three branches of the Gene Ontology (Biological Processes, Molecular Functions, and Cellular Components) of the genes belonging to the main upregulated core 1, using a Benjamini-Hochberg threshold=0.05 (correcting for multiple comparisons).
Upregulated core 2 humans
Library	Term	p-value	Adjusted p-value	Combined Score	Genes
KEGG_2021_Human	Hepatitis C	0.00125303	0.00675437	342.09	RNASEL;MX2
KEGG_2021_Human	Influenza A	0.00150097	0.00675437	303.25	RNASEL;MX2
KEGG_2021_Human	Coronavirus disease	0.00270764	0.00812292	203.19	MX2;ISG15
KEGG_2021_Human	Human papillomavirus infection	0.00542793	0.0122128	124.71	MX2;ISG15
KEGG_2021_Human	RIG-I-like receptor signaling pathway	0.0242477	0.0436458	179	ISG15
GO_Biological_Process_2021	defense response to symbiont (GO:0140546)	1.75597e-10	1.02696e-08	9378.7	RNASEL;MX2;IFIT5;ISG15;IFI44L
GO_Biological_Process_2021	defense response to virus (GO:0051607)	2.50478e-10	1.02696e-08	8577.51	RNASEL;MX2;IFIT5;ISG15;IFI44L
GO_Biological_Process_2021	type I interferon signaling pathway (GO:0060337)	3.52892e-09	7.23429e-08	8479.17	RNASEL;MX2;IFIT5;ISG15
GO_Biological_Process_2021	cellular response to type I interferon (GO:0071357)	3.52892e-09	7.23429e-08	8479.17	RNASEL;MX2;IFIT5;ISG15
GO_Biological_Process_2021	negative regulation of viral genome replication (GO:0045071)	6.46172e-07	1.05972e-05	4179.67	RNASEL;IFIT5;ISG15
GO_Biological_Process_2021	regulation of viral genome replication (GO:0045069)	1.24555e-06	1.66651e-05	3175.23	RNASEL;IFIT5;ISG15
GO_Biological_Process_2021	negative regulation of viral process (GO:0048525)	1.42263e-06	1.66651e-05	3002.95	RNASEL;IFIT5;ISG15
GO_Biological_Process_2021	cytokine-mediated signaling pathway (GO:0019221)	2.9901e-05	0.000306486	436.2	RNASEL;MX2;IFIT5;ISG15
GO_Biological_Process_2021	regulation of type I interferon-mediated signaling pathway (GO:0060338)	4.54624e-05	0.000414213	2851.75	RNASEL;ISG15
GO_Biological_Process_2021	response to cytokine (GO:0034097)	0.00114478	0.00938718	363.25	MX2;ISG15
GO_Biological_Process_2021	postsynaptic endocytosis (GO:0140239)	0.00174892	0.0119509	5287.72	MX2
GO_Biological_Process_2021	postsynaptic neurotransmitter receptor internalization (GO:0098884)	0.00174892	0.0119509	5287.72	MX2
GO_Biological_Process_2021	ISG15-protein conjugation (GO:0032020)	0.00209839	0.013236	4108.59	ISG15
GO_Biological_Process_2021	synaptic vesicle budding from presynaptic endocytic zone membrane (GO:0016185)	0.00244775	0.0134915	3338.15	MX2
GO_Biological_Process_2021	synaptic vesicle budding (GO:0070142)	0.00279702	0.0134915	2797.66	MX2
GO_Biological_Process_2021	dynamin family protein polymerization involved in membrane fission (GO:0003373)	0.00279702	0.0134915	2797.66	MX2
GO_Biological_Process_2021	dynamin family protein polymerization involved in mitochondrial fission (GO:0003374)	0.00279702	0.0134915	2797.66	MX2
GO_Biological_Process_2021	response to type I interferon (GO:0034340)	0.00314617	0.0143326	2398.85	ISG15
GO_Biological_Process_2021	modification-dependent macromolecule catabolic process (GO:0043632)	0.00349522	0.0150847	2093.27	ISG15
GO_Biological_Process_2021	regulation of nucleocytoplasmic transport (GO:0046822)	0.00454175	0.0177345	1497.03	MX2
GO_Biological_Process_2021	protein localization to mitochondrion (GO:0070585)	0.00454175	0.0177345	1497.03	ISG15
GO_Biological_Process_2021	negative regulation of type I interferon-mediated signaling pathway (GO:0060339)	0.00558734	0.0208255	1151.45	ISG15
GO_Biological_Process_2021	mitochondrial fission (GO:0000266)	0.00628388	0.0214699	992.88	MX2
GO_Biological_Process_2021	response to interferon-alpha (GO:0035455)	0.00628388	0.0214699	992.88	MX2
GO_Biological_Process_2021	organelle fission (GO:0048285)	0.00906584	0.029736	626.1	MX2
GO_Biological_Process_2021	positive regulation of interleukin-10 production (GO:0032733)	0.0111479	0.0331443	482.58	ISG15
GO_Biological_Process_2021	positive regulation of bone mineralization (GO:0030501)	0.0125339	0.0331443	416.2	ISG15
GO_Biological_Process_2021	membrane fusion (GO:0061025)	0.0125339	0.0331443	416.2	MX2
GO_Biological_Process_2021	positive regulation of interferon-beta production (GO:0032728)	0.0125339	0.0331443	416.2	ISG15
GO_Biological_Process_2021	negative regulation of innate immune response (GO:0045824)	0.0132263	0.0331443	388.83	ISG15
GO_Biological_Process_2021	synaptic vesicle endocytosis (GO:0048488)	0.0132263	0.0331443	388.83	MX2
GO_Biological_Process_2021	regulation of intracellular transport (GO:0032386)	0.0135723	0.0331443	376.32	MX2
GO_Biological_Process_2021	positive regulation of ossification (GO:0045778)	0.0139182	0.0331443	364.51	ISG15
GO_Biological_Process_2021	positive regulation of biomineral tissue development (GO:0070169)	0.014264	0.0331443	353.34	ISG15
GO_Biological_Process_2021	translesion synthesis (GO:0019985)	0.0146098	0.0331443	342.76	ISG15
GO_Biological_Process_2021	DNA synthesis involved in DNA repair (GO:0000731)	0.0149554	0.0331443	332.73	ISG15
GO_Biological_Process_2021	negative regulation of type I interferon production (GO:0032480)	0.0149554	0.0331443	332.73	ISG15
GO_Biological_Process_2021	postreplication repair (GO:0006301)	0.0159916	0.0340537	305.55	ISG15
GO_Biological_Process_2021	regulation of interleukin-10 production (GO:0032653)	0.0166819	0.0340537	289.53	ISG15
GO_Biological_Process_2021	regulation of interferon-beta production (GO:0032648)	0.0170269	0.0340537	282.07	ISG15
GO_Biological_Process_2021	receptor internalization (GO:0031623)	0.0170269	0.0340537	282.07	MX2
GO_Biological_Process_2021	negative regulation of protein ubiquitination (GO:0031397)	0.0177165	0.0345894	268.12	ISG15
GO_Biological_Process_2021	negative regulation of cytokine-mediated signaling pathway (GO:0001960)	0.0190946	0.0351153	243.6	ISG15
GO_Biological_Process_2021	negative regulation of protein modification by small protein conjugation or removal (GO:1903321)	0.0190946	0.0351153	243.6	ISG15
GO_Biological_Process_2021	positive regulation of interferon-gamma production (GO:0032729)	0.019783	0.0351153	232.77	ISG15
GO_Biological_Process_2021	regulation of bone mineralization (GO:0030500)	0.019783	0.0351153	232.77	ISG15
GO_Biological_Process_2021	receptor metabolic process (GO:0043112)	0.0201271	0.0351153	227.67	MX2
GO_Biological_Process_2021	regulation of innate immune response (GO:0045088)	0.0221892	0.0379066	200.78	RNASEL
GO_Biological_Process_2021	regulation of cytokine-mediated signaling pathway (GO:0001959)	0.0256179	0.0417399	166.66	RNASEL
GO_Biological_Process_2021	proteolysis involved in cellular protein catabolic process (GO:0051603)	0.0256179	0.0417399	166.66	ISG15
GO_Biological_Process_2021	integrin-mediated signaling pathway (GO:0007229)	0.0259602	0.0417399	163.8	ISG15
GO_Biological_Process_2021	positive regulation of type I interferon production (GO:0032481)	0.0266445	0.0420163	158.34	ISG15
GO_Biological_Process_2021	regulation of interferon-gamma production (GO:0032649)	0.0297187	0.0459799	137.25	ISG15
GO_Biological_Process_2021	regulation of type I interferon production (GO:0032479)	0.0307416	0.0466817	131.27	ISG15

## Sheet: Suppl table 3D
Supplementary Table 3D: An enrichment analysis was performed for the main three branches of the Gene Ontology (Biological Processes, Molecular Functions, and Cellular Components) of the genes belonging to the main upregulated core 1, using a Benjamini-Hochberg threshold=0.05 (correcting for multiple comparisons).
Expanded upregulated core in humans
Library	Term	p-value	Adjusted p-value	Combined Score	Genes
KEGG_2021_Human	Fatty acid degradation	6.57928e-29	1.69745e-26	4610.29	ACADVL;CPT1A;ACAA2;ECHS1;ACSL1;ECI1;ACSL6;ACSL4;ACSL3;HADHB;HADHA;ACADL;CPT2;ACOX1;EHHADH;ACSBG1;ACOX3;ACAA1;HADH;ACADS;ACSBG2;ALDH7A1
KEGG_2021_Human	Valine, leucine and isoleucine degradation	2.06656e-22	2.66587e-20	2194.92	BCKDHA;ACAA2;ECHS1;AGXT2;BCKDHB;HADHB;IL4I1;HADHA;PCCA;EHHADH;DBT;PCCB;AOX1;ACAA1;HADH;BCAT1;ACADS;ALDH7A1;DLD
KEGG_2021_Human	One carbon pool by folate	1.77323e-19	1.52498e-17	5277.97	ALDH1L1;SHMT2;SHMT1;AMT;MTR;ALDH1L2;FTCD;DHFR;MTHFD1;MTHFD1L;MTHFD2;MTHFD2L;GART
KEGG_2021_Human	Influenza A	2.15871e-18	1.37434e-16	494.96	RNASEL;ADAR;PLG;ACTB;IFIH1;CASP3;CASP1;AKT1;CREBBP;RSAD2;PRKCB;DDX58;STAT1;MX2;STAT2;MX1;EIF2AK2;PRKCA;NFKB1;PML;IRF3;OAS1;OAS2;OAS3;IRF7;IRF9
KEGG_2021_Human	PPAR signaling pathway	2.66344e-18	1.37434e-16	936.72	CPT1A;ACSL1;ACSL6;APOA1;ACSL4;ACSL3;FABP1;FADS2;RXRA;ACADL;CPT2;ACOX1;EHHADH;UBC;ACSBG1;ACOX3;ACAA1;PCK1;ACSBG2
KEGG_2021_Human	Propanoate metabolism	3.97021e-17	1.70719e-15	1744.75	BCKDHA;ACSS2;ECHS1;BCKDHB;HADHA;PCCA;ACOX1;EHHADH;DBT;PCCB;ACOX3;ACSS1;ACADS;DLD
KEGG_2021_Human	Epstein-Barr virus infection	1.26554e-16	4.66443e-15	368.93	RB1;RBPJ;CASP3;AKT1;STAT1;DDX58;STAT2;HLA-B;HLA-C;EIF2AK2;ISG15;HLA-A;HLA-F;MAPK14;HLA-G;NFKB1;HLA-E;MAPK11;IRF3;OAS1;OAS2;OAS3;IRF7;TP53;CD44;IRF9
KEGG_2021_Human	Hepatitis C	4.2635e-16	1.22522e-14	411.01	RB1;RNASEL;RSAD2;YWHAB;DDX58;STAT1;MX2;STAT2;MX1;EIF2AK2;IFIT1;NFKB1;EGFR;RXRA;IRF3;OAS1;OAS2;CASP3;OAS3;IRF7;AKT1;TP53;IRF9
KEGG_2021_Human	Kaposi sarcoma-associated herpesvirus infection	4.27402e-16	1.22522e-14	358.17	RB1;HIF1A;UBB;CASP3;UBC;AKT1;RPS27A;CREBBP;STAT1;STAT2;HLA-B;HLA-C;EIF2AK2;HLA-A;HLA-F;MAPK14;HLA-G;NFKB1;HLA-E;MAPK11;IRF3;IRF7;TP53;UBA52;IRF9
KEGG_2021_Human	Hepatitis B	1.00954e-12	2.60461e-11	260.41	RB1;CREBBP;TGFB1;PRKCB;TGFB3;YWHAB;DDX58;STAT1;STAT2;PRKCA;MAPK14;HSPG2;NFKB1;IFIH1;MAPK11;IRF3;CASP3;IRF7;AKT1;TP53
KEGG_2021_Human	Coronavirus disease	2.09042e-12	4.90299e-11	199.48	PRKCB;STAT1;DDX58;STAT2;MX2;MX1;EIF2AK2;PRKCA;ISG15;ADAR;MAPK14;EGFR;NFKB1;IFIH1;MAPK11;IRF3;OAS1;OAS2;OAS3;CASP1;RPS27A;UBA52;IRF9
KEGG_2021_Human	Tyrosine metabolism	4.74143e-12	1.01941e-10	749.47	IL4I1;DDC;GOT1L1;TPO;GOT1;TH;TAT;TYRP1;GOT2;AOX1;TYR
KEGG_2021_Human	Measles	6.20756e-12	1.23196e-10	255.49	DDX58;STAT1;MX2;STAT2;MX1;EIF2AK2;ADAR;NFKB1;IFIH1;IRF3;OAS1;OAS2;CASP3;OAS3;IRF7;AKT1;TP53;IRF9
KEGG_2021_Human	Phenylalanine, tyrosine and tryptophan biosynthesis	1.37385e-11	2.53182e-10	2.95448e+06	IL4I1;GOT1L1;GOT1;PAH;TAT;GOT2
KEGG_2021_Human	Human papillomavirus infection	1.54292e-11	2.65382e-10	143.83	RB1;ITGB1;RBPJ;EGFR;OASL;CASP3;AKT1;CREBBP;STAT1;MX2;STAT2;MX1;HLA-B;HLA-C;EIF2AK2;ISG15;HLA-A;HLA-F;HLA-G;NFKB1;HLA-E;IRF3;RPS6KB1;IRF1;TP53;IRF9
KEGG_2021_Human	Cysteine and methionine metabolism	2.42764e-10	3.91457e-09	407.62	IL4I1;GOT1L1;BHMT;SDS;GOT1;AGXT2;ADI1;TAT;GOT2;MTR;BCAT1
KEGG_2021_Human	Tryptophan metabolism	6.99222e-10	1.06117e-08	428.78	IL4I1;HADHA;DDC;ECHS1;TDO2;EHHADH;AOX1;HADH;ALDH7A1;DLD
KEGG_2021_Human	Human immunodeficiency virus 1 infection	1.01757e-09	1.45852e-08	135.63	PRKCB;HLA-B;CUL1;HLA-C;PRKCA;HLA-A;HLA-F;SAMHD1;MAPK14;HLA-G;NFKB1;HLA-E;BST2;MAPK11;IRF3;RPS6KB1;CASP3;AKT1;SKP1
KEGG_2021_Human	Viral carcinogenesis	3.35418e-09	4.55463e-08	125.94	RB1;CREBBP;YWHAB;HDAC11;HLA-B;HLA-C;EIF2AK2;HLA-A;RBPJ;HLA-F;HLA-G;NFKB1;HLA-E;IRF3;CASP3;IRF7;TP53;IRF9
KEGG_2021_Human	Phenylalanine metabolism	3.57578e-09	4.61276e-08	878.37	IL4I1;DDC;GOT1L1;GOT1;TAT;PAH;GOT2
KEGG_2021_Human	Glycerophospholipid metabolism	4.13733e-09	5.08301e-08	193.56	MBOAT1;PLD4;PLA2G4A;MBOAT2;PLD1;PLD3;PISD;PLD2;PTDSS2;LPCAT4;LPCAT3;PEMT;CEPT1
KEGG_2021_Human	AGE-RAGE signaling pathway in diabetic complications	5.32381e-09	6.24338e-08	186.62	EGR1;TGFB1;PRKCB;TGFB3;STAT1;PRKCA;MAPK14;AGER;NFKB1;MAPK11;COL3A1;CASP3;AKT1
KEGG_2021_Human	Fatty acid biosynthesis	5.77336e-09	6.4762e-08	778.81	MECR;ACSL1;ACSL6;ACSL4;ACSBG1;ACSL3;ACSBG2
KEGG_2021_Human	Glycine, serine and threonine metabolism	8.71914e-09	9.37308e-08	349.52	BHMT;SDS;SHMT2;AGXT2;SHMT1;CHDH;AMT;ALDH7A1;DLD
KEGG_2021_Human	Adipocytokine signaling pathway	9.10921e-09	9.4007e-08	228.99	CPT1A;RXRA;ACSL1;ACSL6;AKT1;ACSL4;ACSBG1;ACSL3;PCK1;ACSBG2;NFKB1
KEGG_2021_Human	Glyoxylate and dicarboxylate metabolism	1.39242e-08	1.33054e-07	425.54	ACSS2;PCCA;SHMT2;SHMT1;PCCB;AMT;ACSS1;DLD
KEGG_2021_Human	beta-Alanine metabolism	1.39242e-08	1.33054e-07	425.54	HADHA;ECHS1;ACOX1;EHHADH;ACOX3;ACADS;ALDH7A1;CNDP2
KEGG_2021_Human	Human cytomegalovirus infection	1.69691e-08	1.56358e-07	103.09	RB1;PRKCB;HLA-B;HLA-C;PRKCA;HLA-A;HLA-F;MAPK14;HLA-G;EGFR;NFKB1;HLA-E;MAPK11;IRF3;RPS6KB1;CASP3;AKT1;TP53
KEGG_2021_Human	Cellular senescence	2.34851e-08	2.08936e-07	123	RB1;TGFB1;TGFB3;HLA-B;HLA-C;HLA-A;HLA-F;MAPK14;HLA-G;SIRT1;NFKB1;HLA-E;MAPK11;AKT1;TP53
KEGG_2021_Human	Proteoglycans in cancer	2.50939e-08	2.13498e-07	104.61	ITGB1;TGFB1;SDC4;PRKCB;PRKCA;MAPK14;HSPG2;HIF1A;ACTB;EGFR;MAPK11;RPS6KB1;CASP3;AKT1;FLNC;TP53;CD44
KEGG_2021_Human	Pancreatic cancer	2.59623e-08	2.13498e-07	192.7	RB1;TGFB1;RPS6KB1;STAT1;TGFB3;AKT1;PLD1;TP53;EGFR;NFKB1;PLD2
KEGG_2021_Human	NOD-like receptor signaling pathway	2.64804e-08	2.13498e-07	111.59	RNASEL;STAT1;STAT2;MAPK14;NFKB1;MAPK11;IRF3;OAS1;OAS2;OAS3;NAMPT;CASP1;IRF7;GBP2;GBP1;IRF9
KEGG_2021_Human	Pyruvate metabolism	3.94817e-08	3.08675e-07	261.84	PDHA2;ACSS2;PDHA1;PDHB;DLAT;ACSS1;PCK1;ALDH7A1;DLD
KEGG_2021_Human	Thyroid hormone signaling pathway	5.48231e-08	4.16011e-07	131.79	NCOA1;MED1;NCOA2;CREBBP;PRKCB;STAT1;PRKCA;ATP1B2;HIF1A;ACTB;RXRA;AKT1;TP53
KEGG_2021_Human	Shigellosis	6.69419e-08	4.93457e-07	86.32	ITGB1;CUL1;MAPK14;ACTB;EGFR;NFKB1;MAPK11;UBB;IRF3;RPS6KB1;UBC;CASP1;AKT1;RPS27A;TP53;UBA52;CD44;SKP1
KEGG_2021_Human	Glycolysis / Gluconeogenesis	8.35037e-08	5.98443e-07	185.87	GPI;PDHA2;ACSS2;PDHA1;DLAT;PDHB;ACSS1;PCK1;ALDH7A1;DLD
KEGG_2021_Human	HIF-1 signaling pathway	1.3658e-07	9.52372e-07	127.7	CREBBP;PDHA2;PDHA1;RPS6KB1;PRKCB;AKT1;PRKCA;PDHB;HIF1A;NFKB1;EGFR;PDK1
KEGG_2021_Human	Ferroptosis	1.95821e-07	1.32952e-06	242.1	ACSL1;LPCAT3;ACSL6;SAT2;ACSL4;ACSL3;SAT1;TP53
KEGG_2021_Human	Peroxisome	5.86016e-07	3.87672e-06	129.46	ACOT8;ACSL1;ACOX1;EHHADH;ECH1;ACSL6;ACSL4;ACSL3;ACOX3;ACAA1
KEGG_2021_Human	Diabetic cardiomyopathy	7.45475e-07	4.80831e-06	73.91	PDHA2;PDHA1;TGFB1;PRKCB;TGFB3;PRKCA;PDHB;MAPK14;AGER;NFKB1;MAPK11;COL3A1;CPT2;AKT1;PDK2
KEGG_2021_Human	Arginine and proline metabolism	9.74085e-07	6.12961e-06	170.39	GOT1L1;GOT1;GOT2;SAT2;ALDH18A1;SAT1;ALDH7A1;CNDP2
KEGG_2021_Human	Herpes simplex virus 1 infection	1.14723e-06	7.04727e-06	46.2	RNASEL;STAT1;DDX58;STAT2;HLA-B;HLA-C;EIF2AK2;HLA-A;HLA-F;HLA-G;PML;NFKB1;HLA-E;BST2;IFIH1;OAS1;IRF3;OAS2;OAS3;CASP3;IRF7;AKT1;TP53;IRF9
KEGG_2021_Human	Central carbon metabolism in cancer	1.37616e-06	8.25694e-06	128.98	PDHA2;PDHA1;AKT1;PDHB;TP53;HIF1A;EGFR;PDK1;SIRT3
KEGG_2021_Human	Human T-cell leukemia virus 1 infection	1.93522e-06	1.13475e-05	63.46	RB1;EGR1;CREBBP;TGFB1;TGFB3;HLA-B;HLA-C;HLA-A;HLA-F;HLA-G;NFKB1;HLA-E;CANX;AKT1;TP53
KEGG_2021_Human	Pertussis	2.77778e-06	1.59259e-05	111.29	ITGB1;MAPK11;IRF3;CASP3;IRF1;CASP1;IRF8;MAPK14;NFKB1
KEGG_2021_Human	Fatty acid elongation	3.0846e-06	1.73006e-05	233.01	HADHB;HADHA;ACAA2;ECHS1;MECR;HADH
KEGG_2021_Human	Pathways in cancer	3.48646e-06	1.91384e-05	39.62	RB1;NCOA1;ITGB1;CREBBP;TGFB1;PRKCB;STAT1;TGFB3;STAT2;CUL1;PRKCA;PLD1;HIF1A;PML;EGFR;NFKB1;PLD2;RXRA;RPS6KB1;CDH1;CASP3;AKT1;TP53;SKP1
KEGG_2021_Human	Viral myocarditis	4.05517e-06	2.17965e-05	123.38	CASP3;HLA-B;HLA-C;HLA-A;HLA-F;HLA-G;ACTB;HLA-E
KEGG_2021_Human	Citrate cycle (TCA cycle)	5.94846e-06	3.13204e-05	193.3	PDHA2;PDHA1;PDHB;DLAT;PCK1;DLD
KEGG_2021_Human	Ether lipid metabolism	1.02953e-05	5.31237e-05	123.28	LPCAT4;PLA2G4A;PLD4;CEPT1;PLD1;PLD3;PLD2
KEGG_2021_Human	RIG-I-like receptor signaling pathway	1.30725e-05	6.61317e-05	93.67	IFIH1;MAPK11;IRF3;DDX58;IRF7;ISG15;MAPK14;NFKB1
KEGG_2021_Human	GnRH signaling pathway	1.48767e-05	7.38111e-05	77.06	EGR1;MAPK11;PRKCB;PLA2G4A;PRKCA;PLD1;MAPK14;EGFR;PLD2
KEGG_2021_Human	Autoimmune thyroid disease	1.7515e-05	8.36829e-05	107.33	TPO;HLA-B;HLA-C;HLA-A;HLA-F;HLA-G;HLA-E
KEGG_2021_Human	Endocrine and other factor-regulated calcium reabsorption	1.7515e-05	8.36829e-05	107.33	CALB1;PRKCB;TRPV5;PRKCA;ATP1B2;ATP2B1;SLC8A1
KEGG_2021_Human	Choline metabolism in cancer	2.27391e-05	0.000106667	69.93	RPS6KB1;PRKCB;AKT1;PLA2G4A;PRKCA;PLD1;HIF1A;EGFR;PLD2
KEGG_2021_Human	Allograft rejection	2.49021e-05	0.000114727	127.67	HLA-B;HLA-C;HLA-A;HLA-F;HLA-G;HLA-E
KEGG_2021_Human	Leishmaniasis	2.65138e-05	0.00012001	78.85	ITGB1;MAPK11;TGFB1;PRKCB;STAT1;TGFB3;MAPK14;NFKB1
KEGG_2021_Human	Antigen processing and presentation	2.91485e-05	0.000129661	77.02	CANX;HLA-B;HLA-C;HLA-A;HLA-F;HLA-G;CTSS;HLA-E
KEGG_2021_Human	Lipid and atherosclerosis	3.51707e-05	0.000153798	43.01	APOA1;PRKCA;MAPK14;AGER;NFKB1;MAPK11;RXRA;IRF3;CASP3;CASP1;IRF7;AKT1;TP53
KEGG_2021_Human	C-type lectin receptor signaling pathway	3.65906e-05	0.000155584	62.58	MAPK11;STAT1;IRF1;STAT2;CASP1;AKT1;MAPK14;NFKB1;IRF9
KEGG_2021_Human	alpha-Linolenic acid metabolism	3.67854e-05	0.000155584	163.53	FADS2;ACOX1;PLA2G4A;ACOX3;ACAA1
KEGG_2021_Human	Graft-versus-host disease	4.49038e-05	0.000186858	107.15	HLA-B;HLA-C;HLA-A;HLA-F;HLA-G;HLA-E
KEGG_2021_Human	Type I diabetes mellitus	5.1507e-05	0.000210933	102.82	HLA-B;HLA-C;HLA-A;HLA-F;HLA-G;HLA-E
KEGG_2021_Human	Butanoate metabolism	6.54855e-05	0.000260545	134.15	HADHA;ECHS1;EHHADH;HADH;ACADS
KEGG_2021_Human	Toxoplasmosis	6.56412e-05	0.000260545	54.4	ITGB1;MAPK11;TGFB1;TGFB3;STAT1;CASP3;AKT1;MAPK14;NFKB1
KEGG_2021_Human	PD-L1 expression and PD-1 checkpoint pathway in cancer	7.57153e-05	0.000295978	60.44	MAPK11;RPS6KB1;STAT1;AKT1;MAPK14;HIF1A;EGFR;NFKB1
KEGG_2021_Human	Sphingolipid signaling pathway	0.000105081	0.000404639	48.43	MAPK11;PRKCB;AKT1;PRKCA;PLD1;MAPK14;TP53;NFKB1;PLD2
KEGG_2021_Human	Prolactin signaling pathway	0.000108647	0.00041222	65.26	MAPK11;TH;STAT1;IRF1;AKT1;MAPK14;NFKB1
KEGG_2021_Human	Non-small cell lung cancer	0.000130012	0.000486133	62	RB1;RXRA;PRKCB;AKT1;PRKCA;TP53;EGFR
KEGG_2021_Human	Phagosome	0.000140742	0.000518735	40.42	ITGB1;CANX;HLA-B;HLA-C;HLA-A;HLA-F;HLA-G;ACTB;CTSS;HLA-E
KEGG_2021_Human	Cell cycle	0.00014405	0.000523448	44.72	RB1;CREBBP;TGFB1;TGFB3;YWHAB;CUL1;TTK;TP53;SKP1
KEGG_2021_Human	Nicotinate and nicotinamide metabolism	0.000197823	0.000708865	91.01	NNMT;NAMPT;AOX1;SIRT1;SIRT3
KEGG_2021_Human	FoxO signaling pathway	0.000218287	0.000771479	40.16	MAPK11;CREBBP;TGFB1;TGFB3;AKT1;PCK1;MAPK14;SIRT1;EGFR
KEGG_2021_Human	Toll-like receptor signaling pathway	0.000225748	0.000787066	45.09	MAPK11;IRF3;STAT1;IRF7;AKT1;IRF5;MAPK14;NFKB1
KEGG_2021_Human	Glucagon signaling pathway	0.000274407	0.000907654	42.7	CPT1A;CREBBP;PDHA2;PDHA1;AKT1;PDHB;PCK1;SIRT1
KEGG_2021_Human	Th17 cell differentiation	0.000274407	0.000907654	42.7	MAPK11;TGFB1;RXRA;IRF4;STAT1;MAPK14;HIF1A;NFKB1
KEGG_2021_Human	Wnt signaling pathway	0.000288025	0.000940638	33.8	SFRP4;CREBBP;PRKCB;SIAH1;CUL1;PRKCA;CACYBP;TBL1X;TP53;SKP1
KEGG_2021_Human	Estrogen signaling pathway	0.000304973	0.000983539	36.74	NCOA1;NCOA2;KRT18;KRT17;KRT16;KRT14;AKT1;PGR;EGFR
KEGG_2021_Human	VEGF signaling pathway	0.000308911	0.000983937	58.71	MAPK11;PRKCB;AKT1;PLA2G4A;PRKCA;MAPK14
KEGG_2021_Human	Hepatocellular carcinoma	0.000317002	0.000997396	32.98	RB1;TGFB1;RPS6KB1;PRKCB;TGFB3;AKT1;PRKCA;TP53;ACTB;EGFR
KEGG_2021_Human	Colorectal cancer	0.000393914	0.00122446	44.66	TGFB1;RPS6KB1;TGFB3;CASP3;AKT1;TP53;EGFR
KEGG_2021_Human	Cytosolic DNA-sensing pathway	0.000442189	0.00134217	52.16	IRF3;DDX58;CASP1;IRF7;ADAR;NFKB1
KEGG_2021_Human	Lysine degradation	0.000442189	0.00134217	52.16	HADHA;ECHS1;EHHADH;HADH;ALDH7A1;DLD
KEGG_2021_Human	Cell adhesion molecules	0.000537513	0.00161254	31.45	ITGB1;SDC4;CDH1;HLA-B;HLA-C;HLA-A;HLA-F;HLA-G;HLA-E
KEGG_2021_Human	Tuberculosis	0.000546743	0.00162138	28.56	MAPK11;CREBBP;TGFB1;TGFB3;STAT1;CASP3;AKT1;MAPK14;NFKB1;CTSS
KEGG_2021_Human	Gastric cancer	0.000564393	0.00165238	31.02	RB1;TGFB1;RXRA;RPS6KB1;CDH1;TGFB3;AKT1;TP53;EGFR
KEGG_2021_Human	Salmonella infection	0.000570009	0.00165238	24.52	MAPK11;ANXA2;CASP3;MYO6;CASP1;AKT1;FLNC;MAPK14;ACTB;NFKB1;SKP1;S100A10
KEGG_2021_Human	Small cell lung cancer	0.000593255	0.00170067	39.33	ITGB1;RB1;RXRA;CASP3;AKT1;TP53;NFKB1
KEGG_2021_Human	Mitophagy	0.000667481	0.00189242	45.38	UBB;UBC;RPS27A;TP53;UBA52;HIF1A
KEGG_2021_Human	TGF-beta signaling pathway	0.000675085	0.00189317	37.75	CREBBP;TGFB1;RPS6KB1;TGFB3;CUL1;GDF5;SKP1
KEGG_2021_Human	MAPK signaling pathway	0.000762315	0.00210776	21.56	TGFB1;PRKCB;TGFB3;PLA2G4A;PRKCA;MAPK14;EGFR;NFKB1;MAPK11;CASP3;AKT1;FLNC;TP53
KEGG_2021_Human	Biosynthesis of unsaturated fatty acids	0.000767945	0.00210776	79.63	FADS2;ACOX1;ACOX3;ACAA1
KEGG_2021_Human	Neutrophil extracellular trap formation	0.000797775	0.00216659	25.74	MAPK11;PRKCB;HDAC11;CASP1;AKT1;PRKCA;MAPK14;AGER;ACTB;NFKB1
KEGG_2021_Human	Fc gamma R-mediated phagocytosis	0.000814341	0.00218854	35.55	RPS6KB1;PRKCB;AKT1;PLA2G4A;PRKCA;PLD1;PLD2
KEGG_2021_Human	Osteoclast differentiation	0.000863391	0.00229644	30.53	MAPK11;TGFB1;STAT1;STAT2;AKT1;MAPK14;NFKB1;IRF9
KEGG_2021_Human	Relaxin signaling pathway	0.000955957	0.0025167	29.59	MAPK11;COL3A1;TGFB1;AKT1;PRKCA;MAPK14;NFKB1;EGFR
KEGG_2021_Human	Natural killer cell mediated cytotoxicity	0.00105631	0.0027528	28.69	PRKCB;CASP3;HLA-B;HLA-C;PRKCA;HLA-A;HLA-G;HLA-E
KEGG_2021_Human	Amoebiasis	0.00109592	0.00282747	32.26	COL3A1;TGFB1;PRKCB;TGFB3;CASP3;PRKCA;NFKB1
KEGG_2021_Human	Glioma	0.00112129	0.0028362	37.87	RB1;PRKCB;AKT1;PRKCA;TP53;EGFR
KEGG_2021_Human	Thyroid hormone synthesis	0.00112129	0.0028362	37.87	TPO;PRKCB;CANX;ALB;PRKCA;ATP1B2
KEGG_2021_Human	Chronic myeloid leukemia	0.00120172	0.00301013	36.95	RB1;TGFB1;TGFB3;AKT1;TP53;NFKB1
KEGG_2021_Human	Yersinia infection	0.00140878	0.00349485	26.19	ITGB1;MAPK11;IRF3;CASP1;AKT1;MAPK14;ACTB;NFKB1
KEGG_2021_Human	Ubiquitin mediated proteolysis	0.00161699	0.00397317	25.06	UBB;UBC;SIAH1;CUL1;RPS27A;UBA52;PML;SKP1
KEGG_2021_Human	Endocytosis	0.00210757	0.00512975	18.17	HLA-B;HLA-C;HLA-A;HLA-F;PLD1;HLA-G;EGFR;IGF2R;PML;HLA-E;PLD2
KEGG_2021_Human	cAMP signaling pathway	0.00216805	0.00522764	19.21	CREBBP;ACOX1;AKT1;ATP1B2;ACOX3;ATP2B1;PLD1;CFTR;NFKB1;PLD2
KEGG_2021_Human	Mineral absorption	0.00242359	0.0057897	35.01	S100G;TRPV6;ATP1B2;ATP2B1;SLC8A1
KEGG_2021_Human	Platelet activation	0.00334496	0.00781691	21.88	ITGB1;MAPK11;COL3A1;AKT1;PLA2G4A;MAPK14;ACTB
KEGG_2021_Human	Salivary secretion	0.00336309	0.00781691	25.16	CST3;TRPV6;PRKCB;PRKCA;ATP1B2;ATP2B1
KEGG_2021_Human	Thermogenesis	0.00362116	0.00834161	16.32	MAPK11;CPT1A;CPT2;RPS6KB1;ACSL1;ACSL6;ACSL4;ACSL3;MAPK14;ACTB
KEGG_2021_Human	Bladder cancer	0.00373482	0.00852729	38.56	RB1;CDH1;TP53;EGFR
KEGG_2021_Human	JAK-STAT signaling pathway	0.00398985	0.00902967	18.44	CREBBP;STAT1;STAT2;FHL1;AKT1;AOX1;IRF9;EGFR
KEGG_2021_Human	Prostate cancer	0.00414081	0.00928981	23.17	RB1;CREBBP;AKT1;TP53;NFKB1;EGFR
KEGG_2021_Human	Fc epsilon RI signaling pathway	0.00418208	0.00930152	27.79	MAPK11;AKT1;PLA2G4A;PRKCA;MAPK14
KEGG_2021_Human	Amphetamine addiction	0.00445243	0.00973497	27.04	DDC;TH;PRKCB;PRKCA;SIRT1
KEGG_2021_Human	Renal cell carcinoma	0.00445243	0.00973497	27.04	CREBBP;TGFB1;TGFB3;AKT1;HIF1A
KEGG_2021_Human	Arginine biosynthesis	0.00464766	0.00999247	53.99	GOT1L1;GOT1;GOT2
KEGG_2021_Human	Histidine metabolism	0.00464766	0.00999247	53.99	ALDH7A1;FTCD;CNDP2
KEGG_2021_Human	Dopaminergic synapse	0.00471577	0.0100133	19.24	MAPK11;DDC;TH;PRKCB;AKT1;PRKCA;MAPK14
KEGG_2021_Human	Epithelial cell signaling in Helicobacter pylori infection	0.00473499	0.0100133	26.32	MAPK11;CASP3;MAPK14;EGFR;NFKB1
KEGG_2021_Human	Chagas disease	0.00529085	0.0110979	20.98	MAPK11;TGFB1;TGFB3;AKT1;MAPK14;NFKB1
KEGG_2021_Human	Melanoma	0.00533794	0.0111064	24.96	RB1;CDH1;AKT1;TP53;EGFR
KEGG_2021_Human	Rap1 signaling pathway	0.00586621	0.0121079	14.8	ITGB1;MAPK11;PRKCB;CDH1;AKT1;PRKCA;MAPK14;ACTB;EGFR
KEGG_2021_Human	Fluid shear stress and atherosclerosis	0.0062299	0.0127565	17.27	MAPK11;SDC4;AKT1;MAPK14;TP53;ACTB;NFKB1
KEGG_2021_Human	Gastric acid secretion	0.00670318	0.0136175	22.52	PRKCB;PRKCA;ATP1B2;ACTB;CFTR
KEGG_2021_Human	Insulin resistance	0.0069609	0.0140306	18.7	CPT1A;RPS6KB1;PRKCB;AKT1;PCK1;NFKB1
KEGG_2021_Human	Folate biosynthesis	0.00749474	0.0149895	40.62	DHFR;TH;PAH
KEGG_2021_Human	TNF signaling pathway	0.00826755	0.0164079	17.37	MAPK11;CASP3;IRF1;AKT1;MAPK14;NFKB1
KEGG_2021_Human	Breast cancer	0.00837414	0.0164926	15.33	RB1;NCOA1;RPS6KB1;AKT1;PGR;TP53;EGFR
KEGG_2021_Human	Serotonergic synapse	0.00861996	0.0168481	17.06	APP;DDC;PRKCB;CASP3;PLA2G4A;PRKCA
KEGG_2021_Human	Leukocyte transendothelial migration	0.00898301	0.0174257	16.75	ITGB1;MAPK11;PRKCB;PRKCA;MAPK14;ACTB
KEGG_2021_Human	Adrenergic signaling in cardiomyocytes	0.00930375	0.0179132	14.67	MAPK11;AKT1;PRKCA;ATP1B2;ATP2B1;MAPK14;SLC8A1
KEGG_2021_Human	ErbB signaling pathway	0.0106331	0.020321	18.14	RPS6KB1;PRKCB;AKT1;PRKCA;EGFR
KEGG_2021_Human	Non-alcoholic fatty liver disease	0.0110178	0.0209014	13.66	MAPK11;TGFB1;RXRA;CASP3;AKT1;MAPK14;NFKB1
KEGG_2021_Human	AMPK signaling pathway	0.0113942	0.0214577	15.06	CPT1A;RPS6KB1;AKT1;PCK1;SIRT1;CFTR
KEGG_2021_Human	Pathogenic Escherichia coli infection	0.012399	0.0231807	11.92	ITGB1;MAPK11;CASP3;MYO6;CASP1;MAPK14;ACTB;NFKB1
KEGG_2021_Human	Endometrial cancer	0.0127355	0.0236385	20.6	CDH1;AKT1;TP53;EGFR
KEGG_2021_Human	Chemical carcinogenesis	0.0130411	0.0240329	10.9	RB1;RXRA;RPS6KB1;PRKCB;AKT1;PRKCA;PGR;EGFR;NFKB1
KEGG_2021_Human	Hypertrophic cardiomyopathy	0.0133849	0.0244915	16.2	ITGB1;TGFB1;TGFB3;ACTB;SLC8A1
KEGG_2021_Human	Focal adhesion	0.0138556	0.0251743	11.37	ITGB1;PRKCB;ZYX;AKT1;PRKCA;FLNC;ACTB;EGFR
KEGG_2021_Human	Hippo signaling pathway	0.0142204	0.0256564	12.22	TGFB1;CDH1;TGFB3;YWHAB;AFP;GDF5;ACTB
KEGG_2021_Human	Th1 and Th2 cell differentiation	0.0146083	0.0261733	15.51	MAPK11;STAT1;RBPJ;MAPK14;NFKB1
KEGG_2021_Human	Oocyte meiosis	0.0158179	0.0281449	12.93	MAPK11;YWHAB;CUL1;PGR;MAPK14;SKP1
KEGG_2021_Human	Staphylococcus aureus infection	0.0165806	0.0293	14.54	KRT18;KRT17;KRT16;KRT14;PLG
KEGG_2021_Human	Dilated cardiomyopathy	0.0172754	0.0303201	14.23	ITGB1;TGFB1;TGFB3;ACTB;SLC8A1
KEGG_2021_Human	Inflammatory bowel disease	0.0186819	0.0324185	16.63	TGFB1;STAT1;TGFB3;NFKB1
KEGG_2021_Human	Inflammatory mediator regulation of TRP channels	0.0187223	0.0324185	13.65	MAPK11;PRKCB;PLA2G4A;PRKCA;MAPK14
KEGG_2021_Human	African trypanosomiasis	0.0197573	0.0335355	22.02	PRKCB;APOA1;PRKCA
KEGG_2021_Human	Aldosterone-regulated sodium reabsorption	0.0197573	0.0335355	22.02	PRKCB;PRKCA;ATP1B2
KEGG_2021_Human	Thyroid cancer	0.0197573	0.0335355	22.02	RXRA;CDH1;TP53
KEGG_2021_Human	Acute myeloid leukemia	0.0206485	0.034819	15.7	RPS6KB1;AKT1;NFKB1;PML
KEGG_2021_Human	Melanogenesis	0.0210386	0.0352465	12.83	CREBBP;PRKCB;TYRP1;PRKCA;TYR
KEGG_2021_Human	Longevity regulating pathway	0.0218504	0.0361372	12.58	RPS6KB1;AKT1;TP53;SIRT1;NFKB1
KEGG_2021_Human	Pancreatic secretion	0.0218504	0.0361372	12.58	PRKCB;PRKCA;ATP1B2;ATP2B1;CFTR
KEGG_2021_Human	Apoptosis	0.0241161	0.0396304	10.5	CASP3;AKT1;TP53;ACTB;NFKB1;CTSS
KEGG_2021_Human	Adherens junction	0.024951	0.0407428	14.04	CREBBP;CDH1;ACTB;EGFR
KEGG_2021_Human	Phospholipase D signaling pathway	0.0287766	0.0466941	9.58	AKT1;PLA2G4A;PRKCA;PLD1;EGFR;PLD2
KEGG_2021_Human	Fat digestion and absorption	0.0293193	0.0472773	16.83	FABP1;GOT2;APOA1
KEGG_2021_Human	Ras signaling pathway	0.0296368	0.0474925	8.05	PRKCB;AKT1;PLA2G4A;PRKCA;PLD1;EGFR;NFKB1;PLD2
GO_Biological_Process_2021	cellular response to type I interferon (GO:0071357)	3.94913e-67	5.12203e-64	25341.8	IFITM3;IFITM1;RNASEL;IFITM2;IFIT5;IFI6;ADAR;IFI35;IFIT1;SAMHD1;IFIT3;IFIT2;OASL;GBP2;IP6K2;EGR1;RSAD2;STAT1;MX2;STAT2;MX1;HLA-B;HLA-C;ISG15;HLA-A;HLA-F;HLA-G;PSMB8;HLA-E;BST2;ISG20;IFI27;IRF3;OAS1;IRF4;OAS2;IRF1;OAS3;IRF2;IRF7;IRF8;IRF5;IRF6;XAF1;IRF9
GO_Biological_Process_2021	type I interferon signaling pathway (GO:0060337)	3.94913e-67	5.12203e-64	25341.8	IFITM3;IFITM1;RNASEL;IFITM2;IFIT5;IFI6;ADAR;IFI35;IFIT1;SAMHD1;IFIT3;IFIT2;OASL;GBP2;IP6K2;EGR1;RSAD2;STAT1;MX2;STAT2;MX1;HLA-B;HLA-C;ISG15;HLA-A;HLA-F;HLA-G;PSMB8;HLA-E;BST2;ISG20;IFI27;IRF3;OAS1;IRF4;OAS2;IRF1;OAS3;IRF2;IRF7;IRF8;IRF5;IRF6;XAF1;IRF9
GO_Biological_Process_2021	cytokine-mediated signaling pathway (GO:0019221)	4.33573e-36	3.74896e-33	753.12	IFITM3;ITGB1;IFITM1;IFITM2;IFIT5;ADAR;IFI35;IFIT1;IFIT3;IFIT2;OASL;CASP3;CASP1;AKT1;TRIM22;SKP1;RSAD2;ANXA2;HLA-B;HLA-C;HLA-A;HLA-F;HLA-G;SIRT1;HLA-E;IFI27;OAS1;IRF3;OAS2;IRF4;IRF1;OAS3;CANX;IRF2;IRF7;IRF8;IRF5;IRF6;TP53;UBA52;CD44;IRF9;RNASEL;IFI6;CUL1;SAMHD1;HIF1A;UBB;UBC;GBP2;RPS27A;GBP1;IP6K2;EGR1;TGFB1;STAT1;MX2;STAT2;MX1;ISG15;PML;PSMB8;NFKB1;BST2;ISG20;XAF1
GO_Biological_Process_2021	defense response to symbiont (GO:0140546)	3.88979e-30	2.52253e-27	1648.48	IFITM3;RTP4;IFITM1;RNASEL;IFITM2;IFIT5;IFI6;IFIT1;SAMHD1;IFI44L;IFIT3;IFIT2;OASL;IFIH1;RSAD2;DDX58;STAT1;MX2;STAT2;MX1;EIF2AK2;ISG15;BST2;ISG20;IFI27;IRF3;OAS1;OAS2;IRF1;OAS3;IRF2;IRF7
GO_Biological_Process_2021	defense response to virus (GO:0051607)	4.47983e-29	2.32413e-26	1446.73	IFITM3;RTP4;IFITM1;RNASEL;IFITM2;IFIT5;IFI6;IFIT1;SAMHD1;IFI44L;IFIT3;IFIT2;OASL;IFIH1;RSAD2;DDX58;STAT1;MX2;STAT2;MX1;EIF2AK2;ISG15;BST2;ISG20;IFI27;IRF3;OAS1;OAS2;IRF1;OAS3;IRF2;IRF7
GO_Biological_Process_2021	interferon-gamma-mediated signaling pathway (GO:0060333)	3.69447e-28	1.59724e-25	2513.75	OASL;GBP2;GBP1;TRIM22;STAT1;HLA-B;HLA-C;HLA-A;HLA-F;HLA-G;PML;HLA-E;IRF3;OAS1;IRF4;OAS2;IRF1;OAS3;IRF2;IRF7;IRF8;IRF5;IRF6;CD44;IRF9
GO_Biological_Process_2021	fatty acid beta-oxidation (GO:0006635)	3.17257e-23	1.17566e-20	2179.53	ACADVL;ACOT8;ACAA2;MECR;ECHS1;ECI1;ETFDH;ETFA;ETFB;HADHB;HADHA;ACADL;CPT2;ACOX1;EHHADH;ACOX3;ACAA1;HADH;ACADS;DECR1
GO_Biological_Process_2021	cellular response to interferon-gamma (GO:0071346)	1.89403e-22	6.14139e-20	937.8	OASL;CASP1;GBP2;GBP1;TRIM22;STAT1;HLA-B;HLA-C;HLA-A;HLA-F;HLA-G;PML;HLA-E;IRF3;OAS1;IRF4;OAS2;IRF1;OAS3;IRF2;IRF7;IRF8;IRF5;IRF6;CD44;IRF9
GO_Biological_Process_2021	negative regulation of viral process (GO:0048525)	8.35023e-19	2.40672e-16	1039.36	IFITM3;IFITM1;RNASEL;IFITM2;RSAD2;STAT1;MX1;IFIT5;EIF2AK2;ISG15;IFIT1;PML;OASL;IFIH1;BST2;ISG20;OAS1;OAS2;OAS3
GO_Biological_Process_2021	negative regulation of viral genome replication (GO:0045071)	3.47444e-18	9.01269e-16	1230.4	IFITM3;IFITM1;RNASEL;IFITM2;RSAD2;MX1;IFIT5;EIF2AK2;ISG15;IFIT1;OASL;IFIH1;BST2;ISG20;OAS1;OAS2;OAS3
GO_Biological_Process_2021	regulation of viral genome replication (GO:0045069)	8.60822e-18	2.02997e-15	964.21	IFITM3;IFITM1;RNASEL;IFITM2;RSAD2;MX1;IFIT5;EIF2AK2;ADAR;ISG15;IFIT1;OASL;IFIH1;BST2;ISG20;OAS1;OAS2;OAS3
GO_Biological_Process_2021	fatty acid catabolic process (GO:0009062)	2.0443e-17	4.4191e-15	888.45	ACADVL;ACOT8;ACAA2;MECR;ECHS1;ECI1;HADHB;HADHA;ACADL;CPT2;PCCA;ACOX1;EHHADH;PCCB;ACAA1;HADH;ACADS;DECR1
GO_Biological_Process_2021	dicarboxylic acid metabolic process (GO:0043648)	6.88891e-15	1.3746e-12	770.36	ALDH1L1;ACOT8;GOT1;SHMT2;TAT;SHMT1;GOT2;ALDH1L2;DHFR;MTHFD1;MTHFD1L;MTHFD2;MTHFD2L;ALDH18A1;PCK1
GO_Biological_Process_2021	fatty acid oxidation (GO:0019395)	1.21153e-14	2.2448e-12	722.54	ACADVL;ACAA2;MECR;ECHS1;ECI1;HADHB;HADHA;ACADL;CPT2;ACOX1;EHHADH;ACAA1;HADH;ACADS;DECR1
GO_Biological_Process_2021	folic acid-containing compound metabolic process (GO:0006760)	1.18936e-13	2.0568e-11	1939.14	DHFR;ALDH1L1;MTHFD1;MTHFD1L;SHMT2;MTHFD2;SHMT1;MTHFD2L;ALDH1L2;FTCD
GO_Biological_Process_2021	cellular amino acid catabolic process (GO:0009063)	6.3565e-13	1.03055e-10	402.37	BCKDHA;SDS;ECHS1;GOT1;SHMT2;SHMT1;BCKDHB;GOT2;AMT;FTCD;IL4I1;TDO2;DBT;BCAT1;ALDH7A1;DLD
GO_Biological_Process_2021	folic acid metabolic process (GO:0046655)	3.92763e-12	5.99311e-10	1535.06	DHFR;ALDH1L1;MTHFD1;MTHFD1L;SHMT2;MTHFD2;SHMT1;MTHFD2L;ALDH1L2
GO_Biological_Process_2021	water-soluble vitamin metabolic process (GO:0006767)	1.08902e-11	1.56939e-09	375.4	ALDH1L1;NNMT;SHMT2;SHMT1;MTR;ALDH1L2;DHFR;MTHFD1;PCCA;MTHFD1L;MTHFD2;MTHFD2L;PCCB;AOX1
GO_Biological_Process_2021	acetyl-CoA biosynthetic process from pyruvate (GO:0006086)	1.37385e-11	1.87567e-09	2.95448e+06	PDHX;PDHA2;PDHA1;DLAT;PDHB;DLD
GO_Biological_Process_2021	response to cytokine (GO:0034097)	2.28766e-11	2.96709e-09	222.24	IFITM3;APP;IFITM1;IFITM2;SHMT2;STAT1;MX2;MX1;EIF2AK2;PRKCA;ISG15;ADAR;PML;BST2;COL3A1;CASP3;CASP1;XAF1
GO_Biological_Process_2021	cellular amide metabolic process (GO:0043603)	3.12363e-11	3.85842e-09	258.72	ACOT9;ALDH1L1;ACOT8;NNMT;SHMT2;SHMT1;ACSL6;ACOT13;ALDH1L2;DHFR;MTHFD1;PCCA;MTHFD1L;MTHFD2;MTHFD2L;PCCB
GO_Biological_Process_2021	long-chain fatty acid metabolic process (GO:0001676)	3.79986e-11	4.48038e-09	320.5	ACOT8;CPT1A;ACSL1;ACSL6;PLA2G4A;ACSL4;ACSL3;FADS2;ACADL;CPT2;ACOX1;ACSBG1;ACAA1;ACSBG2
GO_Biological_Process_2021	tetrahydrofolate metabolic process (GO:0046653)	6.57586e-11	7.41643e-09	2647.9	DHFR;MTHFD1;MTHFD1L;MTHFD2;SHMT2;SHMT1;MTHFD2L
GO_Biological_Process_2021	innate immune response (GO:0045087)	7.5575e-11	8.16839e-09	135.6	IFITM3;APP;IFITM1;IFITM2;SHMT2;DDX58;MX1;IFI6;PTK6;ISG15;ADAR;IFIT1;S100B;AGER;PML;HLA-E;BST2;IFIH1;IFI27;OAS1;KRT16;IRF7;IRF5;TRIM22
GO_Biological_Process_2021	antigen processing and presentation of endogenous peptide antigen via MHC class I via ER pathway (GO:0002484)	9.49124e-11	9.27301e-09	8908.59	HLA-B;HLA-C;HLA-A;HLA-F;HLA-G;HLA-E
GO_Biological_Process_2021	monocarboxylic acid metabolic process (GO:0032787)	9.65194e-11	9.27301e-09	206.33	PDHX;CPT1A;PDHA2;MECR;PDHA1;AGXT2;GOT2;ACSL4;ACSL3;PDHB;PCCA;MTHFD1L;PCCB;DLAT;ACAA1;ACSBG2;DLD
GO_Biological_Process_2021	positive regulation of interferon-beta production (GO:0032728)	1.31211e-10	1.21557e-08	569.78	IFIH1;IRF3;OAS1;DDX58;OAS2;IRF1;OAS3;IRF7;ISG15;IRF5
GO_Biological_Process_2021	positive regulation of type I interferon production (GO:0032481)	1.89633e-10	1.69623e-08	298.44	CREBBP;DDX58;STAT1;ISG15;NFKB1;IFIH1;IRF3;OAS1;OAS2;IRF1;OAS3;IRF7;IRF5
GO_Biological_Process_2021	tetrahydrofolate interconversion (GO:0035999)	1.10933e-09	9.28258e-08	2652.91	MTHFD1;MTHFD1L;MTHFD2;SHMT2;SHMT1;MTHFD2L
GO_Biological_Process_2021	cellular response to cytokine stimulus (GO:0071345)	2.65018e-09	2.1483e-07	82.49	ITGB1;IFITM2;SHMT1;GBA;IFIT1;HIF1A;UBB;CASP3;UBC;CASP1;AKT1;GBP2;RPS27A;GBP1;EGR1;TGFB1;STAT1;STAT2;SIRT1;NFKB1;MAPK11;OAS1;IRF4;IRF1;IRF8;IRF5;TP53;UBA52
GO_Biological_Process_2021	fatty acid beta-oxidation using acyl-CoA dehydrogenase (GO:0033539)	2.73701e-09	2.15146e-07	1902.44	ACADVL;ACADL;ETFDH;ETFA;ETFB;ACADS
GO_Biological_Process_2021	amyloid fibril formation (GO:1990000)	3.34219e-09	2.54989e-07	269.33	CST3;APP;CALB1;UBB;UBC;SIAH1;APOA1;RPS27A;HSPG2;UBA52;ITM2B
GO_Biological_Process_2021	regulation of interferon-beta production (GO:0032648)	3.54577e-09	2.62792e-07	324.61	IFIH1;IRF3;OAS1;DDX58;OAS2;IRF1;OAS3;IRF7;IRF5;ISG15
GO_Biological_Process_2021	stress-activated protein kinase signaling cascade (GO:0031098)	5.50101e-09	3.96378e-07	518.1	MAPK11;UBB;UBC;CUL1;RPS27A;UBA52;NFKB1;SKP1
GO_Biological_Process_2021	response to interferon-alpha (GO:0035455)	5.77336e-09	4.04759e-07	778.81	IFITM3;BST2;IFITM1;IFITM2;MX2;EIF2AK2;ADAR
GO_Biological_Process_2021	response to interferon-beta (GO:0035456)	7.59762e-09	5.18638e-07	483.82	IFITM3;BST2;IFITM1;IFITM2;OAS1;STAT1;IRF1;XAF1
GO_Biological_Process_2021	transforming growth factor beta receptor signaling pathway (GO:0007179)	1.36608e-08	9.08618e-07	184.48	ITGB1;COL3A1;TGFB1;UBB;TGFB3;UBC;ZYX;APOA1;RPS27A;SIRT1;UBA52;GDF5
GO_Biological_Process_2021	positive regulation of cytokine production (GO:0001819)	1.63213e-08	1.05844e-06	84.2	APP;EGR1;CREBBP;TGFB1;DDX58;EIF2AK2;ISG15;HLA-A;MAPK14;HLA-G;HIF1A;AGER;NFKB1;HLA-E;IFIH1;MAPK11;IRF3;IRF4;IRF1;S100A13;IRF7;IRF5
GO_Biological_Process_2021	regulation of immune response (GO:0050776)	2.26191e-08	1.43107e-06	113.99	ITGB1;IFITM1;RSAD2;HLA-B;HLA-C;HLA-A;HLA-F;SAMHD1;HLA-G;HLA-E;HERC5;IL4I1;COL3A1;IRF4;IRF1;IRF7
GO_Biological_Process_2021	cellular response to transforming growth factor beta stimulus (GO:0071560)	2.66916e-08	1.64852e-06	147.04	ITGB1;TGFB1;TGFB3;APOA1;GDF5;SIRT1;COL3A1;UBB;CILP;UBC;ZYX;RPS27A;UBA52
GO_Biological_Process_2021	positive regulation of transcription by RNA polymerase II (GO:0045944)	3.22942e-08	1.94816e-06	51.74	APP;RNASEL;RBPJ;HIF1A;EGFR;HELZ2;IL4I1;RXRA;UBB;EPCAM;MYO6;NAMPT;UBC;TBL1X;BRD8;RPS27A;NCOA1;MED1;EGR1;NCOA2;CREBBP;TGFB1;STAT1;TGFB3;DDX58;SIRT1;NFKB1;IRF3;IRF4;IRF1;IRF2;IRF7;IRF8;PGR;IRF5;IRF6;TP53;UBA52
GO_Biological_Process_2021	cellular response to virus (GO:0098586)	5.23214e-08	3.08459e-06	321.28	IFIH1;MAPK11;IRF3;OAS1;DDX58;IFI6;MAPK14;HIF1A
GO_Biological_Process_2021	interleukin-27-mediated signaling pathway (GO:0070106)	6.10733e-08	3.52054e-06	712.18	OAS1;STAT1;OAS2;MX1;CANX;OASL
GO_Biological_Process_2021	regulation of apoptotic process (GO:0042981)	6.88359e-08	3.88175e-06	52.22	ITGB1;IFI6;IFIT3;EGFR;IFIT2;UBB;FRZB;BAG3;CASP3;UBC;CASP1;AKT1;RPS27A;IP6K2;MED1;CREBBP;STAT1;TGFB3;ANXA4;SIAH1;ANXA5;SIRT1;NFKB1;FABP1;SFRP4;KRT18;IRF3;RPS6KB1;ALB;IRF5;TP53;UBA52;CD44
GO_Biological_Process_2021	negative regulation of type I interferon-mediated signaling pathway (GO:0060339)	9.64388e-08	5.3226e-06	623.3	OAS1;STAT2;OAS3;ISG15;SAMHD1;USP18
GO_Biological_Process_2021	regulation of cytokine production (GO:0001817)	1.0086e-07	5.45062e-06	108.8	DDX58;HLA-B;PLD4;EIF2AK2;ISG15;ATP2B1;MAPK14;PLD3;IFIH1;IRF3;GPNMB;S100A13;IRF7;IRF8
GO_Biological_Process_2021	regulation of type I interferon production (GO:0032479)	1.38293e-07	7.32105e-06	145.11	HERC5;IFIH1;CREBBP;IRF3;DDX58;IRF1;IRF7;IRF8;IRF5;ISG15;NFKB1
GO_Biological_Process_2021	pyruvate metabolic process (GO:0006090)	1.65139e-07	8.56742e-06	198.07	GPI;PDHX;PDHA2;SDS;PDHA1;DLAT;PDHB;PCK1;DLD
GO_Biological_Process_2021	negative regulation of apoptotic process (GO:0043066)	1.95426e-07	9.93993e-06	56.25	RB1;ITGB1;IFI6;IFIT3;EGFR;UBB;BAG3;CASP3;UBC;AKT1;RPS27A;MED1;TGFB3;ANXA4;ANXA5;PRKCA;SIRT1;NFKB1;FABP1;KRT18;RPS6KB1;ALB;TP53;UBA52;CD44
GO_Biological_Process_2021	acetyl-CoA biosynthetic process (GO:0006085)	2.11475e-07	9.97395e-06	985.38	PDHA2;PDHA1;DLAT;PDHB;ACSS1
GO_Biological_Process_2021	cytoplasmic pattern recognition receptor signaling pathway in response to virus (GO:0039528)	2.11475e-07	9.97395e-06	985.38	IFIH1;IRF3;DDX58;OAS3;IRF7
GO_Biological_Process_2021	serine family amino acid catabolic process (GO:0009071)	2.11475e-07	9.97395e-06	985.38	SDS;SHMT2;SHMT1;AMT;DLD
GO_Biological_Process_2021	modification-dependent macromolecule catabolic process (GO:0043632)	2.11475e-07	9.97395e-06	985.38	UBB;UBC;ISG15;RPS27A;UBA52
GO_Biological_Process_2021	long-chain fatty-acyl-CoA biosynthetic process (GO:0035338)	2.17753e-07	1.00866e-05	493.18	ACSL1;ACSL6;ACSL4;ACSBG1;ACSL3;ACSBG2
GO_Biological_Process_2021	regulation of ribonuclease activity (GO:0060700)	2.86935e-07	1.30581e-05	3851.5	OAS1;OAS2;OAS3;OASL
GO_Biological_Process_2021	regulation of type I interferon-mediated signaling pathway (GO:0060338)	3.14489e-07	1.40653e-05	293.8	RNASEL;OAS1;STAT2;OAS3;ISG15;SAMHD1;USP18
GO_Biological_Process_2021	branched-chain amino acid catabolic process (GO:0009083)	4.42838e-07	1.88315e-05	403.13	BCKDHA;ECHS1;BCKDHB;DBT;BCAT1;DLD
GO_Biological_Process_2021	branched-chain amino acid metabolic process (GO:0009081)	4.42838e-07	1.88315e-05	403.13	BCKDHA;ECHS1;BCKDHB;DBT;BCAT1;DLD
GO_Biological_Process_2021	positive regulation of interferon-alpha production (GO:0032727)	4.42838e-07	1.88315e-05	403.13	IFIH1;IRF3;DDX58;STAT1;IRF7;IRF5
GO_Biological_Process_2021	stress-activated MAPK cascade (GO:0051403)	4.78821e-07	2.00332e-05	160.13	MAPK11;UBB;UBC;CUL1;RPS27A;MAPK14;UBA52;NFKB1;SKP1
GO_Biological_Process_2021	fatty acid metabolic process (GO:0006631)	5.63608e-07	2.28438e-05	100.6	ACOT8;CPT1A;MECR;CPT2;ACSL1;ACOX1;ACSL6;ACSL4;ACSBG1;ACSL3;ACAA1;ACSBG2
GO_Biological_Process_2021	antigen processing and presentation of peptide antigen via MHC class I (GO:0002474)	6.33983e-07	2.48683e-05	247.69	CANX;HLA-B;HLA-C;HLA-A;HLA-F;HLA-G;HLA-E
GO_Biological_Process_2021	glycine metabolic process (GO:0006544)	6.47778e-07	2.48683e-05	652.51	SDS;SHMT2;SHMT1;AMT;DLD
GO_Biological_Process_2021	tyrosine metabolic process (GO:0006570)	6.47778e-07	2.48683e-05	652.51	IL4I1;TH;PAH;TAT;TYR
GO_Biological_Process_2021	negative regulation of programmed cell death (GO:0043069)	6.51907e-07	2.48683e-05	55.19	MED1;ANXA4;ANXA5;IFI6;SIRT1;IFIT3;EGFR;NFKB1;FABP1;KRT18;UBB;RPS6KB1;BAG3;CASP3;UBC;ALB;AKT1;RPS27A;TP53;UBA52;CD44
GO_Biological_Process_2021	purine nucleobase biosynthetic process (GO:0009113)	8.50215e-07	3.06314e-05	1786.8	SHMT2;SHMT1;GART;PAICS
GO_Biological_Process_2021	regulation of nuclease activity (GO:0032069)	8.50215e-07	3.06314e-05	1786.8	OAS1;OAS2;OAS3;OASL
GO_Biological_Process_2021	protection from natural killer cell mediated cytotoxicity (GO:0042270)	8.50215e-07	3.06314e-05	1786.8	HLA-B;HLA-A;HLA-G;HLA-E
GO_Biological_Process_2021	cellular response to interleukin-1 (GO:0071347)	9.9285e-07	3.52802e-05	82.72	EGR1;CUL1;HIF1A;NFKB1;PSMB8;MAPK11;UBB;UBC;GBP2;RPS27A;UBA52;GBP1;SKP1
GO_Biological_Process_2021	alpha-linolenic acid metabolic process (GO:0036109)	1.03921e-06	3.59428e-05	551.98	FADS2;ACOT8;ACSL1;ACOX1;ACAA1
GO_Biological_Process_2021	mitochondrion transport along microtubule (GO:0047497)	1.03921e-06	3.59428e-05	551.98	UXT;UBB;MAP1S;HIF1A;LRPPRC
GO_Biological_Process_2021	transmembrane receptor protein serine/threonine kinase signaling pathway (GO:0007178)	1.19827e-06	4.0899e-05	88.19	ITGB1;COL3A1;TGFB1;UBB;TGFB3;UBC;ZYX;APOA1;RPS27A;UBA52;GDF5;SIRT1
GO_Biological_Process_2021	long-chain fatty-acyl-CoA metabolic process (GO:0035336)	1.45897e-06	4.91502e-05	287.93	ACSL1;ACSL6;ACSL4;ACSBG1;ACSL3;ACSBG2
GO_Biological_Process_2021	regulation of interferon-alpha production (GO:0032647)	1.89463e-06	6.30085e-05	267.46	IFIH1;IRF3;DDX58;STAT1;IRF7;IRF5
GO_Biological_Process_2021	response to host defenses (GO:0052200)	1.95943e-06	6.35347e-05	1119.99	UBB;UBC;RPS27A;UBA52
GO_Biological_Process_2021	modulation by symbiont of host defense response (GO:0052031)	1.95943e-06	6.35347e-05	1119.99	UBB;UBC;RPS27A;UBA52
GO_Biological_Process_2021	fatty acid beta-oxidation using acyl-CoA oxidase (GO:0033540)	2.36336e-06	7.5686e-05	415.21	ACOT8;ACOX1;EHHADH;ACOX3;ACAA1
GO_Biological_Process_2021	cytoplasmic pattern recognition receptor signaling pathway (GO:0002753)	3.0846e-06	9.75785e-05	233.01	IFIH1;UBB;DDX58;UBC;RPS27A;UBA52
GO_Biological_Process_2021	negative regulation of natural killer cell mediated cytotoxicity (GO:0045953)	3.3938e-06	0.000106066	366.9	HLA-B;HLA-A;HLA-F;HLA-G;HLA-E
GO_Biological_Process_2021	aspartate family amino acid biosynthetic process (GO:0009067)	3.87068e-06	0.000118124	796.44	GOT1L1;GOT1;MTHFD1;MTR
GO_Biological_Process_2021	short-chain fatty acid catabolic process (GO:0019626)	3.87068e-06	0.000118124	796.44	PCCA;PCCB;PCK1;ACADS
GO_Biological_Process_2021	response to interferon-gamma (GO:0034341)	4.28155e-06	0.000129143	101.45	IFITM3;BST2;IFITM1;IFITM2;STAT1;CASP1;IRF8;GBP2;GBP1
GO_Biological_Process_2021	cellular biogenic amine biosynthetic process (GO:0042401)	4.74661e-06	0.000141525	327.35	DDC;TH;PAH;SAT2;SAT1
GO_Biological_Process_2021	regulation of T cell mediated cytotoxicity (GO:0001914)	4.82165e-06	0.000142129	205.24	HLA-B;HLA-A;HLA-F;AGER;HLA-G;HLA-E
GO_Biological_Process_2021	fatty-acyl-CoA biosynthetic process (GO:0046949)	5.94846e-06	0.000171448	193.3	ACSL1;ACSL6;ACSL4;ACSBG1;ACSL3;ACSBG2
GO_Biological_Process_2021	TRIF-dependent toll-like receptor signaling pathway (GO:0035666)	5.94846e-06	0.000171448	193.3	UBB;IRF3;UBC;IRF7;RPS27A;UBA52
GO_Biological_Process_2021	cellular response to hypoxia (GO:0071456)	6.72584e-06	0.000191723	70.97	FABP1;CREBBP;ACAA2;UBB;UBC;RPS27A;TP53;UBA52;HIF1A;SIRT1;PSMB8
GO_Biological_Process_2021	alpha-amino acid biosynthetic process (GO:1901607)	6.88158e-06	0.000191944	607.7	SDS;MTHFD1;PAH;ALDH18A1
GO_Biological_Process_2021	response to type I interferon (GO:0034340)	6.88158e-06	0.000191944	607.7	SHMT2;MX1;ISG15;IFIT1
GO_Biological_Process_2021	MyD88-independent toll-like receptor signaling pathway (GO:0002756)	7.2799e-06	0.000200894	182.45	UBB;IRF3;UBC;IRF7;RPS27A;UBA52
GO_Biological_Process_2021	regulation of transcription from RNA polymerase II promoter in response to stress (GO:0043618)	8.60848e-06	0.00023491	87.09	CREBBP;UBB;BAG3;UBC;RPS27A;TP53;UBA52;HIF1A;PSMB8
GO_Biological_Process_2021	aspartate family amino acid catabolic process (GO:0009068)	8.69366e-06	0.00023491	266.7	SDS;GOT1;GOT2;ALDH7A1;DLD
GO_Biological_Process_2021	dicarboxylic acid biosynthetic process (GO:0043650)	1.13284e-05	0.000299855	485.16	GOT1L1;GOT1;MTHFD1;MTHFD1L
GO_Biological_Process_2021	modulation by symbiont of host process (GO:0044003)	1.13284e-05	0.000299855	485.16	UBB;UBC;RPS27A;UBA52
GO_Biological_Process_2021	positive regulation of programmed cell death (GO:0043068)	1.18677e-05	0.000310957	44.09	ITGB1;TGFB3;LRRK2;SIAH1;SIRT1;IFIT2;SFRP4;UBB;FRZB;CASP3;UBC;IRF5;RPS27A;TP53;UBA52;IP6K2
GO_Biological_Process_2021	phosphatidylserine metabolic process (GO:0006658)	1.27844e-05	0.000331628	155.12	PTDSS2;LPCAT4;LPCAT3;MBOAT1;MBOAT2;PLA2G4A
GO_Biological_Process_2021	regulation of lipid metabolic process (GO:0019216)	1.36211e-05	0.000346403	78.61	NCOA1;HELZ2;FABP1;MED1;NCOA2;CREBBP;RXRA;TBL1X;PCK1
GO_Biological_Process_2021	Wnt signaling pathway (GO:0016055)	1.36211e-05	0.000346403	78.61	SFRP4;UBB;FRZB;LRRK2;UBC;CUL1;RPS27A;UBA52;SKP1
GO_Biological_Process_2021	interleukin-1-mediated signaling pathway (GO:0070498)	1.62295e-05	0.00040873	75.55	EGR1;UBB;UBC;CUL1;RPS27A;UBA52;NFKB1;PSMB8;SKP1
GO_Biological_Process_2021	positive regulation of chemokine production (GO:0032722)	1.7515e-05	0.000436865	107.33	APP;EGR1;OAS1;OAS3;EIF2AK2;AGER;HIF1A
GO_Biological_Process_2021	phosphatidylserine acyl-chain remodeling (GO:0036150)	1.89463e-05	0.000468065	204.92	LPCAT4;LPCAT3;MBOAT1;MBOAT2;PLA2G4A
GO_Biological_Process_2021	negative regulation of signal transduction (GO:0009968)	2.11676e-05	0.000518007	41.93	RB1;PRKCB;AHSG;YWHAB;PDCD6;LRRK2;SIAH1;GBA;PTK6;EGFR;SFRP4;RPS6KB1;CILP;FRZB;AKT1
GO_Biological_Process_2021	regulation of mRNA catabolic process (GO:0061013)	2.18055e-05	0.00052454	62.12	UBB;YWHAB;UBC;AKT1;PKP1;PRKCA;PKP3;RPS27A;UBA52;PSMB8
GO_Biological_Process_2021	regulation of transcription from RNA polymerase II promoter in response to hypoxia (GO:0061418)	2.1839e-05	0.00052454	82.71	CREBBP;UBB;UBC;RBPJ;RPS27A;UBA52;HIF1A;PSMB8
GO_Biological_Process_2021	negative regulation of cytokine-mediated signaling pathway (GO:0001960)	2.24521e-05	0.000534319	100.52	OAS1;OAS3;STAT2;APOA1;ISG15;SAMHD1;USP18
GO_Biological_Process_2021	positive regulation of gene expression (GO:0010628)	2.47881e-05	0.000581946	31.92	MED1;APP;EGR1;TGFB1;DDX58;EIF2AK2;MAPK14;RBPJ;PLD1;HIF1A;ACTB;EGFR;ACTG2;SFRP4;MAPK11;RPS6KB1;S100A13;AKT1;PKP1;PKP3;TP53
GO_Biological_Process_2021	negative regulation of innate immune response (GO:0045824)	2.49021e-05	0.000581946	127.67	OAS1;STAT2;OAS3;ISG15;SAMHD1;USP18
GO_Biological_Process_2021	carnitine metabolic process (GO:0009437)	2.60508e-05	0.000603305	337.23	CPT1A;ACADL;CPT2;SHMT1
GO_Biological_Process_2021	phosphatidylcholine metabolic process (GO:0046470)	2.65138e-05	0.000603305	78.85	LPCAT4;LPCAT3;MBOAT1;APOA1;PLA2G4A;MBOAT2;PEMT;CEPT1
GO_Biological_Process_2021	positive regulation of tumor necrosis factor production (GO:0032760)	2.65138e-05	0.000603305	78.85	IFIH1;APP;OAS1;DDX58;OAS2;OAS3;AGER;HLA-E
GO_Biological_Process_2021	negative regulation of cytokine production (GO:0001818)	3.01714e-05	0.000680562	47.8	HERC5;IFIH1;IRF3;GPNMB;DDX58;ANXA4;GBA;APOA1;ISG15;ATP2B1;AGER;GBP1
GO_Biological_Process_2021	negative regulation of cell population proliferation (GO:0008285)	3.11029e-05	0.000695526	34.02	APP;IFITM1;TGFB1;TGFB3;EIF2AK2;PLG;IFI35;GDF5;PML;IFIT3;SFRP4;RBP4;GPNMB;FRZB;IRF1;OGN;IRF6;TP53
GO_Biological_Process_2021	catechol-containing compound biosynthetic process (GO:0009713)	3.67374e-05	0.000814503	975.86	DDC;TH;PAH
GO_Biological_Process_2021	positive regulation of tumor necrosis factor superfamily cytokine production (GO:1903557)	3.84021e-05	0.000842964	71.89	IFIH1;APP;OAS1;DDX58;OAS2;OAS3;AGER;HLA-E
GO_Biological_Process_2021	negative regulation of cell-cell adhesion (GO:0022408)	3.8996e-05	0.000842964	111.77	TGFB1;CDH1;EPCAM;AKT1;APOA1;PLG
GO_Biological_Process_2021	positive regulation of biomineral tissue development (GO:0070169)	3.8996e-05	0.000842964	111.77	TGFB1;TGFB3;ISG15;ATP2B1;AMELX;SLC8A1
GO_Biological_Process_2021	purine-containing compound biosynthetic process (GO:0072522)	4.49651e-05	0.000948289	152.68	MTHFD1;SHMT2;SHMT1;PAICS;GART
GO_Biological_Process_2021	phosphatidylethanolamine acyl-chain remodeling (GO:0036152)	4.49651e-05	0.000948289	152.68	LPCAT4;LPCAT3;MBOAT1;MBOAT2;PLA2G4A
GO_Biological_Process_2021	positive regulation of T cell mediated cytotoxicity (GO:0001916)	4.49651e-05	0.000948289	152.68	HLA-B;HLA-A;HLA-F;HLA-G;HLA-E
GO_Biological_Process_2021	antigen processing and presentation of endogenous peptide antigen (GO:0002483)	5.13958e-05	0.00105204	252.39	HLA-A;HLA-F;HLA-G;HLA-E
GO_Biological_Process_2021	antiviral innate immune response (GO:0140374)	5.13958e-05	0.00105204	252.39	OAS1;DDX58;MX1;IFIT1
GO_Biological_Process_2021	regulation of macrophage cytokine production (GO:0010935)	5.13958e-05	0.00105204	252.39	TGFB1;TGFB3;HLA-G;SIRT1
GO_Biological_Process_2021	DNA synthesis involved in DNA repair (GO:0000731)	5.1507e-05	0.00105204	102.82	UBB;UBC;ISG15;RPS27A;SIRT1;UBA52
GO_Biological_Process_2021	positive regulation of erythrocyte differentiation (GO:0045648)	5.44835e-05	0.00110414	142.93	MED1;MAPK11;STAT1;MAPK14;HIF1A
GO_Biological_Process_2021	positive regulation of nucleic acid-templated transcription (GO:1903508)	5.77086e-05	0.00116043	27.6	NCOA1;MED1;EGR1;CREBBP;TGFB1;STAT1;TGFB3;PARP9;HIF1A;PML;EGFR;NFKB1;RXRA;CDH1;IRF4;IRF1;IRF7;AKT1;TBL1X;IRF6;TP53
GO_Biological_Process_2021	regulation of neuron death (GO:1901214)	5.92272e-05	0.00117279	64.4	EGR1;INPP5A;GPNMB;UBB;LRRK2;GBA;AKT1;HLA-F
GO_Biological_Process_2021	positive regulation of endothelial cell migration (GO:0010595)	5.92272e-05	0.00117279	64.4	GPI;TGFB1;PDCD6;AKT1;PRKCA;MAPK14;SIRT1;HIF1A
GO_Biological_Process_2021	regulation of innate immune response (GO:0045088)	6.09741e-05	0.00119823	76.71	RNASEL;IRF1;IFI35;PARP9;SAMHD1;USP18;HLA-E
GO_Biological_Process_2021	regulation of small molecule metabolic process (GO:0062012)	6.54855e-05	0.00127721	134.15	ACADVL;ACADL;SIRT1;PDK2;PDK1
GO_Biological_Process_2021	aspartate metabolic process (GO:0006531)	7.26251e-05	0.00139548	607.13	GOT1L1;GOT1;GOT2
GO_Biological_Process_2021	choline catabolic process (GO:0042426)	7.26251e-05	0.00139548	607.13	BHMT;CHDH;ALDH7A1
GO_Biological_Process_2021	neutrophil degranulation (GO:0043312)	7.38167e-05	0.00140794	27.18	DSP;GPI;ANXA2;AHSG;HLA-B;HLA-C;MAPK14;PLD1;CTSS;IGF2R;NFKB1;BST2;CST3;HEBP2;PRDX4;CREG1;PKP1;ACAA1;GYG1;CD44
GO_Biological_Process_2021	aggrephagy (GO:0035973)	7.81239e-05	0.00147922	126.2	UBB;UBC;RPS27A;UBA52;CFTR
GO_Biological_Process_2021	neutrophil activation involved in immune response (GO:0002283)	8.26355e-05	0.00155331	26.62	DSP;GPI;ANXA2;AHSG;HLA-B;HLA-C;MAPK14;PLD1;CTSS;IGF2R;NFKB1;BST2;CST3;HEBP2;PRDX4;CREG1;PKP1;ACAA1;GYG1;CD44
GO_Biological_Process_2021	negative regulation of cellular process (GO:0048523)	8.71769e-05	0.00162688	24.95	RB1;APP;IFITM1;TGFB1;TGFB3;FHL1;EIF2AK2;APOA1;PLG;IFI35;SIRT1;PML;IFIT3;BST2;SFRP4;GPNMB;FRZB;LPCAT3;IRF1;IRF6;TP53;IP6K2
GO_Biological_Process_2021	neutrophil mediated immunity (GO:0002446)	8.9851e-05	0.00165993	26.21	DSP;GPI;ANXA2;AHSG;HLA-B;HLA-C;MAPK14;PLD1;CTSS;IGF2R;NFKB1;BST2;CST3;HEBP2;PRDX4;CREG1;PKP1;ACAA1;GYG1;CD44
GO_Biological_Process_2021	negative regulation of transforming growth factor beta receptor signaling pathway (GO:0030512)	9.02275e-05	0.00165993	68.77	TGFB1;UBB;UBC;RPS27A;SIRT1;UBA52;ASPN
GO_Biological_Process_2021	positive regulation of blood vessel endothelial cell migration (GO:0043536)	9.71168e-05	0.00177409	84.74	TGFB1;AKT1;PRKCA;MAPK14;HIF1A;SIRT1
GO_Biological_Process_2021	regulation of cellular protein metabolic process (GO:0032268)	0.000109231	0.00198144	81.72	APP;TGFB1;GBA;AKT1;PKP3;NFKB1
GO_Biological_Process_2021	positive regulation of apoptotic process (GO:0043065)	0.000115519	0.00208095	30.1	ITGB1;TGFB3;SIAH1;SIRT1;IFIT2;SFRP4;UBB;FRZB;CASP3;UBC;IRF5;RPS27A;TP53;UBA52;IP6K2
GO_Biological_Process_2021	negative regulation of cytokine production involved in immune response (GO:0002719)	0.000117762	0.00210673	177.82	TGFB1;TGFB3;APOA1;HLA-F
GO_Biological_Process_2021	positive regulation of macromolecule metabolic process (GO:0010604)	0.000121478	0.00213376	27.35	MED1;APP;EGR1;TGFB1;ANXA2;DDX58;GBA;MAPK14;RBPJ;HIF1A;ACTG2;SFRP4;MAPK11;AKT1;PKP1;PKP3;TP53
GO_Biological_Process_2021	amino-acid betaine metabolic process (GO:0006577)	0.000125625	0.00213376	429.14	BHMT;CPT1A;CPT2
GO_Biological_Process_2021	cardiolipin acyl-chain remodeling (GO:0035965)	0.000125625	0.00213376	429.14	HADHB;HADHA;PLA2G4A
GO_Biological_Process_2021	desmosome organization (GO:0002934)	0.000125625	0.00213376	429.14	DSP;PRKCA;PKP3
GO_Biological_Process_2021	regulation of natural killer cell cytokine production (GO:0002727)	0.000125625	0.00213376	429.14	HLA-F;HLA-G;HLA-E
GO_Biological_Process_2021	nucleobase biosynthetic process (GO:0046112)	0.000125625	0.00213376	429.14	SHMT2;SHMT1;PAICS
GO_Biological_Process_2021	positive regulation of natural killer cell cytokine production (GO:0002729)	0.000125625	0.00213376	429.14	HLA-F;HLA-G;HLA-E
GO_Biological_Process_2021	cellular response to organic cyclic compound (GO:0071407)	0.000126174	0.00213376	41.51	MED1;EGR1;TGFB1;CDH1;ABCB4;LRRK2;CASP3;ACTB;CFTR;EGFR
GO_Biological_Process_2021	positive regulation of cellular biosynthetic process (GO:0031328)	0.000127336	0.00213376	37.86	EGR1;NNMT;RPS6KB1;AGXT2;TYRP1;AKT1;APOA1;PLD1;HIF1A;SIRT1;EGFR
GO_Biological_Process_2021	long-chain fatty acid transport (GO:0015909)	0.000127499	0.00213376	106.35	CPT1A;CPT2;RPS6KB1;ACSL1;ACSL3
GO_Biological_Process_2021	regulation of interleukin-12 production (GO:0032655)	0.00013705	0.0022789	76.13	MAPK11;HLA-B;IRF5;MAPK14;HLA-G;AGER
GO_Biological_Process_2021	very long-chain fatty acid metabolic process (GO:0000038)	0.000148362	0.00242045	100.81	ACSL1;ACOX1;ACSL6;ACSBG1;ACAA1
GO_Biological_Process_2021	positive regulation of cholesterol transport (GO:0032376)	0.000148362	0.00242045	100.81	RXRA;ABCB4;LPCAT3;APOA1;SIRT1
GO_Biological_Process_2021	regulation of adaptive immune response (GO:0002819)	0.000149555	0.00242466	160.75	IL4I1;IRF1;IRF7;SIRT1
GO_Biological_Process_2021	protein homotetramerization (GO:0051289)	0.000152917	0.00246377	73.56	TDO2;SHMT2;SHMT1;TRPV5;ACOT13;SAMHD1
GO_Biological_Process_2021	cellular protein modification process (GO:0006464)	0.000154992	0.00248178	18.87	APP;RNASEL;LRRK2;CUL1;AFP;HIF1A;HERC5;CST3;AKT1;AMELX;PDK2;PDK1;SKP1;DSP;TGFB1;PRKCB;AHSG;EIF2AK2;APOA1;PRKCA;PTK6;ISG15;PARP9;SIRT1;PSMB8;FBXO30;SIRT3;COL3A1;ALB;UBA52;IVL;MATN3
GO_Biological_Process_2021	negative regulation of cell growth (GO:0030308)	0.000162696	0.00257338	43.34	RB1;BST2;TGFB1;FRZB;FHL1;TP53;SIRT1;PML;IP6K2
GO_Biological_Process_2021	negative regulation of growth (GO:0045926)	0.000162696	0.00257338	43.34	RB1;BST2;TGFB1;FRZB;FHL1;TP53;SIRT1;PML;IP6K2
GO_Biological_Process_2021	positive regulation of NF-kappaB transcription factor activity (GO:0051092)	0.000165241	0.00259779	38.86	APP;UBB;PRKCB;UBC;EIF2AK2;RPS27A;UBA52;AGER;TRIM22;NFKB1
GO_Biological_Process_2021	positive regulation of interleukin-12 production (GO:0032735)	0.000171738	0.00267303	95.72	MAPK11;IRF5;MAPK14;AGER;HLA-G
GO_Biological_Process_2021	regulation of transforming growth factor beta receptor signaling pathway (GO:0017015)	0.000172088	0.00267303	48.58	CREBBP;TGFB1;UBB;UBC;RPS27A;UBA52;SIRT1;ASPN
GO_Biological_Process_2021	regulation of cell population proliferation (GO:0042127)	0.000175343	0.00270739	20.19	APP;IFITM1;PLG;TTK;IFI35;IFIT3;EGFR;GPNMB;EPCAM;FRZB;NAMPT;S100A13;AKT1;AMELX;TGFB1;STAT1;TGFB3;STAT2;EIF2AK2;S100B;SIRT1;PML;SFRP4;IRF1;IRF6;TP53
GO_Biological_Process_2021	aspartate family amino acid metabolic process (GO:0009066)	0.000187118	0.00285521	146.21	GOT1;MTHFD1;ADI1;GOT2
GO_Biological_Process_2021	endoplasmic reticulum mannose trimming (GO:1904380)	0.000187118	0.00285521	146.21	UBB;UBC;RPS27A;UBA52
GO_Biological_Process_2021	unsaturated fatty acid metabolic process (GO:0033559)	0.000188995	0.00286698	68.79	FADS2;ACOT8;ACSL1;ACOX1;PLA2G4A;ACAA1
GO_Biological_Process_2021	alpha-beta T cell activation (GO:0046631)	0.000198678	0.0029117	325.78	RSAD2;HLA-A;HLA-E
GO_Biological_Process_2021	lipid import into cell (GO:0140354)	0.000198678	0.0029117	325.78	RPS6KB1;ACSL1;ACSL3
GO_Biological_Process_2021	stress-induced premature senescence (GO:0090400)	0.000198678	0.0029117	325.78	MAPK14;SIRT1;TP53
GO_Biological_Process_2021	methionine metabolic process (GO:0006555)	0.000198678	0.0029117	325.78	MTHFD1;ADI1;MTR
GO_Biological_Process_2021	negative regulation of fatty acid oxidation (GO:0046322)	0.000198678	0.0029117	325.78	ACADVL;ACADL;AKT1
GO_Biological_Process_2021	regulation of primary metabolic process (GO:0080090)	0.000206062	0.00300294	40.77	HELZ2;NCOA1;FABP1;MED1;NCOA2;CREBBP;RXRA;TBL1X;PSMB8
GO_Biological_Process_2021	regulation of blood vessel endothelial cell migration (GO:0043535)	0.000209389	0.00303438	66.57	TGFB1;AKT1;PRKCA;MAPK14;SIRT1;HIF1A
GO_Biological_Process_2021	antigen processing and presentation of exogenous peptide antigen via MHC class I (GO:0042590)	0.000215329	0.00310312	53.54	HLA-B;HLA-C;HLA-A;HLA-F;HLA-G;PSMB8;HLA-E
GO_Biological_Process_2021	positive regulation of bone mineralization (GO:0030501)	0.000226821	0.00323282	86.66	TGFB1;TGFB3;ISG15;ATP2B1;SLC8A1
GO_Biological_Process_2021	positive regulation of T cell mediated immunity (GO:0002711)	0.000226821	0.00323282	86.66	HLA-B;HLA-A;HLA-F;HLA-G;HLA-E
GO_Biological_Process_2021	cellular response to interferon-beta (GO:0035458)	0.000231037	0.00324568	133.7	IFITM2;OAS1;STAT1;IRF1
GO_Biological_Process_2021	negative regulation of viral life cycle (GO:1903901)	0.000231037	0.00324568	133.7	IFITM3;BST2;IFITM1;IFITM2
GO_Biological_Process_2021	glycosaminoglycan catabolic process (GO:0006027)	0.000231477	0.00324568	64.47	TGFB1;SDC4;OGN;PRELP;HSPG2;CD44
GO_Biological_Process_2021	axon development (GO:0061564)	0.000233152	0.0032516	52.3	DHFR;APP;MAP1S;S100A6;MTR;S100B;ACTB
GO_Biological_Process_2021	regulation of bone mineralization (GO:0030500)	0.000255359	0.00354225	62.46	TGFB1;AHSG;TGFB3;ISG15;ATP2B1;SLC8A1
GO_Biological_Process_2021	regulation of erythrocyte differentiation (GO:0045646)	0.000258942	0.00355394	82.62	MED1;MAPK11;STAT1;MAPK14;HIF1A
GO_Biological_Process_2021	positive regulation of myeloid cell differentiation (GO:0045639)	0.000258942	0.00355394	82.62	MED1;MAPK11;STAT1;MAPK14;HIF1A
GO_Biological_Process_2021	error-prone translesion synthesis (GO:0042276)	0.00028191	0.00384882	122.83	UBB;UBC;RPS27A;UBA52
GO_Biological_Process_2021	negative regulation of transmembrane receptor protein serine/threonine kinase signaling pathway (GO:0090101)	0.000292413	0.00391863	41.95	TGFB1;UBB;CILP;UBC;RPS27A;UBA52;SIRT1;ASPN
GO_Biological_Process_2021	purine nucleobase metabolic process (GO:0006144)	0.000294577	0.00391863	258.92	SHMT2;SHMT1;PAICS
GO_Biological_Process_2021	regulation of helicase activity (GO:0051095)	0.000294577	0.00391863	258.92	IFIT1;SIRT1;TP53
GO_Biological_Process_2021	phenol-containing compound biosynthetic process (GO:0046189)	0.000294577	0.00391863	258.92	DDC;TYRP1;TYR
GO_Biological_Process_2021	protein deubiquitination (GO:0016579)	0.000307745	0.0040729	26.9	SHMT2;DDX58;HIF1A;USP18;ACTB;PSMB8;IFIH1;UBB;UBC;RPS27A;TP53;UBA52;CFTR
GO_Biological_Process_2021	MAPK cascade (GO:0000165)	0.000311095	0.00409635	25.47	TGFB1;YWHAB;LRRK2;CUL1;APOA1;EGFR;PSMB8;NFKB1;MAPK11;UBB;UBC;RPS27A;UBA52;SKP1
GO_Biological_Process_2021	error-free translesion synthesis (GO:0070987)	0.000340347	0.00439234	113.33	UBB;UBC;RPS27A;UBA52
GO_Biological_Process_2021	regulation of response to cytokine stimulus (GO:0060759)	0.000340347	0.00439234	113.33	IFIH1;DDX58;APOA1;PARP9
GO_Biological_Process_2021	glutamate metabolic process (GO:0006536)	0.000340347	0.00439234	113.33	GOT1;TAT;GOT2;ALDH18A1
GO_Biological_Process_2021	regulation of angiogenesis (GO:0045765)	0.000361418	0.00464118	29.41	ITGB1;GPNMB;PRKCB;STAT1;PDCD6;PRKCA;HLA-G;HSPG2;HIF1A;SIRT1;PML
GO_Biological_Process_2021	negative regulation of response to stimulus (GO:0048585)	0.00037089	0.00473935	55.29	COL3A1;LPCAT3;APOA1;PTK6;HLA-G;SIRT1
GO_Biological_Process_2021	positive regulation of ossification (GO:0045778)	0.00037624	0.00478415	72.11	TGFB1;TGFB3;ISG15;ATP2B1;SLC8A1
GO_Biological_Process_2021	positive regulation of intracellular signal transduction (GO:1902533)	0.000392813	0.00496026	19.57	ITGB1;APP;TGFB1;PRKCB;SIAH1;IFIT5;EIF2AK2;IFI35;DDX60;S100B;SIRT1;AGER;EGFR;OASL;BST2;S100A13;CASP1;S100A4;TP53;TRIM22
GO_Biological_Process_2021	response to interleukin-1 (GO:0070555)	0.000393914	0.00496026	44.66	APP;MAPK11;PRKCA;GBP2;HIF1A;GBP1;NFKB1
GO_Biological_Process_2021	glucose metabolic process (GO:0006006)	0.000405317	0.00502702	53.69	GPI;RBP4;OAS1;GOT1;GOT2;PCK1
GO_Biological_Process_2021	I-kappaB kinase/NF-kappaB signaling (GO:0007249)	0.000405317	0.00502702	53.69	PRDX4;UBB;UBC;AKT1;RPS27A;UBA52
GO_Biological_Process_2021	regulation of SMAD protein signal transduction (GO:0060390)	0.000406968	0.00502702	104.96	TGFB1;TGFB3;CILP;GDF5
GO_Biological_Process_2021	cellular biogenic amine catabolic process (GO:0042402)	0.00041597	0.00506585	212.5	BHMT;CHDH;ALDH7A1
GO_Biological_Process_2021	L-serine metabolic process (GO:0006563)	0.00041597	0.00506585	212.5	SDS;SHMT2;SHMT1
GO_Biological_Process_2021	long-chain fatty acid import into cell (GO:0044539)	0.00041597	0.00506585	212.5	RPS6KB1;ACSL1;ACSL3
GO_Biological_Process_2021	gluconeogenesis (GO:0006094)	0.00042308	0.00510451	69.06	GPI;RBP4;GOT1;GOT2;PCK1
GO_Biological_Process_2021	keratinocyte differentiation (GO:0030216)	0.00042308	0.00510451	69.06	DSP;MED1;KRT16;CASP3;IVL
GO_Biological_Process_2021	supramolecular fiber organization (GO:0097435)	0.000438369	0.00526449	22.49	DSP;APP;SIAH1;APOA1;HSPG2;CST3;COL3A1;CALB1;UBB;MYO6;UBC;RPS27A;UBA52;ITM2B;PLEC
GO_Biological_Process_2021	membrane organization (GO:0061024)	0.000442234	0.00528643	26.14	RTP4;UBB;LPCAT3;MX2;UBC;MX1;RPS27A;UBA52;ACTB;CFTR;EGFR;IGF2R
GO_Biological_Process_2021	regulation of chemokine production (GO:0032642)	0.000474185	0.00558637	66.21	APP;EGR1;EIF2AK2;AGER;HIF1A
GO_Biological_Process_2021	translesion synthesis (GO:0019985)	0.000474185	0.00558637	66.21	UBB;UBC;ISG15;RPS27A;UBA52
GO_Biological_Process_2021	glycerophospholipid biosynthetic process (GO:0046474)	0.000479306	0.00558637	29.58	PTDSS2;LPCAT4;LPCAT3;PEMT;APOA1;PLA2G4A;CEPT1;PLD1;PISD;PLD2
GO_Biological_Process_2021	sulfur amino acid metabolic process (GO:0000096)	0.0004824	0.00558637	97.53	BHMT;MTHFD1;ADI1;MTR
GO_Biological_Process_2021	regulation of cysteine-type endopeptidase activity involved in apoptotic process (GO:0043281)	0.000485478	0.00559702	41.87	FABP1;PDCD6;CASP1;IFI6;AKT1;SIRT1;CD44
GO_Biological_Process_2021	positive regulation of DNA-binding transcription factor activity (GO:0051091)	0.000511894	0.00587545	25.2	APP;UBB;PRKCB;DDX58;UBC;AKT1;EIF2AK2;RPS27A;UBA52;AGER;TRIM22;NFKB1
GO_Biological_Process_2021	negative regulation of type I interferon production (GO:0032480)	0.000529801	0.00602765	63.53	HERC5;IFIH1;IRF3;DDX58;ISG15
GO_Biological_Process_2021	positive regulation of leukocyte mediated cytotoxicity (GO:0001912)	0.000529801	0.00602765	63.53	HLA-B;HLA-A;HLA-F;HLA-G;HLA-E
GO_Biological_Process_2021	negative regulation of natural killer cell mediated immunity (GO:0002716)	0.000565366	0.00637635	178.6	HLA-F;HLA-G;HLA-E
GO_Biological_Process_2021	positive regulation of production of miRNAs involved in gene silencing by miRNA (GO:1903800)	0.000565366	0.00637635	178.6	TGFB1;TP53;EGFR
GO_Biological_Process_2021	positive regulation of cell cycle (GO:0045787)	0.000568678	0.00637857	47.93	APP;RPS6KB1;AKT1;PRKCA;PTK6;EGFR
GO_Biological_Process_2021	negative regulation of gene expression (GO:0010629)	0.000570481	0.00637857	22.08	RB1;APP;TGFB1;SHMT1;EIF2AK2;ATP2B1;PARP9;HIF1A;SIRT1;NFKB1;DHFR;GPNMB;CILP;PGR
GO_Biological_Process_2021	cellular response to oxygen-containing compound (GO:1901701)	0.000588126	0.00651456	21.92	EGR1;ABCB4;SHMT1;PTK6;MTR;MAPK14;ACTB;EGFR;NFKB1;CASP1;AKT1;CFTR;PDK2;IP6K2
GO_Biological_Process_2021	hexose biosynthetic process (GO:0019319)	0.000590178	0.00651456	61.01	GPI;RBP4;GOT1;GOT2;PCK1
GO_Biological_Process_2021	positive regulation of biosynthetic process (GO:0009891)	0.000590178	0.00651456	61.01	TGFB1;TGFB3;AKT1;APOA1;AMELX
GO_Biological_Process_2021	regulation of cell growth (GO:0001558)	0.000632735	0.00695473	25.46	RB1;BST2;TGFB1;FRZB;FHL1;AKT1;TP53;SIRT1;EGFR;PML;IP6K2
GO_Biological_Process_2021	global genome nucleotide-excision repair (GO:0070911)	0.000662247	0.00722743	84.98	UBB;UBC;RPS27A;UBA52
GO_Biological_Process_2021	epithelium development (GO:0060429)	0.000663118	0.00722743	33.07	CPT1A;ACADVL;TGFB1;MTHFD1;KRT3;STAT1;KRT16;ANXA4
GO_Biological_Process_2021	negative regulation of cell death (GO:0060548)	0.000675085	0.00732708	37.75	INPP5A;GPNMB;LRRK2;GBA;ALB;AKT1;HLA-F
GO_Biological_Process_2021	positive regulation of response to stimulus (GO:0048584)	0.000726239	0.00781686	56.41	IFIH1;RSAD2;DDX58;HLA-G;SIRT1
GO_Biological_Process_2021	postreplication repair (GO:0006301)	0.000726239	0.00781686	56.41	UBB;UBC;ISG15;RPS27A;UBA52
GO_Biological_Process_2021	regulation of tumor necrosis factor production (GO:0032680)	0.000738157	0.00782547	32.02	IFIH1;APP;OAS1;DDX58;OAS2;OAS3;AGER;HLA-E
GO_Biological_Process_2021	catecholamine biosynthetic process (GO:0042423)	0.000745139	0.00782547	152.89	DDC;TH;PAH
GO_Biological_Process_2021	regulation of dendritic cell differentiation (GO:2001198)	0.000745139	0.00782547	152.89	HLA-B;AGER;HLA-G
GO_Biological_Process_2021	cellular response to thyroid hormone stimulus (GO:0097067)	0.000745139	0.00782547	152.89	MED1;BRD8;CTSS
GO_Biological_Process_2021	hemidesmosome assembly (GO:0031581)	0.000745139	0.00782547	152.89	KRT14;KRT5;PLEC
GO_Biological_Process_2021	negative regulation of fatty acid biosynthetic process (GO:0045717)	0.000745139	0.00782547	152.89	ACADVL;ACADL;SIRT1
GO_Biological_Process_2021	monocarboxylic acid catabolic process (GO:0072329)	0.000767945	0.0080002	79.63	ACOT8;AGXT2;ACOX1;ACAA1
GO_Biological_Process_2021	negative regulation of catalytic activity (GO:0043086)	0.000767945	0.0080002	79.63	IFIT1;PARP9;SIRT1;TP53
GO_Biological_Process_2021	platelet degranulation (GO:0002576)	0.000778159	0.00807418	31.51	APP;TGFB1;TGFB3;AHSG;ALB;ANXA5;APOA1;PLG
GO_Biological_Process_2021	epithelial to mesenchymal transition (GO:0001837)	0.000802447	0.00829302	54.3	TGFB1;S100A4;RBPJ;HIF1A;AMELX
GO_Biological_Process_2021	positive regulation of cold-induced thermogenesis (GO:0120162)	0.000814341	0.00838254	35.55	ACADL;CPT2;ACSL1;IRF4;PEMT;HADH;DECR1
GO_Biological_Process_2021	protein tetramerization (GO:0051262)	0.000840016	0.00861265	41.92	TDO2;SHMT2;SHMT1;TRPV5;ACOT13;SAMHD1
GO_Biological_Process_2021	cellular response to growth factor stimulus (GO:0071363)	0.000859559	0.00877833	27.5	MED1;TGFB1;RPS6KB1;CILP;SYAP1;AKT1;MAPK14;CD44;EGFR
GO_Biological_Process_2021	negative regulation of neuron death (GO:1901215)	0.000865483	0.00880417	34.86	INPP5A;GPNMB;TGFB3;LRRK2;GBA;AKT1;HLA-F
GO_Biological_Process_2021	nucleotide-binding oligomerization domain containing signaling pathway (GO:0070423)	0.000885022	0.00896776	74.8	UBB;UBC;RPS27A;UBA52
GO_Biological_Process_2021	pteridine-containing compound metabolic process (GO:0042558)	0.000957532	0.00955322	132.8	MTHFD1L;AKT1;FTCD
GO_Biological_Process_2021	regulation of nucleocytoplasmic transport (GO:0046822)	0.000957532	0.00955322	132.8	TGFB1;IFI27;MX2
GO_Biological_Process_2021	response to thyroid hormone (GO:0097066)	0.000957532	0.00955322	132.8	MED1;BRD8;CTSS
GO_Biological_Process_2021	protein localization to mitochondrion (GO:0070585)	0.000957532	0.00955322	132.8	LRRK2;AKT1;ISG15
GO_Biological_Process_2021	MyD88-dependent toll-like receptor signaling pathway (GO:0002755)	0.00101413	0.0100025	70.42	UBB;UBC;RPS27A;UBA52
GO_Biological_Process_2021	protein ADP-ribosylation (GO:0006471)	0.00101413	0.0100025	70.42	PARP9;SIRT1;PARP12;SIRT3
GO_Biological_Process_2021	epithelial cell differentiation (GO:0030855)	0.00103426	0.0101624	32.89	CPT1A;ACADVL;KRT3;ANXA4;AKT1;IRF6;PCK1
GO_Biological_Process_2021	proteolysis involved in cellular protein catabolic process (GO:0051603)	0.00104505	0.0102297	38.83	UBB;UBC;ISG15;RPS27A;UBA52;CTSS
GO_Biological_Process_2021	apoptotic process (GO:0006915)	0.001056	0.010298	22.16	APP;IFI27;IRF3;CASP3;IRF1;SIAH1;MX1;IFI6;CASP1;AKT1;IFIT2
GO_Biological_Process_2021	positive regulation of multicellular organismal process (GO:0051240)	0.00111145	0.0107981	18.69	MED1;TGFB1;ACSL1;TGFB3;EIF2AK2;HLA-G;SIRT1;ACADL;CPT2;IRF4;S100A13;PEMT;HADH;DECR1
GO_Biological_Process_2021	alpha-amino acid catabolic process (GO:1901606)	0.00115591	0.0111053	66.42	IL4I1;TDO2;TAT;GOT2
GO_Biological_Process_2021	response to alcohol (GO:0097305)	0.00115591	0.0111053	66.42	TGFB1;TH;GOT2;SDF4
GO_Biological_Process_2021	phosphatidylcholine acyl-chain remodeling (GO:0036151)	0.00115591	0.0111053	66.42	LPCAT4;LPCAT3;MBOAT2;PLA2G4A
GO_Biological_Process_2021	mesenchymal cell differentiation (GO:0048762)	0.00116809	0.0111603	46.96	TGFB1;S100A4;RBPJ;HIF1A;AMELX
GO_Biological_Process_2021	cell morphogenesis involved in neuron differentiation (GO:0048667)	0.00120172	0.0111603	36.95	RB1;APP;MAP1S;S100A6;S100B;ACTB
GO_Biological_Process_2021	2-oxoglutarate metabolic process (GO:0006103)	0.00120466	0.0111603	116.73	GOT1;TAT;GOT2
GO_Biological_Process_2021	calcium ion import across plasma membrane (GO:0098703)	0.00120466	0.0111603	116.73	TRPV6;TRPV5;SLC8A1
GO_Biological_Process_2021	cardiolipin metabolic process (GO:0032048)	0.00120466	0.0111603	116.73	HADHB;HADHA;PLA2G4A
GO_Biological_Process_2021	dicarboxylic acid catabolic process (GO:0043649)	0.00120466	0.0111603	116.73	ACOT8;GOT1;GOT2
GO_Biological_Process_2021	respiratory electron transport chain (GO:0022904)	0.00120466	0.0111603	116.73	ETFDH;ETFA;ETFB
GO_Biological_Process_2021	NAD biosynthesis via nicotinamide riboside salvage pathway (GO:0034356)	0.00120466	0.0111603	116.73	NNMT;NAMPT;PARP9
GO_Biological_Process_2021	negative regulation of T cell mediated immunity (GO:0002710)	0.00120466	0.0111603	116.73	IL4I1;HLA-F;HLA-G
GO_Biological_Process_2021	positive regulation of glucose metabolic process (GO:0010907)	0.00120466	0.0111603	116.73	NNMT;AKT1;SIRT1
GO_Biological_Process_2021	response to peptide hormone (GO:0043434)	0.00127609	0.01178	45.36	STAT1;STAT2;AKT1;PCK1;SIRT1
GO_Biological_Process_2021	positive regulation of cellular metabolic process (GO:0031325)	0.00129836	0.0119325	30.49	SFRP4;TGFB1;ANXA2;AKT1;APOA1;MAPK14;TP53
GO_Biological_Process_2021	purine nucleoside bisphosphate metabolic process (GO:0034032)	0.00131101	0.0119325	62.77	ACOT9;ACOT8;ACSL6;ACOT13
GO_Biological_Process_2021	ribonucleoside bisphosphate metabolic process (GO:0033875)	0.00131101	0.0119325	62.77	ACOT9;ACOT8;ACSL6;ACOT13
GO_Biological_Process_2021	organelle transport along microtubule (GO:0072384)	0.00131101	0.0119325	62.77	UXT;UBB;MAP1S;LRPPRC
GO_Biological_Process_2021	protein polyubiquitination (GO:0000209)	0.00138523	0.0124879	18.43	SIAH1;CUL1;PSMB8;FBXO30;HERC5;IFI27;UBB;UBC;RPS27A;UBA52;TRIM22;HERC6;SKP1
GO_Biological_Process_2021	protein modification by small protein removal (GO:0070646)	0.00138983	0.0124879	19.36	IFIH1;UBB;DDX58;UBC;RPS27A;TP53;UBA52;HIF1A;USP18;ACTB;CFTR;PSMB8
GO_Biological_Process_2021	epidermal cell differentiation (GO:0009913)	0.00139128	0.0124879	43.83	DSP;MED1;KRT16;CASP3;IVL
GO_Biological_Process_2021	positive regulation of NIK/NF-kappaB signaling (GO:1901224)	0.00139128	0.0124879	43.83	APP;EIF2AK2;IFI35;AGER;EGFR
GO_Biological_Process_2021	calcium ion import into cytosol (GO:1902656)	0.00148852	0.0130447	103.63	TRPV6;TRPV5;SLC8A1
GO_Biological_Process_2021	catecholamine metabolic process (GO:0006584)	0.00148852	0.0130447	103.63	DDC;TH;PAH
GO_Biological_Process_2021	cellular response to exogenous dsRNA (GO:0071360)	0.00148852	0.0130447	103.63	IFIH1;DDX58;IFIT1
GO_Biological_Process_2021	electron transport chain (GO:0022900)	0.00148852	0.0130447	103.63	ETFDH;ETFA;ETFB
GO_Biological_Process_2021	regulation of secretion (GO:0051046)	0.00148852	0.0130447	103.63	OAS2;MYO6;ACSL3
GO_Biological_Process_2021	response to ethanol (GO:0045471)	0.00148852	0.0130447	103.63	TH;GOT2;SDF4
GO_Biological_Process_2021	negative regulation of leukocyte mediated cytotoxicity (GO:0001911)	0.00148852	0.0130447	103.63	HLA-F;HLA-G;HLA-E
GO_Biological_Process_2021	regulation of protein localization to plasma membrane (GO:1903076)	0.00156838	0.0136523	33.56	ITGB1;TGFB1;AKT1;GBP1;ACTB;EGFR
GO_Biological_Process_2021	skin development (GO:0043588)	0.00156838	0.0136523	33.56	DSP;MED1;COL3A1;KRT16;CASP3;IVL
GO_Biological_Process_2021	phosphatidylcholine biosynthetic process (GO:0006656)	0.00166377	0.0143861	56.33	LPCAT3;APOA1;PEMT;CEPT1
GO_Biological_Process_2021	positive regulation of cytokine production involved in immune response (GO:0002720)	0.00166377	0.0143861	56.33	HLA-A;HLA-F;HLA-G;HLA-E
GO_Biological_Process_2021	proteasome-mediated ubiquitin-dependent protein catabolic process (GO:0043161)	0.00168484	0.0145198	17.47	RB1;SIAH1;CUL1;SIRT1;PML;PSMB8;IFI27;UBB;UBC;TBL1X;RPS27A;UBA52;SKP1
GO_Biological_Process_2021	cell-cell junction organization (GO:0045216)	0.00178087	0.0152029	32.03	DSP;TGFB1;CDH1;TGFB3;PKP1;PKP3
GO_Biological_Process_2021	regulation of protein serine/threonine kinase activity (GO:0071900)	0.00179026	0.0152029	27.34	RB1;HERC5;SYAP1;AKT1;SIRT1;ACTB;SLC8A1
GO_Biological_Process_2021	aromatic amino acid family catabolic process (GO:0009074)	0.00181099	0.0152029	92.77	IL4I1;TDO2;TAT
GO_Biological_Process_2021	regulation of cellular carbohydrate metabolic process (GO:0010675)	0.00181099	0.0152029	92.77	SIRT1;PDK2;PDK1
GO_Biological_Process_2021	regulation of ERBB signaling pathway (GO:1901184)	0.00181099	0.0152029	92.77	IFI6;RBPJ;EGFR
GO_Biological_Process_2021	serine family amino acid metabolic process (GO:0009069)	0.00181099	0.0152029	92.77	MTHFD1;SHMT2;SHMT1
GO_Biological_Process_2021	positive regulation of collagen biosynthetic process (GO:0032967)	0.00181099	0.0152029	92.77	TGFB1;TGFB3;AMELX
GO_Biological_Process_2021	positive regulation of myeloid leukocyte cytokine production involved in immune response (GO:0061081)	0.00181099	0.0152029	92.77	DDX58;HLA-G;SIRT1
GO_Biological_Process_2021	receptor-mediated endocytosis (GO:0006898)	0.00184885	0.0154707	23.99	ITGB1;MX2;ALB;CANX;MX1;APOA1;HSPG2;IGF2R
GO_Biological_Process_2021	regulation of glucose metabolic process (GO:0010906)	0.00186271	0.0154868	53.49	AKT1;SIRT1;PDK2;PDK1
GO_Biological_Process_2021	positive regulation of pri-miRNA transcription by RNA polymerase II (GO:1902895)	0.00186271	0.0154868	53.49	EGR1;TGFB1;HIF1A;TP53
GO_Biological_Process_2021	regulation of defense response (GO:0031347)	0.00189496	0.0157045	31.3	HERC5;AHSG;IRF1;CASP1;SAMHD1;USP18
GO_Biological_Process_2021	regulation of mitotic cell cycle (GO:0007346)	0.00197103	0.016283	21.37	RB1;APP;TGFB1;RPS6KB1;CUL1;PRKCA;SIRT1;PSMB8;SKP1
GO_Biological_Process_2021	positive regulation of metabolic process (GO:0009893)	0.00198287	0.0163287	26.39	ACADL;CPT2;ACSL1;IRF4;PEMT;HADH;DECR1
GO_Biological_Process_2021	anaphase-promoting complex-dependent catabolic process (GO:0031145)	0.0020145	0.0164845	30.6	RB1;UBB;UBC;RPS27A;UBA52;PSMB8
GO_Biological_Process_2021	response to insulin (GO:0032868)	0.0020145	0.0164845	30.6	GOT1;RPS6KB1;SYAP1;AKT1;PCK1;SIRT1
GO_Biological_Process_2021	positive regulation of protein modification process (GO:0031401)	0.00202564	0.0165236	19.61	APP;NNMT;TGFB1;GPNMB;LRRK2;GBA;AKT1;SIRT1;AGER;EGFR
GO_Biological_Process_2021	negative regulation of T cell proliferation (GO:0042130)	0.00207754	0.0168938	50.86	IL4I1;SDC4;GPNMB;HLA-G
GO_Biological_Process_2021	regulation of mRNA stability (GO:0043488)	0.0021062	0.0170734	22.98	UBB;YWHAB;UBC;AKT1;PRKCA;RPS27A;UBA52;PSMB8
GO_Biological_Process_2021	regulated exocytosis (GO:0045055)	0.00212667	0.0171856	20.86	APP;TGFB1;TGFB3;AHSG;ALB;ANXA5;SDF4;APOA1;PLG
GO_Biological_Process_2021	protein phosphorylation (GO:0006468)	0.00214434	0.0172746	14.2	APP;RNASEL;TGFB1;PRKCB;LRRK2;EIF2AK2;PRKCA;PTK6;TTK;MAPK14;EGFR;PRDX4;RPS6KB1;AKT1;PCK1;PDK2;PDK1
GO_Biological_Process_2021	negative regulation of ATPase activity (GO:0032780)	0.00217383	0.0172972	83.65	IFIT1;SIRT1;TP53
GO_Biological_Process_2021	negative regulation of viral entry into host cell (GO:0046597)	0.00217383	0.0172972	83.65	IFITM3;IFITM1;IFITM2
GO_Biological_Process_2021	positive regulation of collagen metabolic process (GO:0010714)	0.00217383	0.0172972	83.65	TGFB1;TGFB3;AMELX
GO_Biological_Process_2021	positive regulation of transcription of Notch receptor target (GO:0007221)	0.00217383	0.0172972	83.65	CREBBP;STAT1;RBPJ
GO_Biological_Process_2021	response to reactive oxygen species (GO:0000302)	0.00224986	0.0177839	36.1	AKT1;SIRT1;HIF1A;PDK2;EGFR
GO_Biological_Process_2021	selective autophagy (GO:0061912)	0.00224986	0.0177839	36.1	UBB;UBC;RPS27A;UBA52;CFTR
GO_Biological_Process_2021	glucose homeostasis (GO:0042593)	0.00227058	0.0177839	29.26	RBP4;OAS1;PCK1;SIRT1;HIF1A;PDK2
GO_Biological_Process_2021	intrinsic apoptotic signaling pathway by p53 class mediator (GO:0072332)	0.00230888	0.0177839	48.43	SIRT1;TP53;PDK2;PML
GO_Biological_Process_2021	pyridine-containing compound metabolic process (GO:0072524)	0.00235154	0.0177839	256.23	NNMT;AOX1
GO_Biological_Process_2021	embryonic viscerocranium morphogenesis (GO:0048703)	0.00235154	0.0177839	256.23	MTHFD1;MTHFD1L
GO_Biological_Process_2021	regulation of protein monoubiquitination (GO:1902525)	0.00235154	0.0177839	256.23	UBB;PDCD6
GO_Biological_Process_2021	glycerol biosynthetic process (GO:0006114)	0.00235154	0.0177839	256.23	GOT1;PCK1
GO_Biological_Process_2021	histone-threonine phosphorylation (GO:0035405)	0.00235154	0.0177839	256.23	PRKCB;PRKCA
GO_Biological_Process_2021	salivary gland development (GO:0007431)	0.00235154	0.0177839	256.23	TGFB1;TGFB3
GO_Biological_Process_2021	salivary gland morphogenesis (GO:0007435)	0.00235154	0.0177839	256.23	TGFB1;TGFB3
GO_Biological_Process_2021	melanin biosynthetic process (GO:0042438)	0.00235154	0.0177839	256.23	TYRP1;TYR
GO_Biological_Process_2021	negative regulation of macrophage cytokine production (GO:0010936)	0.00235154	0.0177839	256.23	TGFB1;TGFB3
GO_Biological_Process_2021	positive regulation of protein monoubiquitination (GO:1902527)	0.00235154	0.0177839	256.23	UBB;PDCD6
GO_Biological_Process_2021	positive regulation of transcription from RNA polymerase II promoter in response to hypoxia (GO:0061419)	0.00235154	0.0177839	256.23	RBPJ;HIF1A
GO_Biological_Process_2021	postsynaptic endocytosis (GO:0140239)	0.00235154	0.0177839	256.23	MX2;MX1
GO_Biological_Process_2021	postsynaptic neurotransmitter receptor internalization (GO:0098884)	0.00235154	0.0177839	256.23	MX2;MX1
GO_Biological_Process_2021	acyl-CoA metabolic process (GO:0006637)	0.00255735	0.0190573	46.17	ACOT9;ACOT8;ACSL6;ACOT13
GO_Biological_Process_2021	glutamine family amino acid metabolic process (GO:0009064)	0.00255735	0.0190573	46.17	GOT1;TAT;GOT2;ALDH18A1
GO_Biological_Process_2021	cellular response to dsRNA (GO:0071359)	0.00257868	0.0190573	75.9	IFIH1;DDX58;IFIT1
GO_Biological_Process_2021	regulation of production of miRNAs involved in gene silencing by miRNA (GO:1903798)	0.00257868	0.0190573	75.9	TGFB1;TP53;EGFR
GO_Biological_Process_2021	intermediate filament organization (GO:0045109)	0.00257868	0.0190573	75.9	DSP;KRT14;PKP1
GO_Biological_Process_2021	negative regulation of leukocyte cell-cell adhesion (GO:1903038)	0.00257868	0.0190573	75.9	IL4I1;GPNMB;AKT1
GO_Biological_Process_2021	positive regulation of nitric-oxide synthase activity (GO:0051000)	0.00257868	0.0190573	75.9	DHFR;AKT1;HIF1A
GO_Biological_Process_2021	negative regulation of transcription by RNA polymerase II (GO:0000122)	0.00258939	0.0190821	12.33	RB1;MED1;CREBBP;STAT1;RBPJ;PARP9;SIRT1;NFKB1;UXT;RXRA;IFI27;UBB;BAG3;UBC;IRF2;IRF7;IRF8;TBL1X;RPS27A;TP53;UBA52
GO_Biological_Process_2021	pattern recognition receptor signaling pathway (GO:0002221)	0.00260687	0.0191564	33.97	UBB;UBC;RPS27A;UBA52;CTSS
GO_Biological_Process_2021	extracellular matrix organization (GO:0030198)	0.00277494	0.0203338	15.86	ITGB1;APP;COL3A1;POSTN;TGFB1;CDH1;PLG;HSPG2;CTSS;CD44;MATN3;PLEC
GO_Biological_Process_2021	positive regulation of interleukin-1 production (GO:0032732)	0.00279999	0.0204597	32.97	APP;EGR1;CASP1;S100A13;AGER
GO_Biological_Process_2021	regulation of I-kappaB kinase/NF-kappaB signaling (GO:0043122)	0.00282046	0.0205513	17.69	BST2;PRKCB;STAT1;IFIT5;S100A13;CASP1;S100A4;S100B;SIRT1;TRIM22
GO_Biological_Process_2021	protein homooligomerization (GO:0051260)	0.00291837	0.0212052	23	TDO2;SHMT2;SHMT1;TRPV5;ACOT13;SAMHD1;HLA-G
GO_Biological_Process_2021	cellular response to reactive oxygen species (GO:0034614)	0.00300325	0.0216317	32.02	FABP1;AKT1;SIRT1;PDK2;EGFR
GO_Biological_Process_2021	toll-like receptor signaling pathway (GO:0002224)	0.00301781	0.0216317	26.24	OAS1;UBB;UBC;RPS27A;UBA52;CTSS
GO_Biological_Process_2021	positive regulation of transport (GO:0051050)	0.00301781	0.0216317	26.24	RXRA;ANXA2;AHSG;APOA1;ACSL3;ACTB
GO_Biological_Process_2021	regulation of collagen biosynthetic process (GO:0032965)	0.0030271	0.0216317	69.24	TGFB1;TGFB3;AMELX
GO_Biological_Process_2021	maintenance of protein localization in organelle (GO:0072595)	0.0030271	0.0216317	69.24	AKT1;PML;SKP1
GO_Biological_Process_2021	negative regulation of oxidative stress-induced intrinsic apoptotic signaling pathway (GO:1902176)	0.0030271	0.0216317	69.24	AKT1;HIF1A;SIRT1
GO_Biological_Process_2021	regulation of exit from mitosis (GO:0007096)	0.00310817	0.0218499	42.1	UBB;UBC;RPS27A;UBA52
GO_Biological_Process_2021	regulation of nitric-oxide synthase activity (GO:0050999)	0.00310817	0.0218499	42.1	DHFR;AKT1;HIF1A;EGFR
GO_Biological_Process_2021	regulation of viral entry into host cell (GO:0046596)	0.00310817	0.0218499	42.1	IFITM3;IFITM1;IFITM2;TRIM22
GO_Biological_Process_2021	response to peptide (GO:1901652)	0.00310817	0.0218499	42.1	STAT1;STAT2;IRF5;AGER
GO_Biological_Process_2021	negative regulation of lymphocyte proliferation (GO:0050672)	0.00310817	0.0218499	42.1	IL4I1;SDC4;GPNMB;HLA-G
GO_Biological_Process_2021	post-translational protein modification (GO:0043687)	0.00314667	0.0220607	14.6	APP;AHSG;CUL1;APOA1;AFP;HIF1A;PSMB8;FBXO30;CST3;ALB;AMELX;MATN3;SKP1
GO_Biological_Process_2021	peptidyl-serine phosphorylation (GO:0018105)	0.00317282	0.0221042	19.99	RPS6KB1;PRKCB;LRRK2;AKT1;PRKCA;TTK;PCK1;MAPK14
GO_Biological_Process_2021	regulation of endothelial cell proliferation (GO:0001936)	0.00318696	0.0221042	25.69	STAT1;PDCD6;AKT1;PRKCA;SIRT1;HIF1A
GO_Biological_Process_2021	negative regulation of mitotic cell cycle phase transition (GO:1901991)	0.00318696	0.0221042	25.69	RB1;GPNMB;FHL1;CUL1;PSMB8;SKP1
GO_Biological_Process_2021	positive regulation of transmembrane receptor protein serine/threonine kinase signaling pathway (GO:0090100)	0.00318696	0.0221042	25.69	CREBBP;TGFB1;TGFB3;TTK;RBPJ;GDF5
GO_Biological_Process_2021	lipid homeostasis (GO:0055088)	0.00321695	0.0221935	31.1	ACOX1;ABCB4;APOA1;ACOX3;SIRT1
GO_Biological_Process_2021	pre-replicative complex assembly (GO:0036388)	0.00321695	0.0221935	31.1	UBB;UBC;RPS27A;UBA52;PSMB8
GO_Biological_Process_2021	negative regulation of protein kinase B signaling (GO:0051898)	0.00341172	0.0227737	40.27	PDCD6;AKT1;HLA-G;SIRT1
GO_Biological_Process_2021	organic hydroxy compound transport (GO:0015850)	0.00341172	0.0227737	40.27	NCOA1;NCOA2;RBP4;RXRA
GO_Biological_Process_2021	regulation of RNA metabolic process (GO:0051252)	0.00344138	0.0227737	30.22	MED1;OAS1;OAS2;OAS3;OASL
GO_Biological_Process_2021	regulation of blood vessel remodeling (GO:0060312)	0.003491	0.0227737	179.62	CST3;TGFB1
GO_Biological_Process_2021	regulation of hormone biosynthetic process (GO:0046885)	0.003491	0.0227737	179.62	EGR1;HIF1A
GO_Biological_Process_2021	regulation of hyaluronan biosynthetic process (GO:1900125)	0.003491	0.0227737	179.62	TGFB1;NFKB1
GO_Biological_Process_2021	regulation of long-chain fatty acid import across plasma membrane (GO:0010746)	0.003491	0.0227737	179.62	ACSL1;AKT1
GO_Biological_Process_2021	regulation of macrophage apoptotic process (GO:2000109)	0.003491	0.0227737	179.62	IRF7;SIRT1
GO_Biological_Process_2021	detection of virus (GO:0009597)	0.003491	0.0227737	179.62	IFIH1;DDX58
GO_Biological_Process_2021	erythrose 4-phosphate/phosphoenolpyruvate family amino acid metabolic process (GO:1902221)	0.003491	0.0227737	179.62	IL4I1;PAH
GO_Biological_Process_2021	regulation of response to reactive oxygen species (GO:1901031)	0.003491	0.0227737	179.62	DHFR;HEBP2
GO_Biological_Process_2021	foam cell differentiation (GO:0090077)	0.003491	0.0227737	179.62	TGFB1;STAT1
GO_Biological_Process_2021	regulation of tooth mineralization (GO:0070170)	0.003491	0.0227737	179.62	AMELX;ASPN
GO_Biological_Process_2021	SCF complex assembly (GO:0010265)	0.003491	0.0227737	179.62	CUL1;SKP1
GO_Biological_Process_2021	ISG15-protein conjugation (GO:0032020)	0.003491	0.0227737	179.62	HERC5;ISG15
GO_Biological_Process_2021	macrophage derived foam cell differentiation (GO:0010742)	0.003491	0.0227737	179.62	TGFB1;STAT1
GO_Biological_Process_2021	membrane raft assembly (GO:0001765)	0.003491	0.0227737	179.62	ANXA2;S100A10
GO_Biological_Process_2021	tyrosine catabolic process (GO:0006572)	0.003491	0.0227737	179.62	IL4I1;TAT
GO_Biological_Process_2021	negative regulation of cytosolic calcium ion concentration (GO:0051481)	0.003491	0.0227737	179.62	ATP2B1;SLC8A1
GO_Biological_Process_2021	positive regulation of gluconeogenesis (GO:0045722)	0.003491	0.0227737	179.62	NNMT;SIRT1
GO_Biological_Process_2021	regulation of programmed cell death (GO:0043067)	0.00351004	0.0227737	17.7	CREBBP;IRF3;STAT1;LRRK2;ALB;CASP1;AKT1;TP53;SIRT1
GO_Biological_Process_2021	negative regulation of macromolecule metabolic process (GO:0010605)	0.00351004	0.0227737	17.7	RB1;APP;TGFB1;CILP;PGR;PARP9;HIF1A;SIRT1;NFKB1
GO_Biological_Process_2021	regulation of tissue remodeling (GO:0034103)	0.00352053	0.0227737	63.46	CST3;TGFB1;GPNMB
GO_Biological_Process_2021	myeloid cell development (GO:0061515)	0.00352053	0.0227737	63.46	APP;MED1;ANXA2
GO_Biological_Process_2021	positive regulation of nitrogen compound metabolic process (GO:0051173)	0.00352053	0.0227737	63.46	APP;GBA;NFKB1
GO_Biological_Process_2021	negative regulation of cellular protein metabolic process (GO:0032269)	0.00354636	0.0228837	24.64	CST3;DHFR;SHMT1;AKT1;EIF2AK2;NFKB1
GO_Biological_Process_2021	circulatory system development (GO:0072359)	0.00365472	0.0235245	21.18	RBP4;COL3A1;TGFB1;MTHFD1;TH;CACYBP;HSPG2
GO_Biological_Process_2021	ERBB signaling pathway (GO:0038127)	0.00367685	0.0236083	29.38	TGFB1;AKT1;PRKCA;PTK6;EGFR
GO_Biological_Process_2021	regulation of mitochondrial membrane potential (GO:0051881)	0.00373482	0.0238624	38.56	HEBP2;UBB;LRRK2;AKT1
GO_Biological_Process_2021	JNK cascade (GO:0007254)	0.00373482	0.0238624	38.56	UBB;UBC;RPS27A;UBA52
GO_Biological_Process_2021	regulation of cholesterol metabolic process (GO:0090181)	0.0040603	0.0257516	58.42	ACADVL;ACADL;LPCAT3
GO_Biological_Process_2021	intrinsic apoptotic signaling pathway in response to DNA damage by p53 class mediator (GO:0042771)	0.0040603	0.0257516	58.42	SIRT1;TP53;PML
GO_Biological_Process_2021	NAD biosynthetic process (GO:0009435)	0.0040603	0.0257516	58.42	NNMT;NAMPT;PARP9
GO_Biological_Process_2021	cellular respiration (GO:0045333)	0.00407805	0.0258011	36.95	ETFDH;ETFA;ETFB;SIRT3
GO_Biological_Process_2021	cellular response to insulin stimulus (GO:0032869)	0.00415968	0.0261898	20.18	GOT1;RPS6KB1;SYAP1;NAMPT;AKT1;PCK1;PDK2
GO_Biological_Process_2021	positive regulation of macromolecule biosynthetic process (GO:0010557)	0.00415968	0.0261898	20.18	RPS6KB1;NAMPT;AKT1;PLD1;SIRT1;NFKB1;EGFR
GO_Biological_Process_2021	positive regulation of protein localization to nucleus (GO:1900182)	0.00418208	0.0262671	27.79	TGFB1;CDH1;BAG3;AKT1;PARP9
GO_Biological_Process_2021	positive regulation of canonical Wnt signaling pathway (GO:0090263)	0.0043392	0.0271882	19.86	SFRP4;TGFB1;LRRK2;TBL1X;NFKB1;EGFR;PSMB8
GO_Biological_Process_2021	regulation of cytokine production involved in inflammatory response (GO:1900015)	0.00444197	0.0277634	35.44	PLD4;MAPK14;HIF1A;PLD3
GO_Biological_Process_2021	cellular response to decreased oxygen levels (GO:0036294)	0.00445243	0.0277634	27.04	FABP1;ACAA2;SIRT1;TP53;HIF1A
GO_Biological_Process_2021	response to UV (GO:0009411)	0.00457605	0.0284659	22.26	CREBBP;AKT1;SDF4;TP53;IVL;EGFR
GO_Biological_Process_2021	negative regulation of biomineral tissue development (GO:0070168)	0.00464766	0.0288422	53.99	TGFB1;AHSG;ASPN
GO_Biological_Process_2021	regulation by virus of viral protein levels in host cell (GO:0046719)	0.00483715	0.0293168	135.4	STAT1;IFIT1
GO_Biological_Process_2021	cellular amino acid biosynthetic process (GO:0008652)	0.00483715	0.0293168	135.4	PAH;BCAT1
GO_Biological_Process_2021	regulation of T cell tolerance induction (GO:0002664)	0.00483715	0.0293168	135.4	HLA-B;HLA-G
GO_Biological_Process_2021	gland morphogenesis (GO:0022612)	0.00483715	0.0293168	135.4	TGFB1;TGFB3
GO_Biological_Process_2021	RIG-I signaling pathway (GO:0039529)	0.00483715	0.0293168	135.4	DDX58;OAS3
GO_Biological_Process_2021	intermediate filament bundle assembly (GO:0045110)	0.00483715	0.0293168	135.4	KRT14;PKP1
GO_Biological_Process_2021	L-methionine salvage (GO:0071267)	0.00483715	0.0293168	135.4	BHMT;ADI1
GO_Biological_Process_2021	synaptic vesicle budding from presynaptic endocytic zone membrane (GO:0016185)	0.00483715	0.0293168	135.4	MX2;MX1
GO_Biological_Process_2021	polyamine biosynthetic process (GO:0006596)	0.00483715	0.0293168	135.4	SAT2;SAT1
GO_Biological_Process_2021	positive regulation of hormone metabolic process (GO:0032352)	0.00483715	0.0293168	135.4	EGR1;HIF1A
GO_Biological_Process_2021	regulation of G1/S transition of mitotic cell cycle (GO:2000045)	0.00503007	0.0304149	25.63	RB1;GPNMB;FHL1;AKT1;EGFR
GO_Biological_Process_2021	peptidyl-serine modification (GO:0018209)	0.00513846	0.030998	16.82	RPS6KB1;PRKCB;LRRK2;AKT1;PRKCA;TTK;PCK1;MAPK14
GO_Biological_Process_2021	regulation of inflammatory response (GO:0050727)	0.00518723	0.0310508	15.46	RB1;APP;AHSG;LPCAT3;GBA;CASP1;APOA1;IFI35;USP18
GO_Biological_Process_2021	regulation of insulin receptor signaling pathway (GO:0046626)	0.00523414	0.0310508	32.69	RPS6KB1;AHSG;PRKCB;SIRT1
GO_Biological_Process_2021	regulation of pri-miRNA transcription by RNA polymerase II (GO:1902893)	0.00523414	0.0310508	32.69	EGR1;TGFB1;HIF1A;TP53
GO_Biological_Process_2021	negative regulation of T cell activation (GO:0050868)	0.00523414	0.0310508	32.69	IL4I1;SDC4;GPNMB;HLA-G
GO_Biological_Process_2021	positive regulation of response to biotic stimulus (GO:0002833)	0.00523414	0.0310508	32.69	PRKCA;IFI35;DDX60;OASL
GO_Biological_Process_2021	positive regulation of RNA metabolic process (GO:0051254)	0.00523414	0.0310508	32.69	TGFB1;TP53;EGFR;NFKB1
GO_Biological_Process_2021	protein deacetylation (GO:0006476)	0.00523414	0.0310508	32.69	HDAC11;TBL1X;SIRT1;SIRT3
GO_Biological_Process_2021	regulation of protein export from nucleus (GO:0046825)	0.00528377	0.0310508	50.06	IFI27;BAG3;TP53
GO_Biological_Process_2021	positive regulation of cholesterol efflux (GO:0010875)	0.00528377	0.0310508	50.06	RXRA;APOA1;SIRT1
GO_Biological_Process_2021	positive regulation of natural killer cell mediated immunity (GO:0002717)	0.00528377	0.0310508	50.06	HLA-F;HLA-G;HLA-E
GO_Biological_Process_2021	intrinsic apoptotic signaling pathway (GO:0097193)	0.00529085	0.0310508	20.98	CUL1;IFI6;TP53;PDK2;PML;PDK1
GO_Biological_Process_2021	positive regulation of vasculature development (GO:1904018)	0.00529085	0.0310508	20.98	ITGB1;PRKCB;PDCD6;PRKCA;HIF1A;SIRT1
GO_Biological_Process_2021	cell junction organization (GO:0034330)	0.00533794	0.0311861	24.96	APP;TGFB1;TGFB3;FLNC;ACTB
GO_Biological_Process_2021	extrinsic apoptotic signaling pathway (GO:0097191)	0.00533794	0.0311861	24.96	TGFB1;IFI27;BAG3;CASP3;DEDD
GO_Biological_Process_2021	positive regulation of I-kappaB kinase/NF-kappaB signaling (GO:0043123)	0.00550897	0.032113	16.4	BST2;PRKCB;IFIT5;S100A13;CASP1;S100A4;S100B;TRIM22
GO_Biological_Process_2021	alpha-amino acid metabolic process (GO:1901605)	0.00566346	0.0328658	31.43	GOT1;MTHFD1;GOT2;ALDH18A1
GO_Biological_Process_2021	positive regulation of nucleocytoplasmic transport (GO:0046824)	0.00566346	0.0328658	31.43	TGFB1;BAG3;CDH1;TP53
GO_Biological_Process_2021	positive regulation of protein phosphorylation (GO:0001934)	0.00575719	0.0333351	12.11	APP;TGFB1;TGFB3;LRRK2;TTK;GDF5;SIRT1;AGER;EGFR;GPNMB;AKT1;TP53;CD44
GO_Biological_Process_2021	regulation of gene expression (GO:0010468)	0.00592899	0.0342535	8.97	RB1;APP;RBPJ;HIF1A;SLC8A1;ACTG2;CDH1;AKT1;TRIM22;MED1;EGR1;NCOA2;CREBBP;TGFB1;DDX58;MAPK14;PARP9;SIRT1;PML;NFKB1;SFRP4;MAPK11;CILP;IRF2;PKP1;PGR;PKP3;TP53
GO_Biological_Process_2021	regulation of vascular endothelial growth factor receptor signaling pathway (GO:0030947)	0.00596968	0.0342596	46.56	PRKCB;PDCD6;HIF1A
GO_Biological_Process_2021	positive regulation of carbohydrate metabolic process (GO:0045913)	0.00596968	0.0342596	46.56	APP;HIF1A;NFKB1
GO_Biological_Process_2021	positive regulation of transcription from RNA polymerase II promoter in response to stress (GO:0036003)	0.00596968	0.0342596	46.56	RBPJ;HIF1A;TP53
GO_Biological_Process_2021	negative regulation of protein binding (GO:0032091)	0.00599324	0.0343189	23.7	LRRK2;AKT1;IFIT1;ACTB;IFIT2
GO_Biological_Process_2021	nucleotide-excision repair (GO:0006289)	0.00608422	0.0345685	19.79	UBB;UBC;RPS27A;TP53;UBA52;SIRT1
GO_Biological_Process_2021	positive regulation of pathway-restricted SMAD protein phosphorylation (GO:0010862)	0.00611565	0.0345685	30.24	TGFB1;TGFB3;TTK;GDF5
GO_Biological_Process_2021	positive regulation of response to external stimulus (GO:0032103)	0.0062299	0.0345685	17.27	APP;TGFB1;PRKCA;PLG;IFI35;DDX60;OASL
GO_Biological_Process_2021	phosphate-containing compound metabolic process (GO:0006796)	0.00623044	0.0345685	14.48	GPI;INPP5A;TGFB1;LPCAT4;LRRK2;AKT1;PLD4;PLA2G4A;IP6K2
GO_Biological_Process_2021	integrin-mediated signaling pathway (GO:0007229)	0.00634124	0.0345685	23.1	ITGB1;COL3A1;ZYX;APOA1;ISG15
GO_Biological_Process_2021	nucleic acid phosphodiester bond hydrolysis (GO:0090305)	0.00634124	0.0345685	23.1	ISG20;UBB;UBC;RPS27A;UBA52
GO_Biological_Process_2021	cellular response to peptide hormone stimulus (GO:0071375)	0.00636695	0.0345685	19.42	GOT1;RPS6KB1;SYAP1;AKT1;PCK1;NFKB1
GO_Biological_Process_2021	chromosome organization (GO:0051276)	0.00636695	0.0345685	19.42	UBB;HDAC11;UBC;RPS27A;UBA52;SIRT1
GO_Biological_Process_2021	small GTPase mediated signal transduction (GO:0007264)	0.00636695	0.0345685	19.42	RB1;MAPK11;PLD1;MAPK14;TP53;PLD2
GO_Biological_Process_2021	positive regulation of protein serine/threonine kinase activity (GO:0071902)	0.00636695	0.0345685	19.42	TGFB1;LRRK2;SYAP1;AKT1;SIRT1;EGFR
GO_Biological_Process_2021	regulation of acetyl-CoA biosynthetic process from pyruvate (GO:0010510)	0.00638332	0.0345685	106.96	PDK2;PDK1
GO_Biological_Process_2021	regulation of acyl-CoA biosynthetic process (GO:0050812)	0.00638332	0.0345685	106.96	PDK2;PDK1
GO_Biological_Process_2021	regulation of endodeoxyribonuclease activity (GO:0032071)	0.00638332	0.0345685	106.96	AKT1;SIRT1
GO_Biological_Process_2021	regulation of epithelial to mesenchymal transition involved in endocardial cushion formation (GO:1905005)	0.00638332	0.0345685	106.96	TGFB1;TGFB3
GO_Biological_Process_2021	regulation of intestinal cholesterol absorption (GO:0030300)	0.00638332	0.0345685	106.96	LPCAT3;APOA1
GO_Biological_Process_2021	dynamin family protein polymerization involved in membrane fission (GO:0003373)	0.00638332	0.0345685	106.96	MX2;MX1
GO_Biological_Process_2021	dynamin family protein polymerization involved in mitochondrial fission (GO:0003374)	0.00638332	0.0345685	106.96	MX2;MX1
GO_Biological_Process_2021	glyoxylate metabolic process (GO:0046487)	0.00638332	0.0345685	106.96	AGXT2;GOT2
GO_Biological_Process_2021	spermidine metabolic process (GO:0008216)	0.00638332	0.0345685	106.96	SAT2;SAT1
GO_Biological_Process_2021	sulfur amino acid biosynthetic process (GO:0000097)	0.00638332	0.0345685	106.96	MTHFD1;MTR
GO_Biological_Process_2021	synaptic vesicle budding (GO:0070142)	0.00638332	0.0345685	106.96	MX2;MX1
GO_Biological_Process_2021	mammary gland epithelial cell differentiation (GO:0060644)	0.00638332	0.0345685	106.96	AKT1;IRF6
GO_Biological_Process_2021	negative regulation of long-term synaptic potentiation (GO:1900272)	0.00638332	0.0345685	106.96	APP;AGER
GO_Biological_Process_2021	peptidyl-lysine deacetylation (GO:0034983)	0.00638332	0.0345685	106.96	SIRT1;SIRT3
GO_Biological_Process_2021	positive regulation of fibroblast migration (GO:0010763)	0.00638332	0.0345685	106.96	ITGB1;TGFB1
GO_Biological_Process_2021	positive regulation of monocyte chemotactic protein-1 production (GO:0071639)	0.00638332	0.0345685	106.96	OAS1;OAS3
GO_Biological_Process_2021	neuron projection morphogenesis (GO:0048812)	0.00647269	0.0349795	17.01	APP;UBB;MAP1S;LRRK2;S100A6;S100B;ACTB
GO_Biological_Process_2021	phosphatidic acid biosynthetic process (GO:0006654)	0.00659121	0.035546	29.12	LPCAT4;PLA2G4A;PLD1;PLD2
GO_Biological_Process_2021	negative regulation of multicellular organismal process (GO:0051241)	0.00661183	0.0355832	14.17	RB1;TGFB1;GPNMB;ACOT13;APOA1;ATP2B1;RBPJ;AGER;EGFR
GO_Biological_Process_2021	cellular response to hormone stimulus (GO:0032870)	0.00670318	0.0357214	22.52	NCOA1;MED1;NCOA2;BRD8;CTSS
GO_Biological_Process_2021	regulation of cholesterol transport (GO:0032374)	0.00670637	0.0357214	43.43	ABCB4;APOA1;NFKB1
GO_Biological_Process_2021	regulation of heterotypic cell-cell adhesion (GO:0034114)	0.00670637	0.0357214	43.43	APOA1;AGER;CD44
GO_Biological_Process_2021	divalent inorganic cation homeostasis (GO:0072507)	0.00670637	0.0357214	43.43	TRPV6;TRPV5;SLC8A1
GO_Biological_Process_2021	positive regulation of ERBB signaling pathway (GO:1901186)	0.00670637	0.0357214	43.43	AKT1;PTK6;RBPJ
GO_Biological_Process_2021	regulation of translation (GO:0006417)	0.00696811	0.0370323	15.01	DHFR;APP;RPS6KB1;SHMT2;SHMT1;EIF2AK2;PKP3;PLD1
GO_Biological_Process_2021	regulation of transcription by RNA polymerase II (GO:0006357)	0.00698104	0.0370323	7.52	RB1;APP;RBPJ;UXT;IL4I1;NAMPT;NCOA1;MED1;NCOA2;SP110;PRKCB;DDX58;ANXA4;PARP9;SIRT1;IFI27;IRF3;IRF4;IRF1;IRF2;IRF7;IRF8;PGR;IRF5;IRF6;TP53;UBA52;IRF9;RNASEL;HIF1A;EGFR;HELZ2;RXRA;UBB;EPCAM;CREG1;MYO6;UBC;TBL1X;BRD8;RPS27A;EGR1;CREBBP;TGFB1;STAT1;TGFB3;STAT2;MAPK14;NFKB1
GO_Biological_Process_2021	purine ribonucleotide metabolic process (GO:0009150)	0.00707934	0.0374008	21.97	ACOT9;ACOT8;LRRK2;ACSL6;ACOT13
GO_Biological_Process_2021	positive regulation of endothelial cell proliferation (GO:0001938)	0.00707934	0.0374008	21.97	PDCD6;AKT1;PRKCA;SIRT1;HIF1A
GO_Biological_Process_2021	lipid transport (GO:0006869)	0.00727245	0.038343	18.36	NCOA1;NCOA2;RXRA;ACSL1;GOT2;APOA1
GO_Biological_Process_2021	negative regulation of protein serine/threonine kinase activity (GO:0071901)	0.00747	0.0390389	21.43	RB1;GBA;AKT1;SIRT1;SLC8A1
GO_Biological_Process_2021	regulation of potassium ion transmembrane transporter activity (GO:1901016)	0.00749474	0.0390389	40.62	ITGB1;FHL1;ATP1B2
GO_Biological_Process_2021	regulation of regulatory T cell differentiation (GO:0045589)	0.00749474	0.0390389	40.62	IL4I1;IRF1;HLA-G
GO_Biological_Process_2021	TOR signaling (GO:0031929)	0.00749474	0.0390389	40.62	RPS6KB1;SYAP1;AKT1
GO_Biological_Process_2021	organelle fission (GO:0048285)	0.00749474	0.0390389	40.62	ACOT8;MX2;MX1
GO_Biological_Process_2021	positive regulation of ion transmembrane transporter activity (GO:0032414)	0.00749474	0.0390389	40.62	ATP1B2;CTSS;CFTR
GO_Biological_Process_2021	positive regulation of cell differentiation (GO:0045597)	0.00752716	0.0391292	12.69	MAPK11;IFITM1;TGFB1;FRZB;TGFB3;SYAP1;AKT1;MAPK14;GDF5;NFKB1
GO_Biological_Process_2021	regulation of interleukin-6 production (GO:0032675)	0.00759396	0.0393189	18.02	IFIH1;APP;DDX58;GBA;HLA-B;AGER
GO_Biological_Process_2021	response to tumor necrosis factor (GO:0034612)	0.00759396	0.0393189	18.02	CASP3;GBA;AKT1;GBP2;SIRT1;GBP1
GO_Biological_Process_2021	phosphatidic acid metabolic process (GO:0046473)	0.00761445	0.0393464	27.05	LPCAT4;PLA2G4A;PLD1;PLD2
GO_Biological_Process_2021	axon regeneration (GO:0031103)	0.00812297	0.0412348	87.3	DHFR;MTR
GO_Biological_Process_2021	biotin metabolic process (GO:0006768)	0.00812297	0.0412348	87.3	PCCA;PCCB
GO_Biological_Process_2021	bone cell development (GO:0098751)	0.00812297	0.0412348	87.3	MED1;ANXA2
GO_Biological_Process_2021	short-chain fatty acid metabolic process (GO:0046459)	0.00812297	0.0412348	87.3	PCCA;PCCB
GO_Biological_Process_2021	L-phenylalanine metabolic process (GO:0006558)	0.00812297	0.0412348	87.3	IL4I1;PAH
GO_Biological_Process_2021	negative regulation of glycoprotein biosynthetic process (GO:0010561)	0.00812297	0.0412348	87.3	ACOT8;ITM2B
GO_Biological_Process_2021	negative regulation of RNA catabolic process (GO:1902369)	0.00812297	0.0412348	87.3	PKP1;PKP3
GO_Biological_Process_2021	positive regulation of macrophage cytokine production (GO:0060907)	0.00812297	0.0412348	87.3	HLA-G;SIRT1
GO_Biological_Process_2021	DNA duplex unwinding (GO:0032508)	0.00816308	0.0412768	26.09	UBB;UBC;RPS27A;UBA52
GO_Biological_Process_2021	positive regulation of actin filament bundle assembly (GO:0032233)	0.00816308	0.0412768	26.09	TGFB3;SYNPO2;APOA1;S100A10
GO_Biological_Process_2021	regulation of macroautophagy (GO:0016241)	0.00826755	0.041502	17.37	EPM2A;LRRK2;CASP3;GBA;AKT1;SIRT1
GO_Biological_Process_2021	regulation of fat cell differentiation (GO:0045598)	0.0082959	0.041502	20.41	TGFB1;FRZB;SYAP1;AKT1;SIRT1
GO_Biological_Process_2021	regulation of NIK/NF-kappaB signaling (GO:1901222)	0.0082959	0.041502	20.41	APP;EIF2AK2;IFI35;AGER;EGFR
GO_Biological_Process_2021	cellular lipid catabolic process (GO:0044242)	0.00833559	0.041502	38.08	ACOT8;ACADL;ACOX1
GO_Biological_Process_2021	cellular senescence (GO:0090398)	0.00833559	0.041502	38.08	MAPK14;SIRT1;PML
GO_Biological_Process_2021	negative regulation of insulin receptor signaling pathway (GO:0046627)	0.00833559	0.041502	38.08	RPS6KB1;AHSG;PRKCB
GO_Biological_Process_2021	positive regulation of gene silencing by miRNA (GO:2000637)	0.00833559	0.041502	38.08	TGFB1;TP53;EGFR
GO_Biological_Process_2021	positive regulation of mitotic cell cycle (GO:0045931)	0.00833559	0.041502	38.08	APP;RPS6KB1;PRKCA
GO_Biological_Process_2021	protein ubiquitination (GO:0016567)	0.00863931	0.0429317	9.68	SIAH1;CUL1;ISG15;HLA-A;HIF1A;SIRT1;PSMB8;FBXO30;HERC5;UBB;UBC;RPS27A;UBA52;TRIM22;HERC6;SKP1
GO_Biological_Process_2021	cartilage development (GO:0051216)	0.00873699	0.0432515	25.19	TGFB1;AMELX;GDF5;CD44
GO_Biological_Process_2021	positive regulation of protein localization to plasma membrane (GO:1903078)	0.00873699	0.0432515	25.19	ITGB1;AKT1;ACSL3;EGFR
GO_Biological_Process_2021	regulation of protein phosphorylation (GO:0001932)	0.00922283	0.0448347	11.78	APP;TGFB1;GPNMB;STAT2;LRRK2;AKT1;SIRT1;AGER;EGFR;PML
GO_Biological_Process_2021	bile acid and bile salt transport (GO:0015721)	0.00922966	0.0448347	35.78	NCOA1;NCOA2;RXRA
GO_Biological_Process_2021	cellular response to epidermal growth factor stimulus (GO:0071364)	0.00922966	0.0448347	35.78	MED1;SYAP1;EGFR
GO_Biological_Process_2021	regulation of immunoglobulin production (GO:0002637)	0.00922966	0.0448347	35.78	GPI;RBP4;HLA-E
GO_Biological_Process_2021	response to ketone (GO:1901654)	0.00922966	0.0448347	35.78	TGFB1;TGFB3;ABCB4
GO_Biological_Process_2021	negative regulation of cellular response to insulin stimulus (GO:1900077)	0.00922966	0.0448347	35.78	RPS6KB1;AHSG;PRKCB
GO_Biological_Process_2021	negative regulation of oxidative stress-induced cell death (GO:1903202)	0.00922966	0.0448347	35.78	LRRK2;AKT1;SIRT1
GO_Biological_Process_2021	positive regulation of defense response to virus by host (GO:0002230)	0.00922966	0.0448347	35.78	DDX58;STAT1;PARP9
GO_Biological_Process_2021	positive regulation of monooxygenase activity (GO:0032770)	0.00922966	0.0448347	35.78	DHFR;AKT1;HIF1A
GO_Biological_Process_2021	positive regulation of protein import into nucleus (GO:0042307)	0.00922966	0.0448347	35.78	TGFB1;BAG3;CDH1
GO_Biological_Process_2021	negative regulation of cysteine-type endopeptidase activity (GO:2000117)	0.00933665	0.0452696	24.33	FABP1;IFI6;AKT1;CD44
GO_Biological_Process_2021	regulation of interleukin-1 beta production (GO:0032651)	0.00965021	0.0467027	19	APP;EGR1;CASP1;APOA1;AGER
GO_Biological_Process_2021	positive regulation of angiogenesis (GO:0045766)	0.00974172	0.0470578	16.16	ITGB1;PRKCB;PDCD6;PRKCA;HIF1A;SIRT1
GO_Biological_Process_2021	aromatic amino acid family metabolic process (GO:0009072)	0.0100497	0.0475711	73.01	IL4I1;PAH
GO_Biological_Process_2021	chylomicron assembly (GO:0034378)	0.0100497	0.0475711	73.01	LPCAT3;APOA1
GO_Biological_Process_2021	regulation of tau-protein kinase activity (GO:1902947)	0.0100497	0.0475711	73.01	RB1;EGR1
GO_Biological_Process_2021	indolalkylamine catabolic process (GO:0046218)	0.0100497	0.0475711	73.01	IL4I1;TDO2
GO_Biological_Process_2021	negative regulation of cell-cell adhesion mediated by cadherin (GO:2000048)	0.0100497	0.0475711	73.01	EPCAM;PLG
GO_Biological_Process_2021	negative regulation of extracellular matrix organization (GO:1903054)	0.0100497	0.0475711	73.01	CST3;TGFB1
GO_Biological_Process_2021	negative regulation of transmembrane transport (GO:0034763)	0.0100497	0.0475711	73.01	PRKCB;AKT1
GO_Biological_Process_2021	neuron projection regeneration (GO:0031102)	0.0100497	0.0475711	73.01	DHFR;MTR
GO_Biological_Process_2021	peptidyl-lysine acetylation (GO:0018394)	0.0100497	0.0475711	73.01	CREBBP;SIRT1
GO_Biological_Process_2021	positive regulation of RIG-I signaling pathway (GO:1900246)	0.0100497	0.0475711	73.01	DDX60;OASL
GO_Biological_Process_2021	positive regulation of vascular endothelial growth factor receptor signaling pathway (GO:0030949)	0.0100497	0.0475711	73.01	PRKCB;HIF1A
GO_Biological_Process_2021	regulation of fatty acid biosynthetic process (GO:0042304)	0.0101776	0.0479142	33.68	ACADVL;ACADL;APOA1
GO_Biological_Process_2021	regulation of gluconeogenesis (GO:0006111)	0.0101776	0.0479142	33.68	NNMT;SIRT1;PDK2
GO_Biological_Process_2021	regulation of response to biotic stimulus (GO:0002831)	0.0101776	0.0479142	33.68	HERC5;IRF1;SAMHD1
GO_Biological_Process_2021	positive regulation of Wnt signaling pathway (GO:0030177)	0.0103068	0.0484343	14.05	SFRP4;TGFB1;LRRK2;TBL1X;NFKB1;EGFR;PSMB8
GO_Biological_Process_2021	regulation of protein binding (GO:0043393)	0.010545	0.0494643	15.6	APP;LRRK2;AKT1;IFIT1;ACTB;IFIT2
GO_Biological_Process_2021	interstrand cross-link repair (GO:0036297)	0.0106149	0.0496084	22.73	UBB;UBC;RPS27A;UBA52
GO_Biological_Process_2021	negative regulation of cysteine-type endopeptidase activity involved in apoptotic process (GO:0043154)	0.0106149	0.0496084	22.73	FABP1;IFI6;AKT1;CD44
GO_Biological_Process_2021	G1/S transition of mitotic cell cycle (GO:0000082)	0.0106331	0.0496084	18.14	RB1;DHFR;RPS6KB1;CUL1;BCAT1
GO_Cellular_Component_2021	intracellular organelle lumen (GO:0070013)	1.43966e-25	3.10967e-23	348.5	APP;GPI;ACADVL;ACAA2;ECI1;LRRK2;ETFA;ETFB;ALDH1L2;CTSS;ACADL;DBT;SDF4;DLAT;HADH;ACADS;GYG1;PDK2;PDK1;BCKDHA;ACOT9;PDHX;MECR;AHSG;BCKDHB;AMT;APOA1;HSPG2;SIRT3;PCCA;MTHFD2;MTHFD2L;CANX;PCCB;ALDH7A1;DLD;MATN3;RNASEL;ECHS1;ACSS2;SDC4;SHMT2;ETFDH;PRELP;PDHB;AFP;EGFR;CST3;PRDX4;MTHFD1L;GRPEL1;ACSS1;AMELX;DECR1;PDHA2;PDHA1;TGFB1;AGXT2;GOT2;MAPK14;COL3A1;OGN;ALB
GO_Cellular_Component_2021	mitochondrial matrix (GO:0005759)	3.67755e-24	3.97176e-22	515.37	RNASEL;ACADVL;ECHS1;ACSS2;ACAA2;SHMT2;ECI1;LRRK2;ETFDH;ETFA;PDHB;ETFB;ALDH1L2;MTHFD1L;GRPEL1;ACADL;DBT;DLAT;ACSS1;HADH;ACADS;PDK2;PDK1;DECR1;BCKDHA;ACOT9;PDHX;PDHA2;MECR;PDHA1;AGXT2;GOT2;BCKDHB;AMT;SIRT3;PCCA;MTHFD2;MTHFD2L;PCCB;ALDH7A1;DLD
GO_Cellular_Component_2021	intermediate filament (GO:0005882)	6.96745e-08	4.07022e-06	234.56	DSP;KRT18;KRT3;KRT16;KRT14;KRT8;PKP1;KRT5;PLEC
GO_Cellular_Component_2021	intermediate filament cytoskeleton (GO:0045111)	7.53745e-08	4.07022e-06	161.05	DSP;KRT18;KRT17;KRT3;KRT16;KRT14;KRT8;PKP1;KRT5;DDX60;PLEC
GO_Cellular_Component_2021	collagen-containing extracellular matrix (GO:0062023)	1.51137e-07	5.12098e-06	64.33	POSTN;TGFB1;ANXA2;AHSG;TGFB3;ANXA4;ANXA5;APOA1;ANXA11;PLG;PRELP;HSPG2;CTSS;ASPN;COL3A1;CILP;OGN;S100A6;S100A4;AMELX;MATN3;S100A10
GO_Cellular_Component_2021	integral component of lumenal side of endoplasmic reticulum membrane (GO:0071556)	1.87872e-07	5.12098e-06	332.89	CANX;HLA-B;HLA-C;HLA-A;HLA-F;HLA-G;HLA-E
GO_Cellular_Component_2021	lumenal side of endoplasmic reticulum membrane (GO:0098553)	1.87872e-07	5.12098e-06	332.89	CANX;HLA-B;HLA-C;HLA-A;HLA-F;HLA-G;HLA-E
GO_Cellular_Component_2021	endocytic vesicle membrane (GO:0030666)	1.92884e-07	5.12098e-06	98.58	TYRP1;HLA-B;HLA-C;HLA-A;HLA-F;HLA-G;IGF2R;EGFR;HLA-E;UBB;UBC;RPS27A;UBA52;CFTR
GO_Cellular_Component_2021	endosome membrane (GO:0010008)	2.13374e-07	5.12098e-06	66.86	IFITM3;ITGB1;IFITM2;ANXA2;TYRP1;HLA-B;HLA-C;HLA-A;HLA-F;HLA-G;EGFR;IGF2R;PLD3;HLA-E;UBB;UBC;IRF7;RPS27A;UBA52;CFTR
GO_Cellular_Component_2021	mitochondrial outer membrane (GO:0005741)	6.70228e-07	1.44769e-05	97.63	HADHB;CPT1A;RSAD2;IFI27;UBB;ACSL1;LRRK2;UBC;ACSL4;ACSL3;RPS27A;UBA52
GO_Cellular_Component_2021	MHC class I protein complex (GO:0042612)	8.50215e-07	1.66951e-05	1786.8	HLA-B;HLA-C;HLA-A;HLA-E
GO_Cellular_Component_2021	mitochondrial membrane (GO:0031966)	1.43669e-06	2.58604e-05	46.19	CPT1A;ACADVL;RSAD2;ACSL1;SHMT2;MX2;LRRK2;MX1;IFI6;ETFDH;PLA2G4A;ACSL4;ACSL3;HADHB;HADHA;IFI27;UBB;CPT2;CHDH;UBC;ALDH18A1;RPS27A;UBA52
GO_Cellular_Component_2021	organelle outer membrane (GO:0031968)	2.39924e-06	3.98643e-05	77.87	HADHB;CPT1A;RSAD2;IFI27;UBB;ACSL1;LRRK2;UBC;ACSL4;ACSL3;RPS27A;UBA52
GO_Cellular_Component_2021	endoplasmic reticulum membrane (GO:0005789)	2.62168e-06	4.04487e-05	36.65	PLD4;PLD1;PLD3;FTCD;PLD2;APOO;PTDSS2;FADS2;UBB;UBC;CEPT1;TMEM38A;RPS27A;RSAD2;ACSL1;ACSL6;MBOAT1;PLA2G4A;MBOAT2;ACSL4;ACSL3;HLA-A;PML;LPCAT4;LPCAT3;CANX;PEMT;UBA52;CFTR
GO_Cellular_Component_2021	vesicle (GO:0031982)	2.85734e-06	4.11457e-05	59.51	ANXA2;ANXA4;TYRP1;APOA1;PRELP;ACTB;EGFR;UBB;MYO6;UBC;OGN;AKT1;RPS27A;UBA52;GBP1
GO_Cellular_Component_2021	nucleus (GO:0005634)	5.57459e-06	7.52569e-05	21.14	RB1;PDCD6;HDAC11;IFI35;RBPJ;ACTB;UXT;AKT1;TRIM22;SKP1;MED1;SP110;PRKCB;MAP1S;KRT8;ACOT13;KRT5;PISD;SFRP4;S100A6;PKP1;S100A4;PKP3;TP53;UBA52;CFTR;SHMT2;SHMT1;PLD4;HIF1A;PRDX4;UBB;BAG3;MYO6;UBC;S100A13;DECR1;IP6K2;EGR1;CREBBP;PDHA2;PDHA1;TGFB1;GOT1;SIAH1;PTK6;ISG15;NFKB1;ISG20;TH;ADI1;ALB;FHL1;ADAR;CALB1;CASP3;ACADS;NCOA1;DSP;NCOA2;TIGD4;ANXA2;RING1;ANXA4;PLA2G4A;CACYBP;PARP9;SIRT1;SIRT3;OAS1;IRF3;…
GO_Cellular_Component_2021	intracellular membrane-bounded organelle (GO:0043231)	7.29792e-06	9.27265e-05	20.15	RB1;PDCD6;HDAC11;IFI35;RBPJ;ACTB;UXT;AKT1;TRIM22;SKP1;MED1;SP110;PRKCB;MAP1S;KRT8;ACOT13;KRT5;PISD;SFRP4;S100A6;PKP1;S100A4;PKP3;TP53;UBA52;CFTR;SHMT2;SHMT1;PLD4;HIF1A;PRDX4;UBB;BAG3;MYO6;UBC;S100A13;DECR1;IP6K2;EGR1;CREBBP;PDHA2;PDHA1;TGFB1;GOT1;TGFB3;SIAH1;PTK6;ISG15;TYR;NFKB1;ISG20;TH;ADI1;ALB;PEMT;ITM2B;LRRK2;FHL1;ADAR;CTSS;CALB1;CASP3;DLAT;ACADS;NCOA1;DSP;NCOA2;TIGD4;ANXA2;RING1;ANXA4;PLA2G4…
GO_Cellular_Component_2021	lysosomal lumen (GO:0043202)	7.82378e-06	9.38854e-05	88.95	SDC4;GBA;OGN;PRELP;GC;GYG1;HSPG2;CTSS;PLD3
GO_Cellular_Component_2021	vacuolar lumen (GO:0005775)	8.8169e-06	0.000100234	61.05	HEBP2;SDC4;ANXA2;CREG1;OGN;GBA;PRELP;GC;GYG1;HSPG2;PLD3;CTSS
GO_Cellular_Component_2021	microbody lumen (GO:0031907)	1.02953e-05	0.000105894	123.28	FABP1;ACOT8;ACOX1;EHHADH;ECH1;ACOX3;ACAA1
GO_Cellular_Component_2021	peroxisomal matrix (GO:0005782)	1.02953e-05	0.000105894	123.28	FABP1;ACOT8;ACOX1;EHHADH;ECH1;ACOX3;ACAA1
GO_Cellular_Component_2021	MHC protein complex (GO:0042611)	1.1444e-05	0.000112359	243.04	HLA-B;HLA-C;HLA-A;HLA-F;HLA-E
GO_Cellular_Component_2021	ER to Golgi transport vesicle membrane (GO:0012507)	1.98573e-05	0.000186486	103.84	PDCD6;HLA-B;HLA-C;HLA-A;HLA-F;HLA-G;HLA-E
GO_Cellular_Component_2021	early endosome membrane (GO:0031901)	2.09337e-05	0.000188403	71.28	IFITM3;HLA-B;HLA-C;HLA-A;HLA-F;HLA-G;PLD3;EGFR;HLA-E
GO_Cellular_Component_2021	phagocytic vesicle (GO:0045335)	2.67494e-05	0.000231115	67.35	HLA-B;ANXA11;HLA-C;PLD4;HLA-A;HLA-F;HLA-G;CTSS;HLA-E
GO_Cellular_Component_2021	mitochondrial alpha-ketoglutarate dehydrogenase complex (GO:0005947)	3.67374e-05	0.000305203	975.86	BCKDHA;BCKDHB;DBT
GO_Cellular_Component_2021	secretory granule lumen (GO:0034774)	4.0117e-05	0.000320936	35.37	APP;GPI;TGFB1;ANXA2;AHSG;TGFB3;APOA1;PLG;MAPK14;NFKB1;HEBP2;PRDX4;CREG1;ALB;ACAA1;GYG1
GO_Cellular_Component_2021	lysosome (GO:0005764)	6.58443e-05	0.000498427	27.75	IFITM3;IFITM1;IFITM2;ANXA2;SDC4;LRRK2;GBA;PRELP;HLA-F;TYR;PLD1;HSPG2;CTSS;PLD3;MYO6;OGN;GC;GYG1;UBA52;CFTR
GO_Cellular_Component_2021	phagocytic vesicle membrane (GO:0030670)	6.70381e-05	0.000498427	94.94	HLA-B;HLA-C;HLA-A;HLA-F;HLA-G;HLA-E
GO_Cellular_Component_2021	keratin filament (GO:0045095)	6.9226e-05	0.000498427	222.51	KRT18;KRT3;KRT14;KRT5
GO_Cellular_Component_2021	early endosome (GO:0005769)	8.04229e-05	0.000560366	34.16	IFITM3;APP;HLA-B;HLA-C;PLD4;APOA1;HLA-A;HLA-F;HLA-G;EGFR;PLD3;IGF2R;HLA-E;CFTR
GO_Cellular_Component_2021	Golgi-associated vesicle (GO:0005798)	8.6095e-05	0.000581141	87.95	APP;LRRK2;TYR;IGF2R;CFTR;ITM2B
GO_Cellular_Component_2021	endocytic vesicle (GO:0030139)	0.000195414	0.00127907	34.21	UBB;MYO6;UBC;ANXA11;PLD4;APOA1;PLD1;RPS27A;UBA52;IGF2R;CTSS
GO_Cellular_Component_2021	polymeric cytoskeletal fiber (GO:0099513)	0.00020469	0.00129223	29.55	DSP;KRT3;MAP1S;KRT8;KRT5;ACTB;LRPPRC;KRT18;KRT16;MYO6;KRT14;PKP1;PLEC
GO_Cellular_Component_2021	coated vesicle membrane (GO:0030662)	0.000209389	0.00129223	66.57	HLA-B;HLA-C;HLA-A;HLA-F;HLA-G;HLA-E
GO_Cellular_Component_2021	recycling endosome membrane (GO:0055038)	0.000281135	0.00168681	60.54	HLA-B;HLA-C;HLA-A;HLA-F;HLA-G;HLA-E
GO_Cellular_Component_2021	transport vesicle membrane (GO:0030658)	0.000338792	0.00197781	56.96	HLA-B;HLA-C;HLA-A;HLA-F;HLA-G;HLA-E
GO_Cellular_Component_2021	cytoskeleton (GO:0005856)	0.000513146	0.00291683	18.04	DDX58;SHMT2;MX2;SYNPO2;ABCB4;MX1;KRT8;IFIT5;DDX60;ACTB;LRPPRC;UXT;KRT17;KRT16;CDH1;MYO6;DBT;ZYX;AKT1;GBP1;PLEC
GO_Cellular_Component_2021	platelet alpha granule lumen (GO:0031093)	0.000616546	0.00341472	46.63	APP;TGFB1;AHSG;TGFB3;ALB;PLG
GO_Cellular_Component_2021	chitosome (GO:0045009)	0.000745139	0.00383214	152.89	TH;TYRP1;TYR
GO_Cellular_Component_2021	melanosome membrane (GO:0033162)	0.000745139	0.00383214	152.89	TH;TYRP1;TYR
GO_Cellular_Component_2021	pigment granule membrane (GO:0090741)	0.000745139	0.00383214	152.89	TH;TYRP1;TYR
GO_Cellular_Component_2021	mitochondrial envelope (GO:0005740)	0.000863391	0.00433703	30.53	HADHB;ACADVL;IFI27;LRRK2;MX2;MX1;ETFDH;IFI6
GO_Cellular_Component_2021	Golgi lumen (GO:0005796)	0.000975355	0.00478811	33.52	APP;TGFB1;SDC4;OGN;SDF4;PRELP;HSPG2
GO_Cellular_Component_2021	focal adhesion (GO:0005925)	0.00118378	0.00568214	17.67	ITGB1;YWHAB;SYNPO2;ABCB4;ANXA5;FHL1;HSPG2;ACTB;EGFR;IGF2R;IRF2;ZYX;FLNC;CD44;PLEC
GO_Cellular_Component_2021	cell-substrate junction (GO:0030055)	0.00141269	0.00653628	16.89	ITGB1;YWHAB;SYNPO2;ABCB4;ANXA5;FHL1;HSPG2;ACTB;EGFR;IGF2R;IRF2;ZYX;FLNC;CD44;PLEC
GO_Cellular_Component_2021	axon (GO:0030424)	0.00142225	0.00653628	21.81	APP;CALB1;TH;STAT1;LRRK2;MX2;SYAP1;MX1;ACTB;SLC8A1
GO_Cellular_Component_2021	COPII-coated ER to Golgi transport vesicle (GO:0030134)	0.00146966	0.00661348	34.37	HLA-B;HLA-C;HLA-A;HLA-F;HLA-G;HLA-E
GO_Cellular_Component_2021	actin-based cell projection (GO:0098858)	0.00189496	0.00835328	31.3	ITGB1;TGFB1;LRRK2;MYO6;ACTG2;CD44
GO_Cellular_Component_2021	recycling endosome (GO:0055037)	0.00201747	0.00871547	23.31	APP;HLA-B;HLA-C;HLA-A;HLA-F;HLA-G;CFTR;HLA-E
GO_Cellular_Component_2021	cytoplasmic vesicle lumen (GO:0060205)	0.00219113	0.00920716	25.48	GPI;PRDX4;AHSG;APOA1;MAPK14;GYG1;NFKB1
GO_Cellular_Component_2021	bounding membrane of organelle (GO:0098588)	0.00221654	0.00920716	12.39	ITGB1;TYRP1;HLA-B;HLA-C;PLA2G4A;HLA-A;HLA-F;HLA-G;EGFR;IGF2R;PLD3;FTCD;HLA-E;APOO;UBB;UBC;IRF7;TMEM38A;RPS27A;UBA52;ITM2B;CFTR;CD44
GO_Cellular_Component_2021	cytoplasmic vesicle membrane (GO:0030659)	0.00271818	0.0110778	14.65	ITGB1;TYRP1;HLA-B;HLA-C;EGFR;IGF2R;UBB;UBC;IRF7;RPS27A;UBA52;ITM2B;CFTR;CD44
GO_Cellular_Component_2021	platelet alpha granule (GO:0031091)	0.00285545	0.0114218	26.81	APP;TGFB1;AHSG;TGFB3;ALB;PLG
GO_Cellular_Component_2021	peroxisome (GO:0005777)	0.00398583	0.0156534	20.51	FABP1;ACOT8;ACOX1;EHHADH;ECH1;ACOX3;ACAA1
GO_Cellular_Component_2021	cornified envelope (GO:0001533)	0.00444197	0.0171333	35.44	DSP;PKP1;PKP3;IVL
GO_Cellular_Component_2021	adherens junction (GO:0005912)	0.00471577	0.0178703	19.24	KRT18;ANXA2;CDH1;ZYX;PKP1;PKP3;ACTB
GO_Cellular_Component_2021	integral component of endoplasmic reticulum membrane (GO:0030176)	0.0069793	0.0259919	16.5	CANX;HLA-B;HLA-C;HLA-A;HLA-F;HLA-G;HLA-E
GO_Cellular_Component_2021	intracellular non-membrane-bounded organelle (GO:0043232)	0.00826152	0.0299368	8.08	ACADVL;ADAR;TTK;RBPJ;ACTB;OASL;UXT;CPT2;S100A13;RPS27A;DEDD;MED1;PDHA2;PDHA1;RSAD2;ANXA2;STAT1;MAP1S;BCKDHB;EIF2AK2;ANXA11;ACSL4;ACSL3;SIRT1;PML;LRPPRC;ISG20;KRT16;TP53
GO_Cellular_Component_2021	ficolin-1-rich granule (GO:0101002)	0.00843642	0.0299368	13.93	DSP;CST3;GPI;PRDX4;PKP1;MAPK14;GYG1;CTSS
GO_Cellular_Component_2021	organelle inner membrane (GO:0019866)	0.00845439	0.0299368	11.06	HADHB;HADHA;RSAD2;IFI27;CPT2;SHMT2;LRRK2;CHDH;IFI6;PLA2G4A;ALDH18A1;SIRT1
GO_Cellular_Component_2021	sarcolemma (GO:0042383)	0.00873699	0.0304386	25.19	ITGB1;FLNC;SLC8A1;PLEC
GO_Cellular_Component_2021	melanosome (GO:0042470)	0.00922966	0.0316445	35.78	TH;TYRP1;TYR
GO_Cellular_Component_2021	lytic vacuole membrane (GO:0098852)	0.0094538	0.0319066	11.67	IFITM3;IFITM1;IFITM2;ANXA2;MYO6;GBA;HLA-F;PLD1;UBA52;CFTR
GO_Cellular_Component_2021	clathrin-coated endocytic vesicle (GO:0045334)	0.0106331	0.0353346	18.14	TYRP1;MYO6;CFTR;EGFR;IGF2R
GO_Cellular_Component_2021	microvillus (GO:0005902)	0.012001	0.0391939	21.28	TGFB1;LRRK2;MYO6;CD44
GO_Cellular_Component_2021	intracellular vesicle (GO:0097708)	0.0121574	0.0391939	62.21	TYRP1;EGFR
GO_Cellular_Component_2021	ficolin-1-rich granule lumen (GO:1904813)	0.0127569	0.040522	14.31	CST3;GPI;PRDX4;MAPK14;GYG1;CTSS
GO_Cellular_Component_2021	mitochondrial inner membrane (GO:0005743)	0.0143859	0.0444786	9.47	HADHB;HADHA;ACADVL;RSAD2;CPT2;SHMT2;LRRK2;CHDH;IFI6;PLA2G4A;ALDH18A1
GO_Cellular_Component_2021	endoplasmic reticulum lumen (GO:0005788)	0.0144144	0.0444786	9.91	CST3;APP;COL3A1;AHSG;CANX;ALB;APOA1;AFP;AMELX;MATN3
GO_Cellular_Component_2021	lysosomal membrane (GO:0005765)	0.014987	0.0455943	9.32	IFITM3;BST2;IFITM1;IFITM2;ANXA2;MYO6;GBA;HLA-F;PLD1;UBA52;CFTR
GO_Molecular_Function_2021	arachidonate-CoA ligase activity (GO:0047676)	5.30074e-09	1.91357e-06	6109.84	ACSL1;ACSL6;ACSL4;ACSL3;ACSBG2
GO_Molecular_Function_2021	RNA polymerase II-specific DNA-binding transcription factor binding (GO:0061629)	5.24558e-08	6.31218e-06	101.62	RB1;NCOA1;MED1;NCOA2;CREBBP;STAT1;ANXA4;RBPJ;PARP9;MAPK14;HIF1A;SIRT1;ACTB;RXRA;IFI27;TP53
GO_Molecular_Function_2021	enoyl-CoA hydratase activity (GO:0004300)	2.11475e-07	1.90856e-05	985.38	HADHB;HADHA;ECHS1;ECI1;EHHADH
GO_Molecular_Function_2021	transaminase activity (GO:0008483)	3.82756e-07	2.76349e-05	789.41	GOT1L1;GOT1;AGXT2;GOT2;BCAT1
GO_Molecular_Function_2021	ubiquitin-like protein ligase binding (GO:0044389)	5.12851e-07	3.08566e-05	65.24	RB1;GPI;STAT1;DDX58;STAT2;CUL1;ISG15;PARP9;HIF1A;EGFR;LRPPRC;PML;UBB;UBC;DBT;RPS27A;TP53;UBA52
GO_Molecular_Function_2021	CoA-ligase activity (GO:0016405)	1.59593e-06	6.77577e-05	475.35	ACSS2;ACSL1;ACSBG1;ACSS1;ACSBG2
GO_Molecular_Function_2021	3-hydroxyacyl-CoA dehydrogenase activity (GO:0003857)	1.95943e-06	6.77577e-05	1119.99	HADHB;HADHA;EHHADH;HADH
GO_Molecular_Function_2021	acyl-CoA oxidase activity (GO:0003997)	1.95943e-06	6.77577e-05	1119.99	ACADL;ACOX1;ACOX3;ACAA1
GO_Molecular_Function_2021	double-stranded RNA binding (GO:0003725)	1.97194e-06	6.77577e-05	119.64	IFIH1;OAS1;DDX58;OAS2;OAS3;EIF2AK2;ADAR;DDX60;OASL
GO_Molecular_Function_2021	flavin adenine dinucleotide binding (GO:0050660)	2.06464e-06	6.77577e-05	143.96	ACADVL;ACADL;ACOX1;ETFDH;AOX1;ETFA;ACOX3;DLD
GO_Molecular_Function_2021	protein homodimerization activity (GO:0042803)	2.74453e-06	8.25645e-05	38.01	SHMT2;PDCD6;SHMT1;LRRK2;TYRP1;MTHFD1L;S100A13;AKT1;AOX1;GBP2;GBP1;GYG1;PDK2;TRIM22;S100A10;SDS;STAT1;ACSL6;CACYBP;TYR;S100B;HLA-G;PML;BST2;IRF3;ACOX1;S100A6
GO_Molecular_Function_2021	CoA hydrolase activity (GO:0016289)	3.3938e-06	9.42431e-05	366.9	ACOT9;ACOT8;ACAA2;ACOT13;ACSBG2
GO_Molecular_Function_2021	acyl-CoA hydrolase activity (GO:0047617)	6.48849e-06	0.00016731	294.45	ACOT9;ACOT8;ACAA2;ACOT13;ACSBG2
GO_Molecular_Function_2021	calcium ion binding (GO:0005509)	9.96063e-06	0.000239719	41.36	S100G;ANXA2;ANXA4;PDCD6;ANXA5;PLA2G4A;ANXA11;S100B;SLC8A1;ASPN;CALB1;CDH1;CANX;S100A13;S100A6;SDF4;S100A4;S100A10
GO_Molecular_Function_2021	nuclear receptor binding (GO:0016922)	1.88738e-05	0.000411651	64.11	NCOA1;MED1;NCOA2;RXRA;PRKCB;STAT1;BRD8;HIF1A;SIRT1;OASL
GO_Molecular_Function_2021	ubiquitin protein ligase binding (GO:0031625)	1.93852e-05	0.000411651	42.61	RB1;GPI;DDX58;CUL1;ISG15;HIF1A;EGFR;LRPPRC;PML;UBB;UBC;DBT;RPS27A;TP53;UBA52
GO_Molecular_Function_2021	metal ion binding (GO:0046872)	2.27514e-05	0.000456293	31.45	S100G;POSTN;ANXA2;ANXA4;PDCD6;LRRK2;ANXA5;PLA2G4A;ANXA11;S100B;SLC8A1;ASPN;CALB1;MTHFD2;CDH1;CANX;S100A13;S100A6;SDF4;S100A4;PCK1;S100A10
GO_Molecular_Function_2021	transition metal ion binding (GO:0046914)	2.49811e-05	0.000474641	32.9	EGR1;DDX58;SHMT2;SHMT1;SIAH1;AFP;TYR;S100B;SAMHD1;SIRT3;IFIH1;BHMT;RXRA;CALB1;ALB;S100A13;AOX1;PCK1;TP53;GYG1
GO_Molecular_Function_2021	NAD+ binding (GO:0070403)	3.71672e-05	0.000638922	289.65	PARP9;HADH;SIRT1;SIRT3
GO_Molecular_Function_2021	protein serine/threonine/tyrosine kinase activity (GO:0004712)	6.54855e-05	0.00104871	134.15	RPS6KB1;LRRK2;AKT1;TTK;MAPK14
GO_Molecular_Function_2021	1-acylglycerophosphocholine O-acyltransferase activity (GO:0047184)	7.26251e-05	0.00104871	607.13	LPCAT4;LPCAT3;MBOAT2
GO_Molecular_Function_2021	acetyl-CoA C-acyltransferase activity (GO:0003988)	7.26251e-05	0.00104871	607.13	HADHA;ACAA2;ACAA1
GO_Molecular_Function_2021	zinc ion binding (GO:0008270)	8.29108e-05	0.00115118	30.75	EGR1;DDX58;SHMT2;SHMT1;SIAH1;AFP;S100B;SAMHD1;SIRT3;IFIH1;BHMT;RXRA;CALB1;ALB;S100A13;TP53
GO_Molecular_Function_2021	O-acyltransferase activity (GO:0008374)	9.25591e-05	0.00123755	118.97	LPCAT4;LPCAT3;MBOAT1;MBOAT2;PLA2G4A
GO_Molecular_Function_2021	cadherin binding involved in cell-cell adhesion (GO:0098641)	0.000149555	0.00192819	160.75	KRT18;ANXA2;EPCAM;PKP3
GO_Molecular_Function_2021	nuclear receptor coactivator activity (GO:0030374)	0.000170202	0.00211872	71.11	NCOA1;HELZ2;MED1;NCOA2;PRKCB;BRD8
GO_Molecular_Function_2021	ankyrin binding (GO:0030506)	0.000187118	0.00225166	146.21	CDH1;FLNC;SLC8A1;PLEC
GO_Molecular_Function_2021	pyridoxal phosphate binding (GO:0030170)	0.00028191	0.00303835	122.83	SDS;SHMT2;SHMT1;ALB
GO_Molecular_Function_2021	histone acetyltransferase binding (GO:0035035)	0.00028191	0.00303835	122.83	EGR1;STAT1;HIF1A;TP53
GO_Molecular_Function_2021	acyl-CoA dehydrogenase activity (GO:0003995)	0.000294577	0.00303835	258.92	ACADVL;ACADL;ACADS
GO_Molecular_Function_2021	single-stranded DNA exodeoxyribonuclease activity (GO:0008297)	0.000294577	0.00303835	258.92	ISG20;PLD4;PLD3
GO_Molecular_Function_2021	RAGE receptor binding (GO:0050786)	0.000294577	0.00303835	258.92	S100A13;S100A4;S100B
GO_Molecular_Function_2021	adenylyltransferase activity (GO:0070566)	0.000340347	0.00341292	113.33	OAS1;OAS2;OAS3;OASL
GO_Molecular_Function_2021	phospholipase inhibitor activity (GO:0004859)	0.00041597	0.00405852	212.5	ANXA2;ANXA4;ANXA5
GO_Molecular_Function_2021	DNA binding (GO:0003677)	0.000438339	0.00416422	16.93	APP;IFIT5;RBPJ;DDX60;SAMHD1;HIF1A;EGFR;OASL;RXRA;DEDD;EGR1;CREBBP;TIGD4;STAT1;MAP1S;SIRT3;IRF3;IRF4;IRF1;ALB;IRF2;IRF7;PGR;IRF5;IRF6;TP53
GO_Molecular_Function_2021	NAD binding (GO:0051287)	0.000885022	0.00819213	74.8	HADH;PARP9;SIRT1;SIRT3
GO_Molecular_Function_2021	acid-thiol ligase activity (GO:0016878)	0.000957532	0.00823021	132.8	ACSS2;ACSL1;ACSS1
GO_Molecular_Function_2021	aldehyde dehydrogenase (NAD+) activity (GO:0004029)	0.000957532	0.00823021	132.8	ALDH1L1;ALDH1L2;ALDH7A1
GO_Molecular_Function_2021	RNA binding (GO:0003723)	0.00126262	0.0106001	12.02	RNASEL;ACAA2;IFIT5;ADAR;IFIT1;DDX60;SAMHD1;IFIT3;IFIT2;OASL;HERC5;HELZ2;IFIH1;UBC;RPS27A;DSP;ANXA2;DDX58;GOT2;EIF2AK2;ANXA11;HLA-A;PARP12;LRPPRC;DHFR;BST2;HADHB;KRT18;OAS1;OAS2;OAS3;CANX;ZYX;S100A4;PKP3;ALDH18A1;PLEC
GO_Molecular_Function_2021	acetyltransferase activity (GO:0016407)	0.00148008	0.0119413	59.41	CREBBP;DBT;SAT2;SAT1
GO_Molecular_Function_2021	aldehyde dehydrogenase [NAD(P)+] activity (GO:0004030)	0.00148852	0.0119413	103.63	ALDH1L1;ALDH1L2;ALDH7A1
GO_Molecular_Function_2021	hydro-lyase activity (GO:0016836)	0.00164442	0.0129052	41.01	HADHB;HADHA;ECHS1;ECI1;EHHADH
GO_Molecular_Function_2021	cadherin binding (GO:0045296)	0.00173172	0.0133011	17.34	ITGB1;ANXA2;STAT1;YWHAB;PAICS;EGFR;KRT18;EPCAM;CDH1;BAG3;PKP1;PKP3;PLEC
GO_Molecular_Function_2021	ammonia-lyase activity (GO:0016841)	0.00235154	0.0163251	256.23	SDS;FTCD
GO_Molecular_Function_2021	C-acetyltransferase activity (GO:0016453)	0.00235154	0.0163251	256.23	HADHA;ACAA2
GO_Molecular_Function_2021	NAD-dependent histone deacetylase activity (GO:0017136)	0.00235154	0.0163251	256.23	SIRT1;SIRT3
GO_Molecular_Function_2021	pyruvate dehydrogenase (acetyl-transferring) kinase activity (GO:0004740)	0.00235154	0.0163251	256.23	PDK2;PDK1
GO_Molecular_Function_2021	histone deacetylase activity (GO:0004407)	0.0030271	0.0206186	69.24	HDAC11;SIRT1;SIRT3
GO_Molecular_Function_2021	keratin filament binding (GO:1990254)	0.003491	0.0217285	179.62	KRT14;SIRT1
GO_Molecular_Function_2021	LBD domain binding (GO:0050693)	0.003491	0.0217285	179.62	MED1;RXRA
GO_Molecular_Function_2021	NAD-dependent protein deacetylase activity (GO:0034979)	0.003491	0.0217285	179.62	SIRT1;SIRT3
GO_Molecular_Function_2021	carnitine O-acyltransferase activity (GO:0016406)	0.003491	0.0217285	179.62	CPT1A;CPT2
GO_Molecular_Function_2021	CoA carboxylase activity (GO:0016421)	0.003491	0.0217285	179.62	PCCA;PCCB
GO_Molecular_Function_2021	cell-cell adhesion mediator activity (GO:0098632)	0.00407805	0.0249521	36.95	KRT18;ANXA2;EPCAM;PKP3
GO_Molecular_Function_2021	histone threonine kinase activity (GO:0035184)	0.00483715	0.0281647	135.4	PRKCB;PRKCA
GO_Molecular_Function_2021	S-methyltransferase activity (GO:0008172)	0.00483715	0.0281647	135.4	BHMT;MTR
GO_Molecular_Function_2021	single-stranded RNA binding (GO:0003727)	0.00523414	0.0293452	32.69	IFIH1;DDX58;IFIT5;DDX60
GO_Molecular_Function_2021	copper ion binding (GO:0005507)	0.00523414	0.0293452	32.69	ALB;S100A13;TYR;TP53
GO_Molecular_Function_2021	carboxy-lyase activity (GO:0016831)	0.00528377	0.0293452	50.06	BCKDHA;DDC;PISD
GO_Molecular_Function_2021	5'-3' exodeoxyribonuclease activity (GO:0035312)	0.00638332	0.0333968	106.96	PLD4;PLD3
GO_Molecular_Function_2021	aryl hydrocarbon receptor binding (GO:0017162)	0.00638332	0.0333968	106.96	NCOA1;NCOA2
GO_Molecular_Function_2021	lysophospholipid acyltransferase activity (GO:0071617)	0.00638332	0.0333968	106.96	LPCAT4;LPCAT3
GO_Molecular_Function_2021	type II transforming growth factor beta receptor binding (GO:0005114)	0.00638332	0.0333968	106.96	TGFB1;TGFB3
GO_Molecular_Function_2021	actin binding (GO:0003779)	0.00674352	0.0342875	15.19	ITGB1;MAP1S;LRRK2;SYNPO2;MYO6;GC;TMSB10;GBP1
GO_Molecular_Function_2021	NAD+ ADP-ribosyltransferase activity (GO:0003950)	0.00749474	0.0375778	40.62	PARP9;SIRT1;SIRT3
GO_Molecular_Function_2021	calcium-dependent phospholipid binding (GO:0005544)	0.00761445	0.037655	27.05	ANXA2;ANXA4;ANXA5;PLA2G4A
GO_Molecular_Function_2021	type I transforming growth factor beta receptor binding (GO:0034713)	0.00812297	0.0396269	87.3	TGFB1;TGFB3
GO_Molecular_Function_2021	amyloid-beta binding (GO:0001540)	0.0082959	0.0399309	20.41	CST3;APOA1;HSPG2;AGER;ITM2B
GO_Molecular_Function_2021	thyroid hormone receptor binding (GO:0046966)	0.00922966	0.0438409	35.78	MED1;BRD8;OASL
GO_Molecular_Function_2021	lipase inhibitor activity (GO:0055102)	0.0100497	0.0465122	73.01	ANXA4;ANXA5
GO_Molecular_Function_2021	cysteine-type endopeptidase activity involved in apoptotic signaling pathway (GO:0097199)	0.0100497	0.0465122	73.01	CASP3;CASP1
GO_Molecular_Function_2021	protease binding (GO:0002020)	0.010545	0.0478995	15.6	ITGB1;CST3;COL3A1;ANXA2;UBC;TP53
GO_Molecular_Function_2021	calcium ion transmembrane transporter activity (GO:0015085)	0.0106149	0.0478995	22.73	ANXA2;TRPV6;TRPV5;ATP2B1

## Sheet: Suppl table 3E
Supplementary Table 3E: An enrichment analysis was performed for the main three branches of the Gene Ontology (Biological Processes, Molecular Functions, and Cellular Components) of the genes belonging to the main upregulated core 1, using a Benjamini-Hochberg threshold=0.05 (correcting for multiple comparisons).
Expanded down-regulated core in humans
Library	Term	p-value	Adjusted p-value	Combined Score	Genes
KEGG_2021_Human	DNA replication	6.45877e-36	1.45322e-33	10692.9	PRIM2;FEN1;PCNA;RNASEH2A;MCM7;PRIM1;POLD1;POLE;RFC5;RFC3;RFC4;LIG1;RFC1;RFC2;RPA1;RPA2;POLA1;POLA2;POLE2;RPA3;MCM3;MCM4;MCM5;MCM6;MCM2
KEGG_2021_Human	Cell cycle	6.42391e-23	7.2269e-21	869.37	RB1;PCNA;MCM7;CUL1;BUB1B;TTK;SMC3;CDC20;CCNB2;CCNB1;CDC45;ORC1;CHEK2;CHEK1;BUB1;PLK1;CDC6;CCNA2;ESPL1;CDK2;CDK1;MCM3;MCM4;MCM5;MCM6;TP53;MCM2;MAD2L1
KEGG_2021_Human	Mismatch repair	2.31058e-19	1.73293e-17	3754.15	RFC5;RFC3;PCNA;RFC4;LIG1;RFC1;RFC2;RPA1;RPA2;MSH6;MSH2;EXO1;POLD1;RPA3
KEGG_2021_Human	Nucleotide excision repair	6.51609e-14	3.6653e-12	723.54	RFC5;RFC3;PCNA;RFC4;LIG1;RFC1;RFC2;RPA1;RPA2;DDB1;POLD1;POLE2;RPA3;POLE
KEGG_2021_Human	Insulin signaling pathway	5.04988e-10	2.27245e-08	171.06	SREBF1;PPP1R3A;PHKB;ACACA;PPP1CA;PPP1CB;GYS2;PPP1CC;PPP1R3F;GYS1;PPP1R3C;PPP1R3B;PPP1R3E;FASN;PPP1R3D;PHKG2;GRB2
KEGG_2021_Human	Oocyte meiosis	1.31524e-08	4.93217e-07	133.95	PLK1;CUL1;SMC3;AURKA;PPP1CA;CDC20;PPP1CB;PPP1CC;CCNB2;CCNB1;ESPL1;CDK2;CDK1;BUB1;MAD2L1
KEGG_2021_Human	Insulin resistance	6.22381e-07	2.00051e-05	99.44	PPP1CB;GYS2;PPP1CC;GYS1;SREBF1;PPP1R3C;PPP1R3B;PPP1R3E;PPP1R3D;PPP1R3A;PPARA;PPP1CA
KEGG_2021_Human	p53 signaling pathway	6.75517e-06	0.000189989	92.57	CCNB2;CCNB1;RRM2;RRM2B;CHEK2;CHEK1;CDK2;CDK1;TP53
KEGG_2021_Human	Base excision repair	2.51032e-05	0.000627581	129.3	FEN1;PCNA;LIG1;POLD1;POLE2;POLE
KEGG_2021_Human	Cellular senescence	2.88045e-05	0.000648101	48.39	RB1;PPP1CB;CCNA2;PPP1CC;CCNB2;CCNB1;CHEK2;CHEK1;CDK2;CDK1;TP53;PPP1CA
KEGG_2021_Human	Human T-cell leukemia virus 1 infection	5.0158e-05	0.00102596	37.65	RB1;SRF;XIAP;BUB1B;CDC20;CCNA2;CCNB2;ESPL1;CHEK2;CHEK1;CDK2;TCF3;TP53;MAD2L1
KEGG_2021_Human	Progesterone-mediated oocyte maturation	8.61741e-05	0.00156088	51.11	CCNA2;CCNB2;CCNB1;PLK1;CDK2;CDK1;BUB1;AURKA;MAD2L1
KEGG_2021_Human	Homologous recombination	9.01841e-05	0.00156088	87.67	RAD51;POLD1;RPA3;RPA1;RPA2;BRCA1
KEGG_2021_Human	Glucagon signaling pathway	0.000145367	0.00233626	44.79	GYS2;GYS1;PDHA2;PDHA1;PHKG2;PHKB;PDHB;PPARA;ACACA
KEGG_2021_Human	Citrate cycle (TCA cycle)	0.000187922	0.0026012	94	PDHA2;PDHA1;PDHB;DLAT;DLD
KEGG_2021_Human	Hepatitis B	0.000188221	0.0026012	34.59	RB1;CCNA2;DDB1;PCNA;SRC;CDK2;BIRC5;GRB2;FASLG;TP53;TLR2
KEGG_2021_Human	Pyruvate metabolism	0.000196535	0.0026012	68.56	PDHA2;PDHA1;PDHB;DLAT;DLD;ACACA
KEGG_2021_Human	AMPK signaling pathway	0.00034512	0.00417221	35.65	GYS2;CCNA2;GYS1;SREBF1;SCD;FASN;MLYCD;ELAVL1;ACACA
KEGG_2021_Human	Viral carcinogenesis	0.00035232	0.00417221	27.68	RB1;CDC20;DDB1;CCNA2;SNW1;SRC;SRF;CHEK1;CDK2;CDK1;GRB2;TP53
KEGG_2021_Human	Fanconi anemia pathway	0.000424968	0.00478089	53.25	FANCI;RAD51;RPA3;RPA1;RPA2;BRCA1
KEGG_2021_Human	Hepatitis C	0.000606215	0.00649516	27.83	RB1;OCLN;CLDN15;PSME3;CDK2;CLDN23;GRB2;FASLG;PPARA;TP53
KEGG_2021_Human	Diabetic cardiomyopathy	0.00125449	0.01283	21.14	GYS2;PPP1CB;GYS1;PPP1CC;PDHA2;PDHA1;CYBA;NDUFC1;PDHB;PPARA;PPP1CA
KEGG_2021_Human	Chemical carcinogenesis	0.00147422	0.0144217	19.06	RB1;SULT1A1;NOTCH2;UGT2B11;SRC;XIAP;BIRC5;GRB2;CDC6;PPARA;KPNA2;SULT1A2
KEGG_2021_Human	Retrograde endocannabinoid signaling	0.001555	0.0145782	23.06	RIMS1;FAAH;DAGLA;CNR1;NAPEPLD;ABHD6;NDUFC1;DAGLB;MGLL
KEGG_2021_Human	PPAR signaling pathway	0.0022516	0.0202644	29.48	FABP3;FABP5;ACOX1;SCD;FABP7;PPARA
KEGG_2021_Human	Propanoate metabolism	0.0032199	0.0278645	41.79	ACOX1;MLYCD;DLD;ACACA
KEGG_2021_Human	Pyrimidine metabolism	0.00342868	0.0285724	30.44	DUT;RRM1;RRM2;RRM2B;TYMS
KEGG_2021_Human	Pathways in cancer	0.00404213	0.0324814	11.37	RB1;NOTCH2;CEBPA;CUL1;XIAP;FASLG;LRP6;MSH6;CCNA2;BMP4;BMP2;RAD51;MSH2;CDK2;CKS2;BIRC5;GRB2;ITGAV;TP53
KEGG_2021_Human	Proteoglycans in cancer	0.00437766	0.0339646	15.34	PPP1CB;PPP1CC;CTTN;SRC;GRB2;FASLG;ITGAV;TP53;TLR2;PPP1CA
KEGG_2021_Human	Glycerolipid metabolism	0.00496184	0.0372138	25.91	DGAT2;DGAT1;GPAM;PNPLA3;MGLL
KEGG_2021_Human	Small cell lung cancer	0.00661124	0.046524	19.18	RB1;CDK2;CKS2;XIAP;ITGAV;TP53
KEGG_2021_Human	Thyroid hormone signaling pathway	0.00661675	0.046524	16.9	NOTCH2;BMP4;SRC;DIO1;DIO3;ITGAV;TP53
GO_Biological_Process_2021	DNA metabolic process (GO:0006259)	3.09546e-35	7.08861e-32	1085.37	TOP2A;FEN1;MCM7;MCM8;GMNN;MCM10;BRCA1;EXO1;CHEK1;KPNA2;POLE;RFC5;WDHD1;RFC3;RFC4;LIG1;RFC1;RFC2;DDB1;MSH6;MSH2;TIMELESS;MCM3;MCM4;MCM5;MCM6;MCM2;PRIM2;DNMT1;VCP;PCNA;RNASEH2A;PRIM1;TYMS;RAD51AP1;CDC45;ORC1;POLD1;CDT1;XRCC6;RPA1;RPA2;CDC6;POLA1;POLA2;RAD51;RPA3;POLE2;CDK2;CDK1
GO_Biological_Process_2021	DNA replication (GO:0006260)	1.91964e-34	2.19799e-31	2220.19	FEN1;RNASEH2A;MCM7;MCM8;MCM9;MCM10;BRCA1;CDC45;ORC1;EXO1;POLD1;CHEK1;POLE;RFC5;WDHD1;RFC3;DUT;RFC4;RFC1;RFC2;RPA1;RPA2;CDC6;POLA1;POLA2;POLE2;RPA3;CDK2;TIMELESS;CDK1;MCM3;MCM4;MCM5;MCM6;MCM2
GO_Biological_Process_2021	DNA replication initiation (GO:0006270)	5.39372e-31	4.11721e-28	6167.4	PRIM2;CDT1;MCM7;MCM8;PRIM1;GMNN;RPA1;RPA2;MCM10;CDC6;POLA1;POLA2;CDC45;ORC1;POLE2;RPA3;CDK2;MCM3;MCM4;MCM5;MCM6;POLE;MCM2
GO_Biological_Process_2021	mitotic spindle organization (GO:0007052)	1.08378e-30	6.20462e-28	1273.64	VCP;ZWILCH;MIS12;BUB1B;CDCA8;TTK;KIF11;SMC3;CENPA;AURKB;NSL1;AURKA;CDC20;PPP1CC;CCNB1;DSN1;CHEK2;NUF2;KNTC1;BUB1;DLGAP5;CENPT;PLK1;KIF23;NDC80;ZWINT;TPX2;CENPE;CENPF;INCENP;PRC1;KIF4A;BIRC5;KIF2C;SPC24;MAD2L1;SPC25
GO_Biological_Process_2021	microtubule cytoskeleton organization involved in mitosis (GO:1902850)	7.3652e-29	3.37326e-26	1332.52	ZWILCH;MIS12;BUB1B;CDCA8;TTK;KIF11;CENPA;AURKB;NSL1;AURKA;CDC20;PPP1CC;CCNB1;DSN1;NUF2;NUSAP1;KNTC1;BUB1;DLGAP5;CENPT;PLK1;NDC80;ZWINT;CENPE;CENPF;ESPL1;INCENP;KIF4A;BIRC5;KIF2C;SPC24;MAD2L1;SPC25
GO_Biological_Process_2021	DNA-dependent DNA replication (GO:0006261)	9.73788e-29	3.71662e-26	1312.89	PRIM2;MCM7;MCM8;PRIM1;GMNN;MCM10;CDC45;ORC1;POLD1;POLE;RFC5;WDHD1;CDT1;GINS2;RFC3;RFC4;RFC1;RFC2;RPA1;RPA2;CDC6;POLA1;POLA2;RAD51;PSME3;POLE2;RPA3;CDK2;MCM3;MCM4;MCM5;MCM6;MCM2
GO_Biological_Process_2021	mitotic sister chromatid segregation (GO:0000070)	7.93879e-23	2.59712e-20	1010.49	RB1;CDCA5;NCAPG2;MIS12;CDCA8;NCAPG;SMC4;NCAPH;NSL1;SMC2;CCNB1;DSN1;NUSAP1;CEP55;DLGAP5;SPAG5;PLK1;KIF23;NDC80;ZWINT;CENPE;ESPL1;PRC1;CDK1;KIF2C;NCAPD2
GO_Biological_Process_2021	cellular macromolecule biosynthetic process (GO:0034645)	1.03916e-18	2.97459e-16	317.45	FEN1;RNASEH2A;MCM7;MCM8;MCM9;MCM10;BRCA1;TYMS;RPL6;CDC45;ORC1;EXO1;POLD1;CHEK1;POLE;RFC5;RFC3;DUT;RFC4;RFC2;RPA1;RPA2;CDC6;EEF1G;POLA1;POLA2;RPA3;POLE2;CDK2;TIMELESS;CDK1;MCM3;MCM4;MCM5;MCM6;MCM2
GO_Biological_Process_2021	DNA repair (GO:0006281)	8.80335e-17	2.23996e-14	270.25	FEN1;VCP;PCNA;RNASEH2A;CDCA5;BRCA1;RAD51AP1;ALKBH5;EXO1;CHEK2;POLD1;CHEK1;KPNA2;POLE;FANCI;RFC5;WDHD1;RFC3;RFC4;LIG1;RFC2;RPA1;RPA2;DDB1;MSH6;POLA1;RAD51;MSH2;RPA3;POLE2;TIMELESS;CDK1;TP53
GO_Biological_Process_2021	sister chromatid segregation (GO:0000819)	3.28607e-16	7.5251e-14	1402.77	RB1;TOP2A;SPAG5;MIS12;NCAPG2;PLK1;CDCA8;SMC4;NSL1;NDC80;ZWINT;DSN1;ESPL1;NUSAP1
GO_Biological_Process_2021	error-free translesion synthesis (GO:0070987)	5.85593e-16	1.2191e-13	2353.49	RFC5;RFC3;VCP;PCNA;RFC4;NPLOC4;RFC1;RFC2;POLD1;RPA3;RPA1;RPA2
GO_Biological_Process_2021	cellular response to DNA damage stimulus (GO:0006974)	1.5961e-15	3.0459e-13	215.28	TOP2A;FEN1;VCP;MCM7;MCM8;MCM9;XIAP;SMC5;MCM10;BRCA1;RAD51AP1;EXO1;CHEK2;POLD1;CHEK1;RFC5;WDHD1;RFC3;RFC4;LIG1;RFC2;METTL3;RPA1;DDB1;MSH6;POLA1;RAD51;MSH2;POLE2;TIMELESS;CDK1;GRB2;TP53;DTL
GO_Biological_Process_2021	double-strand break repair via homologous recombination (GO:0000724)	9.98439e-15	1.63316e-12	446.49	GINS2;FEN1;MCM7;MCM8;MCM9;RPA1;RPA2;SMC5;BRCA1;RAD51AP1;CDC45;RAD51;RPA3;MCM3;MEIOB;MCM4;MCM5;MCM6;MCM2
GO_Biological_Process_2021	translesion synthesis (GO:0019985)	1.09439e-14	1.67076e-12	903.08	RFC5;VCP;RFC3;PCNA;RFC4;RFC1;RFC2;RPA1;RPA2;NPLOC4;POLD1;POLE2;RPA3;DTL
GO_Biological_Process_2021	mitotic chromosome condensation (GO:0007076)	1.45096e-14	2.03085e-12	1425.04	RB1;CCNB1;CDCA5;NCAPG2;PLK1;NUSAP1;CDK1;NCAPG;NCAPD2;SMC4;NCAPH;SMC2
GO_Biological_Process_2021	mitotic nuclear division (GO:0140014)	1.5526e-14	2.03085e-12	536.64	SPAG5;UBE2C;NCAPG2;MIS12;PLK1;CDCA8;KIF11;SMC3;SMC4;NSL1;NDC80;ZWINT;TPX2;DSN1;ESPL1;CHEK2;NUSAP1
GO_Biological_Process_2021	DNA synthesis involved in DNA repair (GO:0000731)	1.5963e-14	2.03085e-12	861.66	RFC5;VCP;RFC3;PCNA;RFC4;RFC1;RFC2;RPA1;RPA2;POLA1;POLD1;RPA3;POLE;DTL
GO_Biological_Process_2021	chromosome condensation (GO:0030261)	3.28886e-14	3.76575e-12	787.65	RB1;TOP2A;CDCA5;NCAPG2;PLK1;NCAPG;SMC4;NCAPH;SMC2;CCNB1;INCENP;NUSAP1;CDK1;NCAPD2
GO_Biological_Process_2021	postreplication repair (GO:0006301)	4.65081e-14	5.07159e-12	754.48	RFC5;VCP;RFC3;PCNA;RFC4;RFC1;RFC2;RPA1;RPA2;BRCA1;MSH2;POLD1;RPA3;DTL
GO_Biological_Process_2021	kinetochore organization (GO:0051383)	1.29861e-13	1.31281e-11	3702.69	CENPT;CDT1;CENPE;CENPF;MIS12;NUF2;CENPA;NDC80;DLGAP5
GO_Biological_Process_2021	DNA strand elongation involved in DNA replication (GO:0006271)	1.31854e-13	1.31281e-11	2061.4	GINS2;POLA1;RFC3;PCNA;RFC4;LIG1;MCM7;MCM3;MCM4;POLE
GO_Biological_Process_2021	error-prone translesion synthesis (GO:0042276)	1.01255e-12	9.66144e-11	1395.94	RFC5;RFC3;PCNA;RFC4;RFC1;RFC2;POLE2;RPA3;RPA1;RPA2
GO_Biological_Process_2021	mismatch repair (GO:0006298)	1.56364e-12	1.4323e-10	925.91	MSH6;PCNA;RNASEH2A;LIG1;MSH2;EXO1;MCM9;POLD1;RPA3;RPA1;RPA2
GO_Biological_Process_2021	base-excision repair (GO:0006284)	2.03657e-12	1.79375e-10	559.99	RFC5;FEN1;RFC3;PCNA;RFC4;LIG1;RFC1;RFC2;RPA1;RPA2;POLD1;RPA3;POLE
GO_Biological_Process_2021	double-strand break repair via break-induced replication (GO:0000727)	5.06665e-12	4.29727e-10	2876.74	GINS2;CDC45;MCM7;MCM3;MCM4;MCM5;MCM6;MCM2
GO_Biological_Process_2021	regulation of DNA-directed DNA polymerase activity (GO:1900262)	2.13725e-11	1.68769e-09	4742.8	RFC5;RFC3;PCNA;RFC4;RFC2;DSCC1;CHTF18
GO_Biological_Process_2021	positive regulation of DNA-directed DNA polymerase activity (GO:1900264)	2.13725e-11	1.68769e-09	4742.8	RFC5;RFC3;PCNA;RFC4;RFC2;DSCC1;CHTF18
GO_Biological_Process_2021	acetyl-CoA biosynthetic process from pyruvate (GO:0006086)	3.43106e-11	2.53455e-09	2.83899e+06	PDHX;PDHA2;PDHA1;DLAT;PDHB;DLD
GO_Biological_Process_2021	cytoskeleton-dependent cytokinesis (GO:0061640)	3.78213e-11	2.70658e-09	324.97	PLK1;KIF23;CENPA;AURKB;ANLN;ESPL1;RACGAP1;INCENP;KIF4A;NUSAP1;SPIRE2;KIF20A;ECT2;CEP55
GO_Biological_Process_2021	spindle assembly checkpoint signaling (GO:0071173)	4.69587e-11	3.07244e-09	988.81	CDC20;CENPF;PLK1;BUB1B;TTK;KNTC1;BUB1;ZWINT;MAD2L1
GO_Biological_Process_2021	mitotic spindle assembly checkpoint signaling (GO:0007094)	4.69587e-11	3.07244e-09	988.81	CDC20;CENPF;PLK1;BUB1B;TTK;KNTC1;BUB1;ZWINT;MAD2L1
GO_Biological_Process_2021	mitotic spindle checkpoint signaling (GO:0071174)	4.69587e-11	3.07244e-09	988.81	CDC20;CENPF;PLK1;BUB1B;TTK;KNTC1;BUB1;ZWINT;MAD2L1
GO_Biological_Process_2021	mitotic cytokinesis (GO:0000281)	5.37908e-11	3.42169e-09	428.24	ANLN;ESPL1;RACGAP1;INCENP;KIF4A;PLK1;NUSAP1;KIF23;KIF20A;ECT2;CENPA;CEP55
GO_Biological_Process_2021	mitotic DNA replication (GO:1902969)	7.01341e-11	4.2265e-09	3008.79	POLA1;CDC45;LIG1;MCM3;MCM4;MCM6;MCM2
GO_Biological_Process_2021	negative regulation of mitotic metaphase/anaphase transition (GO:0045841)	7.82048e-11	4.59202e-09	893.12	CDC20;CENPF;PLK1;BUB1B;TTK;KNTC1;BUB1;ZWINT;MAD2L1
GO_Biological_Process_2021	regulation of mitotic cell cycle phase transition (GO:1901990)	2.44764e-10	1.40127e-08	149.54	UBE2C;PLK1;CUL1;BUB1B;HMMR;CDC6;PPP1R9B;AURKA;CDC20;DDB1;ANLN;TPX2;CENPE;CCNB1;CENPF;PSME3;CDK2;CDK1;KNTC1;MAD2L1
GO_Biological_Process_2021	nucleotide-excision repair (GO:0006289)	7.25847e-10	4.05412e-08	197	RFC5;RFC3;RFC4;PCNA;LIG1;RFC1;RFC2;RPA1;RPA2;DDB1;POLA1;POLD1;RPA3;TP53;POLE
GO_Biological_Process_2021	pre-replicative complex assembly involved in nuclear cell cycle DNA replication (GO:0006267)	9.31584e-10	5.07935e-08	3431.03	MCM7;MCM3;MCM4;MCM5;MCM6;MCM2
GO_Biological_Process_2021	protein-DNA complex assembly (GO:0065004)	9.9195e-10	5.28271e-08	157.73	CDT1;MCM7;MCM8;GMNN;RPA1;RPA2;CDC6;DDB1;RAD51;ORC1;PSME3;RPA3;MCM3;MCM4;MCM5;MCM6;MCM2
GO_Biological_Process_2021	pre-replicative complex assembly (GO:0036388)	1.49949e-09	7.80417e-08	261.62	CDT1;MCM7;ORC1;MCM8;PSME3;GMNN;MCM3;MCM4;MCM5;MCM6;CDC6;MCM2
GO_Biological_Process_2021	regulation of glucan biosynthetic process (GO:0010962)	2.75206e-09	1.37005e-07	2168.09	PPP1R3F;PPP1R3C;PPP1R3B;PPP1R3E;PPP1R3D;PPP1R3A
GO_Biological_Process_2021	kinetochore assembly (GO:0051382)	2.75206e-09	1.37005e-07	2168.09	CENPT;CENPE;CENPF;MIS12;CENPA;DLGAP5
GO_Biological_Process_2021	regulation of transcription involved in G1/S transition of mitotic cell cycle (GO:0000083)	3.75696e-09	1.82697e-07	420.6	RB1;CDT1;POLA1;PCNA;CDC45;RRM2;ORC1;CDC6;TYMS
GO_Biological_Process_2021	regulation of signal transduction by p53 class mediator (GO:1901796)	3.82947e-09	1.82697e-07	133.57	RFC5;RFC3;RFC4;RFC2;RPA1;RPA2;BRCA1;AURKB;AURKA;TPX2;EXO1;CHEK2;RPA3;CHEK1;CDK2;CDK1;TP53
GO_Biological_Process_2021	G1/S transition of mitotic cell cycle (GO:0000082)	4.25867e-09	1.99027e-07	194.54	RB1;CDT1;PCNA;RRM2;CUL1;CDC6;TYMS;POLA1;CDC45;ORC1;NASP;CDK2;POLE
GO_Biological_Process_2021	acetyl-CoA biosynthetic process (GO:0006085)	6.77505e-09	3.10297e-07	1551.67	PDHA2;PDHA1;DIP2A;DLAT;MLYCD;PDHB
GO_Biological_Process_2021	transcription-coupled nucleotide-excision repair (GO:0006283)	7.24994e-09	3.25536e-07	205.63	RFC5;DDB1;RFC3;RFC4;PCNA;LIG1;RFC1;RFC2;POLD1;RPA3;RPA1;RPA2
GO_Biological_Process_2021	double-strand break repair (GO:0006302)	8.22291e-09	3.62125e-07	121.27	VCP;XRCC6;FEN1;MCM8;CDCA5;MCM9;RPA1;RPA2;SMC5;BRCA1;RAD51AP1;POLA1;RAD51;CHEK2;RPA3;MEIOB;KPNA2
GO_Biological_Process_2021	acylglycerol catabolic process (GO:0046464)	9.01385e-09	3.89466e-07	355.23	ABHD12;FAAH;FABP3;DAGLA;FABP5;FABP7;PNPLA3;ABHD6;MGLL
GO_Biological_Process_2021	nucleic acid phosphodiester bond hydrolysis (GO:0090305)	9.97135e-09	4.22859e-07	195.7	RFC5;DDB1;FEN1;RFC3;RFC4;PCNA;RFC1;RFC2;POLD1;RPA3;RPA1;RPA2
GO_Biological_Process_2021	regulation of mitotic metaphase/anaphase transition (GO:0030071)	1.28048e-08	5.23624e-07	446.38	RB1;CENPE;CCNB1;ESPL1;UBE2C;PLK1;CDC6;DLGAP5
GO_Biological_Process_2021	nuclear DNA replication (GO:0033260)	1.46775e-08	5.89673e-07	1190.26	MCM7;MCM3;MCM4;MCM5;MCM6;MCM2
GO_Biological_Process_2021	DNA strand elongation (GO:0022616)	1.64084e-08	6.47848e-07	628.87	GINS2;POLA1;RFC3;RFC4;MCM7;MCM3;MCM4
GO_Biological_Process_2021	mitotic metaphase plate congression (GO:0007080)	2.26047e-08	8.77367e-07	238.37	CDT1;CENPE;CCNB1;CDCA5;NUF2;MIS12;CDCA8;KIF2C;CEP55;NDC80
GO_Biological_Process_2021	attachment of mitotic spindle microtubules to kinetochore (GO:0051315)	2.89066e-08	1.08518e-06	954.56	CDT1;CENPE;MIS12;NUF2;KIF2C;NDC80
GO_Biological_Process_2021	regulation of glycogen metabolic process (GO:0070873)	2.89066e-08	1.08518e-06	954.56	PPP1R3F;PPP1R3C;PPP1R3B;PPP1R3E;PPP1R3D;PPP1R3A
GO_Biological_Process_2021	positive regulation of cell cycle process (GO:0090068)	3.62246e-08	1.33797e-06	141.37	SVIL;FEN1;SPAG5;KIF23;CDC6;NDC80;AURKB;AURKA;CCNB1;RACGAP1;NUSAP1;ECT2;MAD2L1
GO_Biological_Process_2021	anaphase-promoting complex-dependent catabolic process (GO:0031145)	3.72525e-08	1.3541e-06	158.91	RB1;CDC20;CCNB1;UBE2C;PSME3;PLK1;CDK2;CDK1;BUB1B;AURKB;AURKA;MAD2L1
GO_Biological_Process_2021	interstrand cross-link repair (GO:0036297)	4.85131e-08	1.73586e-06	207.72	MSH6;RAD51AP1;FANCI;VCP;RAD51;MCM8;MCM9;RPA3;RPA1;RPA2
GO_Biological_Process_2021	mitotic spindle assembly (GO:0090307)	7.83648e-08	2.76085e-06	232.97	TPX2;RACGAP1;PRC1;CHEK2;KIF4A;KIF23;KIF11;SMC3;AURKB
GO_Biological_Process_2021	monoacylglycerol metabolic process (GO:0046462)	9.10997e-08	3.11371e-06	668.51	ABHD12;FAAH;DGAT2;DGAT1;ABHD6;MGLL
GO_Biological_Process_2021	protein localization to kinetochore (GO:0034501)	9.10997e-08	3.11371e-06	668.51	CENPT;ZWILCH;MIS12;CDK1;TTK;AURKB
GO_Biological_Process_2021	mitotic spindle elongation (GO:0000022)	1.02599e-07	3.40509e-06	1470.94	RACGAP1;PRC1;KIF4A;KIF23;AURKB
GO_Biological_Process_2021	mitotic spindle midzone assembly (GO:0051256)	1.02599e-07	3.40509e-06	1470.94	RACGAP1;PRC1;KIF4A;KIF23;AURKB
GO_Biological_Process_2021	RNA methylation (GO:0001510)	1.15377e-07	3.77446e-06	177.28	METTL14;RBM15B;RBM15;WTAP;METTL1;METTL3;MEPCE;METTL16;METTL8;ZC3H13
GO_Biological_Process_2021	regulation of cell cycle (GO:0051726)	1.22542e-07	3.95242e-06	68.8	RB1;NOTCH2;AFAP1L2;METTL3;PLK1;GMNN;XIAP;BRCA1;PPP1R9B;LRP6;BMP4;CCNB2;CENPF;CCNB1;BMP2;CHEK1;CKS2;BIRC5;TP53;DTL;DLGAP5
GO_Biological_Process_2021	protein localization to chromosome (GO:0034502)	1.31091e-07	4.16942e-06	269.37	RB1;MSH2;MCM8;MCM9;PLK1;RPA1;RPA2;CENPA
GO_Biological_Process_2021	mRNA methylation (GO:0080009)	1.49515e-07	4.69028e-06	576.04	METTL14;WTAP;METTL3;METTL16;METTL8;ZC3H13
GO_Biological_Process_2021	recombinational repair (GO:0000725)	1.81542e-07	5.61798e-06	139.59	RAD51AP1;FEN1;RAD51;MCM8;MCM9;RPA3;RPA1;MEIOB;RPA2;SMC5;BRCA1
GO_Biological_Process_2021	DNA unwinding involved in DNA replication (GO:0006268)	2.35574e-07	7.19287e-06	503.42	RAD51;MCM7;RPA1;MCM4;MCM6;MCM2
GO_Biological_Process_2021	regulation of exit from mitosis (GO:0007096)	4.10401e-07	1.2366e-05	209.6	CDC20;ANLN;UBE2C;CDCA5;BUB1B;KNTC1;PPP1R9B;MAD2L1
GO_Biological_Process_2021	regulation of cell cycle process (GO:0010564)	5.07402e-07	1.50903e-05	103.02	RACGAP1;SPAG5;PRC1;CHEK1;PLK1;KIF20A;KIF11;MKI67;ECT2;BUB1;AURKB;AURKA
GO_Biological_Process_2021	cannabinoid signaling pathway (GO:0038171)	5.26113e-07	1.5159e-05	3163.15	DAGLA;CNR2;CNR1;DAGLB
GO_Biological_Process_2021	regulation of chromosome segregation (GO:0051983)	5.29572e-07	1.5159e-05	397.21	SMC5;KIF2C;CDC6;MKI67;BUB1;AURKB
GO_Biological_Process_2021	establishment of mitotic spindle localization (GO:0040001)	6.77511e-07	1.91543e-05	249.03	DYNLT1;ESPL1;PLK1;NUSAP1;CENPA;NDC80;MAD2L1
GO_Biological_Process_2021	regulation of mitotic cell cycle (GO:0007346)	9.36867e-07	2.61637e-05	71.48	RB1;AFAP1L2;UBE2C;PLK1;CUL1;BUB1B;MKI67;CDC20;DDB1;CCNB1;PSME3;CDK1;CKS2;DLGAP5;MAD2L1
GO_Biological_Process_2021	mitotic DNA damage checkpoint signaling (GO:0044773)	1.09302e-06	3.01567e-05	136.71	CHEK2;CHEK1;PLK1;CDK2;CDK1;RPA2;BRCA1;DTL;TP53
GO_Biological_Process_2021	regulation of cell cycle phase transition (GO:1901987)	1.21094e-06	3.30127e-05	99.1	CDC20;DDB1;CCNB1;UBE2C;PSME3;PLK1;CUL1;CDK1;BUB1B;TP53;MAD2L1
GO_Biological_Process_2021	regulation of sister chromatid cohesion (GO:0007063)	1.36655e-06	3.63885e-05	528.87	RB1;FEN1;ESPL1;CDCA5;BUB1
GO_Biological_Process_2021	protein localization to condensed chromosome (GO:1903083)	1.36655e-06	3.63885e-05	528.87	ZWILCH;MIS12;CDK1;TTK;AURKB
GO_Biological_Process_2021	mitotic cell cycle phase transition (GO:0044772)	1.46618e-06	3.85925e-05	62.4	RB1;ABCB1;UBE2C;PLK1;CUL1;AURKA;PPP1CB;CCNA2;CCNB2;CCNB1;MELK;NASP;CHEK2;CDK2;CDK1;POLE
GO_Biological_Process_2021	mitotic DNA replication initiation (GO:1902975)	1.5557e-06	4.00288e-05	1462.9	POLA1;MCM3;MCM4;MCM2
GO_Biological_Process_2021	nuclear cell cycle DNA replication initiation (GO:1902315)	1.5557e-06	4.00288e-05	1462.9	POLA1;MCM3;MCM4;MCM2
GO_Biological_Process_2021	mRNA modification (GO:0016556)	2.00165e-06	5.09308e-05	270.44	METTL14;WTAP;METTL3;METTL16;METTL8;ZC3H13
GO_Biological_Process_2021	mitotic cell cycle checkpoint signaling (GO:0007093)	2.66686e-06	6.71112e-05	248.95	ZWILCH;CHEK1;BUB1B;BUB1;AURKB;ZWINT
GO_Biological_Process_2021	regulation of cytokinesis (GO:0032465)	2.87239e-06	7.14976e-05	95.56	SVIL;RACGAP1;PRC1;PLK1;KIF23;KIF20A;CDC6;ECT2;AURKB;AURKA
GO_Biological_Process_2021	DNA duplex unwinding (GO:0032508)	3.51355e-06	8.6247e-05	128.96	DDB1;RAD51;MCM7;MCM9;RPA1;MCM4;MCM6;MCM2
GO_Biological_Process_2021	acylglycerol acyl-chain remodeling (GO:0036155)	3.57793e-06	8.6247e-05	914.48	DGAT2;DGAT1;PNPLA3;MGLL
GO_Biological_Process_2021	monoacylglycerol catabolic process (GO:0052651)	3.57793e-06	8.6247e-05	914.48	ABHD12;FAAH;ABHD6;MGLL
GO_Biological_Process_2021	centromere complex assembly (GO:0034508)	3.94435e-06	9.40892e-05	159.91	CENPT;CENPE;CENPF;NASP;MIS12;CENPA;DLGAP5
GO_Biological_Process_2021	G2/M transition of mitotic cell cycle (GO:0000086)	4.50094e-06	0.000106259	69.62	PPP1CB;CCNA2;CCNB2;CCNB1;MELK;ABCB1;CHEK2;PLK1;CDK2;CUL1;CDK1;AURKA
GO_Biological_Process_2021	regulation of DNA replication (GO:0006275)	4.73853e-06	0.000110727	120.28	CCNA2;CDT1;PCNA;DSCC1;GMNN;ESCO2;CDC6;SMC3
GO_Biological_Process_2021	cell cycle G2/M phase transition (GO:0044839)	4.87513e-06	0.000112768	68.59	PPP1CB;CCNA2;CCNB2;CCNB1;MELK;ABCB1;CHEK2;PLK1;CDK2;CUL1;CDK1;AURKA
GO_Biological_Process_2021	regulation of intracellular signal transduction (GO:1902531)	5.60697e-06	0.0001284	37.98	RFC5;ARHGAP11A;RFC3;RFC4;VWF;RFC2;RPA1;RPA2;XIAP;BRCA1;AURKB;AURKA;TPX2;RACGAP1;EXO1;CHEK2;RPA3;CHEK1;CDK2;CDK1;ITGAV;ECT2;TP53
GO_Biological_Process_2021	DNA integrity checkpoint signaling (GO:0031570)	5.71171e-06	0.000129503	145.44	CDT1;CDC45;CHEK2;CHEK1;TIMELESS;CDC5L;CDC6
GO_Biological_Process_2021	regulation of glycogen biosynthetic process (GO:0005979)	5.80877e-06	0.000130413	198.74	PPP1R3F;PPP1R3C;PPP1R3B;PPP1R3E;PPP1R3D;PPP1R3A
GO_Biological_Process_2021	regulation of metaphase/anaphase transition of cell cycle (GO:1902099)	7.05332e-06	0.000156816	648.71	CENPE;UBE2C;PLK1;CDC6
GO_Biological_Process_2021	proteasome-mediated ubiquitin-dependent protein catabolic process (GO:0043161)	7.15379e-06	0.000157521	41.9	RB1;VCP;UBE2C;PLK1;LTN1;CUL1;BUB1B;AURKB;AURKA;CDC20;DDB1;CCNB1;NPLOC4;NEMF;PSME3;CDK2;CDK1;ANKZF1;MAD2L1
GO_Biological_Process_2021	telomere maintenance (GO:0000723)	7.24314e-06	0.000157969	108.85	XRCC6;PCNA;RAD51;POLD1;RPA3;RPA1;RPA2;SMC5
GO_Biological_Process_2021	positive regulation of mitotic cell cycle phase transition (GO:1901992)	9.47022e-06	0.000204592	102.12	RB1;CCNB1;ESPL1;UBE2C;CDCA5;CDK1;DTL;DLGAP5
GO_Biological_Process_2021	regulation of DNA recombination (GO:0000018)	9.56072e-06	0.000204617	127.28	RAD51AP1;MSH6;RAD51;MSH2;CHEK1;RPA2;KPNA2
GO_Biological_Process_2021	acyl-CoA biosynthetic process (GO:0071616)	9.90685e-06	0.000206243	263.18	SCD;FASN;DIP2A;MLYCD;ACACA
GO_Biological_Process_2021	DNA biosynthetic process (GO:0071897)	9.90685e-06	0.000206243	263.18	POLA1;RFC3;POLD1;TYMS;POLE
GO_Biological_Process_2021	DNA replication checkpoint signaling (GO:0000076)	9.90685e-06	0.000206243	263.18	CDT1;CDC45;ORC1;TIMELESS;CDC6
GO_Biological_Process_2021	positive regulation of DNA biosynthetic process (GO:2000573)	1.38771e-05	0.000286293	93.14	RFC5;RFC3;RFC4;PCNA;RFC2;DSCC1;CHTF18;AURKB
GO_Biological_Process_2021	mitotic G2/M transition checkpoint (GO:0044818)	1.53477e-05	0.000313805	112.41	ORC1;CHEK1;PLK1;CDK1;BRCA1;CDC6;DTL
GO_Biological_Process_2021	fatty acid metabolic process (GO:0006631)	1.64237e-05	0.000332834	59.48	FAAH;GPAM;ACOX1;FASN;NAAA;ACAD9;PNPLA3;MLYCD;CROT;PPARA;ACACA
GO_Biological_Process_2021	negative regulation of cell cycle process (GO:0010948)	1.98944e-05	0.000399634	85.3	BMP4;RRM2;RAD51;ESPL1;PPP1R10;CHEK1;BRCA1;AURKB
GO_Biological_Process_2021	regulation of attachment of spindle microtubules to kinetochore (GO:0051988)	2.05582e-05	0.000405848	393.43	CCNB1;RACGAP1;SPAG5;ECT2
GO_Biological_Process_2021	dosage compensation (GO:0007549)	2.05582e-05	0.000405848	393.43	RBM15B;RBM15;METTL3;BRCA1
GO_Biological_Process_2021	mitotic G1 DNA damage checkpoint signaling (GO:0031571)	2.2332e-05	0.000437097	82.9	CCNB1;PCNA;CHEK2;CDK2;CDK1;RPA2;TP53;AURKA
GO_Biological_Process_2021	negative regulation of mitotic cell cycle (GO:0045930)	2.37658e-05	0.000461217	100.06	BMP4;ZWILCH;CHEK1;BUB1B;BUB1;ZWINT;MAD2L1
GO_Biological_Process_2021	regulation of toll-like receptor 2 signaling pathway (GO:0034135)	3.18435e-05	0.000612787	323.54	TLR1;MFHAS1;CYBA;TLR6
GO_Biological_Process_2021	fatty-acyl-CoA metabolic process (GO:0035337)	3.91245e-05	0.000746626	163.59	DGAT2;DGAT1;SCD;FASN;ACACA
GO_Biological_Process_2021	cell cycle checkpoint signaling (GO:0000075)	4.70822e-05	0.000876571	272.39	ZWILCH;BUB1B;BUB1;ZWINT
GO_Biological_Process_2021	dosage compensation by inactivation of X chromosome (GO:0009048)	4.70822e-05	0.000876571	272.39	RBM15B;RBM15;METTL3;BRCA1
GO_Biological_Process_2021	mitotic nuclear membrane disassembly (GO:0007077)	4.70822e-05	0.000876571	272.39	CCNB2;CCNB1;PLK1;CDK1
GO_Biological_Process_2021	positive regulation of cytokinesis (GO:0032467)	4.95654e-05	0.000915361	105.36	SVIL;RACGAP1;KIF23;CDC6;ECT2;AURKB
GO_Biological_Process_2021	deoxyribonucleotide metabolic process (GO:0009262)	5.77132e-05	0.00104066	798.49	RRM1;RRM2;RRM2B
GO_Biological_Process_2021	neutral lipid catabolic process (GO:0046461)	5.77132e-05	0.00104066	798.49	ABHD12;ABHD6;MGLL
GO_Biological_Process_2021	positive regulation of blood-brain barrier permeability (GO:1905605)	5.77132e-05	0.00104066	798.49	TJP1;OCLN;TJP3
GO_Biological_Process_2021	triglyceride metabolic process (GO:0006641)	5.87465e-05	0.00105101	78.18	FABP3;DGAT2;DGAT1;FABP5;GPAM;FABP7;PNPLA3
GO_Biological_Process_2021	establishment of mitotic spindle orientation (GO:0000132)	6.12913e-05	0.00108794	139.88	DYNLT1;PLK1;CENPA;NDC80;MAD2L1
GO_Biological_Process_2021	monocarboxylic acid metabolic process (GO:0032787)	6.17609e-05	0.00108794	44.76	PDHX;PDHA2;PDHA1;GPAM;FASN;NAAA;CROT;DLAT;PDHB;PPARA;DLD
GO_Biological_Process_2021	response to UV (GO:0009411)	7.96723e-05	0.00139274	52.11	MSH6;FEN1;PCNA;MSH2;POLD1;METTL3;TP53;DTL;AURKB
GO_Biological_Process_2021	regulation of pathway-restricted SMAD protein phosphorylation (GO:0060393)	8.30819e-05	0.00144135	70.95	BMP4;TWSG1;BMP2;BMPER;GDF15;TTK;BMP5
GO_Biological_Process_2021	regulation of G2/M transition of mitotic cell cycle (GO:0010389)	8.95863e-05	0.00154121	41.15	TPX2;CCNB1;CENPF;PSME3;PLK1;CDK2;CUL1;CDK1;HMMR;DTL;AURKA
GO_Biological_Process_2021	acylglycerol metabolic process (GO:0006639)	9.01841e-05	0.00154121	87.67	ABHD12;DGAT2;DGAT1;PNPLA3;ABHD6;MGLL
GO_Biological_Process_2021	nuclear membrane disassembly (GO:0051081)	9.2509e-05	0.00156923	203.12	CCNB2;CCNB1;PLK1;CDK1
GO_Biological_Process_2021	regulation of double-strand break repair (GO:2000779)	0.000103621	0.0017448	83.96	RAD51AP1;RAD51;CHEK1;SPIRE2;TIMELESS;RPA2
GO_Biological_Process_2021	nucleobase-containing small molecule interconversion (GO:0015949)	0.000111322	0.00186078	113.36	DUT;RRM1;RRM2;RRM2B;TYMS
GO_Biological_Process_2021	cellular response to bacterial lipopeptide (GO:0071221)	0.000113871	0.00187601	495.24	TLR1;TLR6;TLR2
GO_Biological_Process_2021	positive regulation of toll-like receptor 2 signaling pathway (GO:0034137)	0.000113871	0.00187601	495.24	TLR1;MFHAS1;CYBA
GO_Biological_Process_2021	DNA-dependent DNA replication maintenance of fidelity (GO:0045005)	0.000118602	0.00193999	80.48	PCNA;RAD51;MCM9;POLD1;TIMELESS;POLE
GO_Biological_Process_2021	glycogen metabolic process (GO:0005977)	0.000133518	0.00216615	106.26	GYS2;GYS1;PPP1R3C;PHKG2;PHKB
GO_Biological_Process_2021	positive regulation of cell division (GO:0051781)	0.00013525	0.00216615	77.22	SVIL;RACGAP1;KIF23;CDC6;ECT2;AURKB
GO_Biological_Process_2021	chromosome organization (GO:0051276)	0.000135266	0.00216615	45.62	MSH6;TOP2A;DDB1;CENPT;CDT1;MSH2;NUF2;CDCA8;NDC80
GO_Biological_Process_2021	regulation of cell cycle G2/M phase transition (GO:1902749)	0.000155477	0.00247005	50.2	TPX2;CENPF;PLK1;CDK2;CDK1;HMMR;TP53;AURKA
GO_Biological_Process_2021	lipid homeostasis (GO:0055088)	0.000156401	0.00247005	59.19	CEBPA;FABP3;DGAT2;ABHD4;ACOX1;POLD1;PNPLA3
GO_Biological_Process_2021	regulation of mitotic sister chromatid separation (GO:0010965)	0.000163431	0.0025634	158.88	CENPE;UBE2C;PLK1;CDC6
GO_Biological_Process_2021	establishment of spindle orientation (GO:0051294)	0.000187922	0.00290771	94	DYNLT1;PLK1;CENPA;NDC80;MAD2L1
GO_Biological_Process_2021	maintenance of blood-brain barrier (GO:0035633)	0.000187922	0.00290771	94	TJP1;OCLN;CLDN12;MBP;TJP3
GO_Biological_Process_2021	telomere organization (GO:0032200)	0.000196535	0.00292335	68.56	XRCC6;PCNA;POLD1;RPA3;RPA1;RPA2
GO_Biological_Process_2021	positive regulation of pathway-restricted SMAD protein phosphorylation (GO:0010862)	0.000196535	0.00292335	68.56	BMP4;BMP2;TWSG1;GDF15;TTK;BMP5
GO_Biological_Process_2021	axon ensheathment in central nervous system (GO:0032291)	0.000196592	0.00292335	349.07	MYRF;PLP1;SOX10
GO_Biological_Process_2021	regulation of blood-brain barrier permeability (GO:1905603)	0.000196592	0.00292335	349.07	TJP1;OCLN;TJP3
GO_Biological_Process_2021	DNA ligation (GO:0006266)	0.000196592	0.00292335	349.07	TOP2A;XRCC6;LIG1
GO_Biological_Process_2021	somatic recombination of immunoglobulin gene segments (GO:0016447)	0.000196592	0.00292335	349.07	MSH6;MSH2;TCF3
GO_Biological_Process_2021	cellular response to ionizing radiation (GO:0071479)	0.000221217	0.00324735	65.99	RAD51AP1;XRCC6;RAD51;GRB2;ECT2;TP53
GO_Biological_Process_2021	myelination (GO:0042552)	0.000221217	0.00324735	65.99	MYRF;PLLP;PLP1;MBP;SOX10;BCAS1
GO_Biological_Process_2021	triglyceride biosynthetic process (GO:0019432)	0.000267	0.00386981	128.5	DGAT2;DGAT1;GPAM;PNPLA3
GO_Biological_Process_2021	nucleotide biosynthetic process (GO:0009165)	0.000267	0.00386981	128.5	RRM1;RRM2;RRM2B;GART
GO_Biological_Process_2021	mitotic G2 DNA damage checkpoint signaling (GO:0007095)	0.000299318	0.00431093	79.36	CHEK1;PLK1;CDK1;BRCA1;DTL
GO_Biological_Process_2021	positive regulation of protein-containing complex assembly (GO:0031334)	0.000304572	0.00435919	36.88	DDB1;CDT1;VCP;SRC;RPA3;RPA1;RPA2;TLR6;TP53
GO_Biological_Process_2021	intrinsic apoptotic signaling pathway in response to DNA damage (GO:0008630)	0.000310164	0.00435966	59.11	MSH6;SNW1;MSH2;CHEK2;BRCA1;TP53
GO_Biological_Process_2021	regulation of protein localization to chromatin (GO:1905634)	0.000310316	0.00435966	264.31	RB1;VCP;CDCA5
GO_Biological_Process_2021	positive regulation of chromosome segregation (GO:0051984)	0.000310316	0.00435966	264.31	CCNB1;SMC5;CDC6
GO_Biological_Process_2021	response to ionizing radiation (GO:0010212)	0.000327673	0.00457543	47.5	RAD51AP1;RAD51;MSH2;GRB2;BRCA1;ECT2;TP53
GO_Biological_Process_2021	positive regulation of transferase activity (GO:0051347)	0.000380661	0.00528311	31.52	RFC5;RFC3;RFC4;PCNA;RFC2;DSCC1;DCUN1D4;PLK1;CHTF18;AURKB
GO_Biological_Process_2021	unsaturated fatty acid metabolic process (GO:0033559)	0.000424968	0.00586251	53.25	FAAH;DAGLA;ACOX1;SCD;DAGLB;MGLL
GO_Biological_Process_2021	positive regulation of mitotic nuclear division (GO:0045840)	0.000454728	0.00604374	67.98	RB1;ESPL1;NUSAP1;DLGAP5;AURKA
GO_Biological_Process_2021	regulation of BMP signaling pathway (GO:0030510)	0.000457131	0.00604374	42.88	BMP4;TWSG1;BMP2;BMPER;CHRD;XIAP;FSTL1
GO_Biological_Process_2021	bone resorption (GO:0045453)	0.000459219	0.00604374	209.56	SRC;RAB3D;GPR55
GO_Biological_Process_2021	regulation of helicase activity (GO:0051095)	0.000459219	0.00604374	209.56	MSH6;MSH2;TP53
GO_Biological_Process_2021	histone phosphorylation (GO:0016572)	0.000459219	0.00604374	209.56	CCNA2;INCENP;CDK2
GO_Biological_Process_2021	N-acylphosphatidylethanolamine metabolic process (GO:0070292)	0.000459219	0.00604374	209.56	ABHD4;NAAA;NAPEPLD
GO_Biological_Process_2021	pericardium development (GO:0060039)	0.000459219	0.00604374	209.56	BMP2;BMP5;LRP6
GO_Biological_Process_2021	phosphatidylglycerol biosynthetic process (GO:0006655)	0.000459219	0.00604374	209.56	GPAM;TAMM41;CRLS1
GO_Biological_Process_2021	positive regulation of cellular biosynthetic process (GO:0031328)	0.000465669	0.00609362	27.62	DDB1;CDT1;SREBF1;METTL14;FABP3;PCNA;EIF6;PPP1R3E;METTL3;TLR6;ELAVL1
GO_Biological_Process_2021	pyruvate metabolic process (GO:0006090)	0.000469812	0.00611289	51.49	PDHX;PDHA2;PDHA1;DLAT;PDHB;DLD
GO_Biological_Process_2021	cellular response to UV (GO:0034644)	0.000495136	0.00632891	41.83	DDB1;PCNA;POLD1;CHEK1;METTL3;TP53;AURKB
GO_Biological_Process_2021	regulation of ubiquitin protein ligase activity (GO:1904666)	0.000500233	0.00632891	97.74	CDC20;UBE2C;PLK1;MAD2L1
GO_Biological_Process_2021	protein localization to chromatin (GO:0071168)	0.000500233	0.00632891	97.74	MSH2;MCM8;MCM9;PLK1
GO_Biological_Process_2021	regulation of mitotic nuclear division (GO:0007088)	0.0005705	0.00713904	48.21	BMP4;CCNB1;CHEK1;NUSAP1;MKI67;AURKA
GO_Biological_Process_2021	negative regulation of cell cycle (GO:0045786)	0.000624464	0.00772985	38.88	RB1;BMP4;CEBPA;BMP2;GMNN;PLK1;MAD2L1
GO_Biological_Process_2021	negative regulation of extrinsic apoptotic signaling pathway (GO:2001237)	0.000624464	0.00772985	38.88	BMP4;SRC;PSME3;FASLG;ITGAV;BRCA1;BMP5
GO_Biological_Process_2021	acylglycerol biosynthetic process (GO:0046463)	0.000719218	0.00876069	83.26	DGAT2;DGAT1;GPAM;PNPLA3
GO_Biological_Process_2021	diacylglycerol metabolic process (GO:0046339)	0.000719218	0.00876069	83.26	DAGLA;DGAT2;DGAT1;GPAM
GO_Biological_Process_2021	triglyceride catabolic process (GO:0019433)	0.000719218	0.00876069	83.26	FABP3;FABP5;FABP7;PNPLA3
GO_Biological_Process_2021	long-chain fatty acid metabolic process (GO:0001676)	0.000779254	0.00944175	36.22	FAAH;DAGLA;ACOX1;ACAD9;PNPLA3;DAGLB;MGLL
GO_Biological_Process_2021	cellular glucan metabolic process (GO:0006073)	0.000877984	0.0105266	143.9	PPP1R3C;PHKG2;PHKB
GO_Biological_Process_2021	central nervous system myelination (GO:0022010)	0.000877984	0.0105266	143.9	MYRF;PLP1;SOX10
GO_Biological_Process_2021	regulation of protein serine/threonine kinase activity (GO:0071900)	0.00094967	0.0112681	29.74	RB1;CCNA2;CCNB2;CCNB1;INCENP;SRC;CDC6;LRP6
GO_Biological_Process_2021	cell cycle G1/S phase transition (GO:0044843)	0.000975282	0.0115123	40.02	RB1;CCNA2;NASP;CDK2;CUL1;POLE
GO_Biological_Process_2021	cellular protein-containing complex assembly (GO:0034622)	0.00102167	0.0119981	24.05	NDC1;CENPT;ANLN;CENPE;CENPF;SRC;MIS12;CYBA;CENPA;DLGAP5
GO_Biological_Process_2021	BMP signaling pathway (GO:0030509)	0.00115024	0.0130024	37.74	BMP4;FAM83G;BMP2;GDF15;CHRD;BMP5
GO_Biological_Process_2021	replicative senescence (GO:0090399)	0.00115495	0.0130024	122.92	CHEK2;CHEK1;TP53
GO_Biological_Process_2021	mitotic G1/S transition checkpoint signaling (GO:0044819)	0.00115495	0.0130024	122.92	CDK2;RPA2;TP53
GO_Biological_Process_2021	positive regulation of metaphase/anaphase transition of cell cycle (GO:1902101)	0.00115495	0.0130024	122.92	RB1;ESPL1;DLGAP5
GO_Biological_Process_2021	positive regulation of mitotic metaphase/anaphase transition (GO:0045842)	0.00115495	0.0130024	122.92	RB1;ESPL1;DLGAP5
GO_Biological_Process_2021	positive regulation of mitotic sister chromatid separation (GO:1901970)	0.00115495	0.0130024	122.92	RB1;ESPL1;DLGAP5
GO_Biological_Process_2021	positive regulation of ubiquitin protein ligase activity (GO:1904668)	0.00115495	0.0130024	122.92	CDC20;UBE2C;PLK1
GO_Biological_Process_2021	positive regulation of vascular permeability (GO:0043117)	0.00115495	0.0130024	122.92	TJP1;OCLN;TJP3
GO_Biological_Process_2021	modification-dependent protein catabolic process (GO:0019941)	0.00115829	0.0130024	21.62	CDC20;DDB1;NPLOC4;UBE2C;PLK1;BUB1B;RNF150;DTL;AURKB;MAD2L1;AURKA
GO_Biological_Process_2021	cellular response to radiation (GO:0071478)	0.00128976	0.0144076	45.53	RAD51AP1;RAD51;GRB2;ECT2;TP53
GO_Biological_Process_2021	entrainment of circadian clock by photoperiod (GO:0043153)	0.00134624	0.0148932	62.81	PPP1CB;PPP1CC;TP53;PPP1CA
GO_Biological_Process_2021	positive regulation of toll-like receptor signaling pathway (GO:0034123)	0.00134624	0.0148932	62.81	TLR1;MFHAS1;CYBA;TLR2
GO_Biological_Process_2021	regulation of protein binding (GO:0043393)	0.00141074	0.0155317	26.26	BMP4;LRPAP1;BMP2;PLK1;GAS8;AURKB;AURKA;PPP1CA
GO_Biological_Process_2021	regulation of double-strand break repair via homologous recombination (GO:0010569)	0.00142582	0.0156092	43.74	RAD51AP1;RAD51;CHEK1;TIMELESS;RPA2
GO_Biological_Process_2021	positive regulation of transmembrane receptor protein serine/threonine kinase signaling pathway (GO:0090100)	0.00143141	0.0156092	29.62	BMP4;TWSG1;BMP2;SNW1;GDF15;TTK;BMP5
GO_Biological_Process_2021	regulation of mitotic cell cycle spindle assembly checkpoint (GO:0090266)	0.00148133	0.0157779	106.56	CCNB1;NDC80;MAD2L1
GO_Biological_Process_2021	entry into host (GO:0044409)	0.00148133	0.0157779	106.56	SRC;GRB2;ITGAV
GO_Biological_Process_2021	glucan biosynthetic process (GO:0009250)	0.00148133	0.0157779	106.56	GYS2;GYS1;PPP1R3C
GO_Biological_Process_2021	glycogen biosynthetic process (GO:0005978)	0.00148133	0.0157779	106.56	GYS2;GYS1;PPP1R3C
GO_Biological_Process_2021	mitotic DNA integrity checkpoint signaling (GO:0044774)	0.00148133	0.0157779	106.56	ORC1;CHEK2;CDC6
GO_Biological_Process_2021	positive regulation of developmental process (GO:0051094)	0.00151391	0.0160502	21.44	CDC20;BMP4;BMP2;BMP1;SRC;SRF;CFL1;DAG1;BMP5;AURKA
GO_Biological_Process_2021	photoperiodism (GO:0009648)	0.00154836	0.0163399	58.92	PPP1CB;PPP1CC;TP53;PPP1CA
GO_Biological_Process_2021	negative regulation of pri-miRNA transcription by RNA polymerase II (GO:1902894)	0.0018601	0.0194504	93.48	BMP4;SRF;PPARA
GO_Biological_Process_2021	RNA catabolic process (GO:0006401)	0.00189754	0.0197517	38.98	FEN1;RNASEH2A;METTL3;PPP1R8;METTL16
GO_Biological_Process_2021	morphogenesis of an epithelium (GO:0002009)	0.00201417	0.0207768	52.17	DAG1;TIMELESS;SOX10;LRP6
GO_Biological_Process_2021	positive regulation of small GTPase mediated signal transduction (GO:0051057)	0.00201417	0.0207768	52.17	NOTCH2;SRC;ITGAV;GRB2
GO_Biological_Process_2021	antigen processing and presentation of exogenous peptide antigen via MHC class II (GO:0019886)	0.00206133	0.021168	26.12	CENPE;RACGAP1;KIF4A;KIF23;KIF2C;KIF11;KIF15
GO_Biological_Process_2021	positive regulation of ubiquitin-protein transferase activity (GO:0051443)	0.00227986	0.023041	49.23	CDC20;UBE2C;DCUN1D4;PLK1
GO_Biological_Process_2021	acetyl-CoA metabolic process (GO:0006084)	0.00229404	0.023041	82.83	DIP2A;MLYCD;ACACA
GO_Biological_Process_2021	establishment of spindle localization (GO:0051293)	0.00229404	0.023041	82.83	ESPL1;CFL1;NUSAP1
GO_Biological_Process_2021	positive regulation of histone H3-K4 methylation (GO:0051571)	0.00229404	0.023041	82.83	DNMT1;SNW1;BRCA1
GO_Biological_Process_2021	antigen processing and presentation of peptide antigen via MHC class II (GO:0002495)	0.00231302	0.0231302	25.08	CENPE;RACGAP1;KIF4A;KIF23;KIF2C;KIF11;KIF15
GO_Biological_Process_2021	signal transduction in response to DNA damage (GO:0042770)	0.00247432	0.0245569	34.94	CHEK2;CHEK1;CDC5L;GRB2;TP53
GO_Biological_Process_2021	positive regulation of macromolecule biosynthetic process (GO:0010557)	0.00247714	0.0245569	21.81	CDT1;METTL14;PCNA;EIF6;PPP1R3E;METTL3;ELAVL1;TLR2
GO_Biological_Process_2021	RNA biosynthetic process (GO:0032774)	0.00256874	0.0253552	46.54	PRIM2;POLA1;POLA2;PRIM1
GO_Biological_Process_2021	regulation of protein catabolic process (GO:0042176)	0.00258776	0.0254334	24.09	DDB1;VCP;CHEK2;FURIN;DTL;GFAP;MAD2L1
GO_Biological_Process_2021	antigen processing and presentation of exogenous peptide antigen (GO:0002478)	0.0027342	0.0267578	23.62	CENPE;RACGAP1;KIF4A;KIF23;KIF2C;KIF11;KIF15
GO_Biological_Process_2021	regulation of fatty acid oxidation (GO:0046320)	0.00278572	0.0269169	74.01	FABP3;MLYCD;PPARA
GO_Biological_Process_2021	mitotic sister chromatid cohesion (GO:0007064)	0.00278572	0.0269169	74.01	RB1;CDCA5;DSCC1
GO_Biological_Process_2021	oligodendrocyte development (GO:0014003)	0.00278572	0.0269169	74.01	MYRF;PLP1;SOX10
GO_Biological_Process_2021	transmembrane receptor protein serine/threonine kinase signaling pathway (GO:0007178)	0.00299238	0.0287922	20.44	BMP4;FAM83G;TWSG1;BMP2;SRC;GDF15;FURIN;BMP5
GO_Biological_Process_2021	positive regulation of cellular metabolic process (GO:0031325)	0.00304608	0.0291377	22.71	CCNB1;FASN;CDK1;GRB2;PPARA;TP53;ACACA
GO_Biological_Process_2021	alditol phosphate metabolic process (GO:0052646)	0.00316824	0.0291377	208.65	GPAM;ABHD6
GO_Biological_Process_2021	pyrimidine deoxyribonucleotide biosynthetic process (GO:0009221)	0.00316824	0.0291377	208.65	DUT;TYMS
GO_Biological_Process_2021	BMP signaling pathway involved in heart development (GO:0061312)	0.00316824	0.0291377	208.65	BMP4;BMP2
GO_Biological_Process_2021	ethanolamine-containing compound metabolic process (GO:0042439)	0.00316824	0.0291377	208.65	NAAA;NAPEPLD
GO_Biological_Process_2021	regulation of snRNA transcription by RNA polymerase II (GO:1905380)	0.00316824	0.0291377	208.65	MYOD1;MEPCE
GO_Biological_Process_2021	rescue of stalled ribosome (GO:0072344)	0.00316824	0.0291377	208.65	NEMF;LTN1
GO_Biological_Process_2021	ribosome localization (GO:0033750)	0.00316824	0.0291377	208.65	EIF6;ABCE1
GO_Biological_Process_2021	N-acylethanolamine metabolic process (GO:0070291)	0.00316824	0.0291377	208.65	NAAA;NAPEPLD
GO_Biological_Process_2021	negative regulation of insulin-like growth factor receptor signaling pathway (GO:0043569)	0.00316824	0.0291377	208.65	BMP2;BMP5
GO_Biological_Process_2021	negative regulation of smooth muscle cell apoptotic process (GO:0034392)	0.00316824	0.0291377	208.65	DNMT1;LRP6
GO_Biological_Process_2021	regulation of cellular response to growth factor stimulus (GO:0090287)	0.00333752	0.0304499	66.61	TWSG1;XIAP;FSTL1
GO_Biological_Process_2021	cell surface receptor signaling pathway involved in heart development (GO:0061311)	0.00333752	0.0304499	66.61	NOTCH2;BMP4;BMP2
GO_Biological_Process_2021	tight junction assembly (GO:0120192)	0.00342868	0.0311575	30.44	OCLN;CLDN15;CLDN23;CLDN12;ECT2
GO_Biological_Process_2021	regulation of reactive oxygen species metabolic process (GO:2000377)	0.00370351	0.0335219	29.45	EIF6;NOXA1;GRB2;BRCA1;TP53
GO_Biological_Process_2021	regulation of cyclin-dependent protein serine/threonine kinase activity (GO:0000079)	0.00377263	0.0340131	24.14	CCNA2;CEBPA;CCNB2;CCNB1;PLK1;CDC6
GO_Biological_Process_2021	regulation of cartilage development (GO:0061035)	0.00395163	0.0350128	60.32	BMP4;BMP2;BMP1
GO_Biological_Process_2021	regulation of fatty acid metabolic process (GO:0019217)	0.00395163	0.0350128	60.32	FABP3;EIF6;PPARA
GO_Biological_Process_2021	RNA destabilization (GO:0050779)	0.00395163	0.0350128	60.32	METTL14;METTL3;METTL16
GO_Biological_Process_2021	positive regulation of cartilage development (GO:0061036)	0.00395163	0.0350128	60.32	BMP4;BMP2;BMP1
GO_Biological_Process_2021	regulation of embryonic development (GO:0045995)	0.00397526	0.0350128	37.73	RACGAP1;CFL1;DAG1;CDK1
GO_Biological_Process_2021	telomere maintenance via telomere lengthening (GO:0010833)	0.00397526	0.0350128	37.73	RAD51;RFC1;CDK2;RPA1
GO_Biological_Process_2021	RNA modification (GO:0009451)	0.00399377	0.0350411	28.5	RBM15B;RBM15;METTL1;METTL3;MEPCE
GO_Biological_Process_2021	regulation of inflammatory response (GO:0050727)	0.00452902	0.0391002	15.17	RB1;MFHAS1;CEBPA;DAGLA;NAPEPLD;XIAP;PPARA;DAGLB;MGLL;TLR2
GO_Biological_Process_2021	regulation of histone H3-K4 methylation (GO:0051569)	0.00463005	0.0391002	54.93	DNMT1;SNW1;BRCA1
GO_Biological_Process_2021	glycerolipid catabolic process (GO:0046503)	0.00463005	0.0391002	54.93	ABHD12;ABHD6;MGLL
GO_Biological_Process_2021	adherens junction maintenance (GO:0034334)	0.00469544	0.0391002	145.78	CAMSAP3;TJP1
GO_Biological_Process_2021	radial glial cell differentiation (GO:0060019)	0.00469544	0.0391002	145.78	METTL14;METTL3
GO_Biological_Process_2021	blood vessel endothelial cell proliferation involved in sprouting angiogenesis (GO:0002043)	0.00469544	0.0391002	145.78	BMP4;BMPER
GO_Biological_Process_2021	centromeric sister chromatid cohesion (GO:0070601)	0.00469544	0.0391002	145.78	BUB1B;BUB1
GO_Biological_Process_2021	regulation of thymocyte apoptotic process (GO:0070243)	0.00469544	0.0391002	145.78	BMP4;TP53
GO_Biological_Process_2021	hydrogen peroxide biosynthetic process (GO:0050665)	0.00469544	0.0391002	145.78	ACOX1;CYBA
GO_Biological_Process_2021	SCF complex assembly (GO:0010265)	0.00469544	0.0391002	145.78	CAND2;CUL1
GO_Biological_Process_2021	snRNA modification (GO:0040031)	0.00469544	0.0391002	145.78	MEPCE;METTL16
GO_Biological_Process_2021	maintenance of DNA repeat elements (GO:0043570)	0.00469544	0.0391002	145.78	MSH6;MSH2
GO_Biological_Process_2021	negative regulation of histone H3-K9 methylation (GO:0051573)	0.00469544	0.0391002	145.78	DNMT1;BRCA1
GO_Biological_Process_2021	negative regulation of toll-like receptor 2 signaling pathway (GO:0034136)	0.00469544	0.0391002	145.78	MFHAS1;TLR6
GO_Biological_Process_2021	negative regulation of G0 to G1 transition (GO:0070317)	0.00484215	0.0401758	34.24	RRM2;RAD51;CHEK1;BRCA1
GO_Biological_Process_2021	positive regulation of cellular process (GO:0048522)	0.00527581	0.0434908	10.15	MYRF;SPAG5;SRF;CHRD;SMC5;CYBA;TTK;CDC6;ACACA;LRP6;BMP5;TJP1;BMP4;PRC1;FASN;CHEK1;NOXA1;CDK2;BIRC5;ITGAV;TLR2
GO_Biological_Process_2021	DNA recombination (GO:0006310)	0.00531962	0.0434908	32.68	RAD51;MSH2;EXO1;RPA1
GO_Biological_Process_2021	DNA replication-independent nucleosome assembly (GO:0006336)	0.00531962	0.0434908	32.68	CENPT;NASP;CENPA;ASF1B
GO_Biological_Process_2021	calcium-independent cell-cell adhesion via plasma membrane cell-adhesion molecules (GO:0016338)	0.00537463	0.0434908	50.26	CLDN15;CLDN12;CLDN23
GO_Biological_Process_2021	energy reserve metabolic process (GO:0006112)	0.00537463	0.0434908	50.26	PPP1R3C;PHKG2;PHKB
GO_Biological_Process_2021	regulation of smooth muscle contraction (GO:0006940)	0.00537463	0.0434908	50.26	CNN1;CTTN;SRF
GO_Biological_Process_2021	positive regulation of G2/M transition of mitotic cell cycle (GO:0010971)	0.00537463	0.0434908	50.26	CCNB1;CDK1;DTL
GO_Biological_Process_2021	regulation of extrinsic apoptotic signaling pathway (GO:2001236)	0.00608555	0.048926	23.64	BMP4;SRC;PSME3;FASLG;ITGAV
GO_Biological_Process_2021	intrinsic apoptotic signaling pathway in response to DNA damage by p53 class mediator (GO:0042771)	0.00618703	0.048926	46.19	SNW1;MSH2;TP53
GO_Biological_Process_2021	extracellular structure organization (GO:0043062)	0.00628027	0.048926	13.55	ADAM19;SPARC;SH3PXD2A;ADAM15;VWF;NCAN;ADAM12;DAG1;ITGAV;FURIN
GO_Biological_Process_2021	regulation of G0 to G1 transition (GO:0070316)	0.00636686	0.048926	29.85	RRM2;RAD51;CHEK1;BRCA1
GO_Biological_Process_2021	external encapsulating structure organization (GO:0045229)	0.00648086	0.048926	13.4	ADAM19;SPARC;SH3PXD2A;ADAM15;VWF;NCAN;ADAM12;DAG1;ITGAV;FURIN
GO_Biological_Process_2021	regulation by virus of viral protein levels in host cell (GO:0046719)	0.00649499	0.048926	109.56	DDB1;DYNLT1
GO_Biological_Process_2021	regulation of aldosterone biosynthetic process (GO:0032347)	0.00649499	0.048926	109.56	BMP2;BMP5
GO_Biological_Process_2021	cardiolipin biosynthetic process (GO:0032049)	0.00649499	0.048926	109.56	TAMM41;CRLS1
GO_Biological_Process_2021	regulation of cortisol biosynthetic process (GO:2000064)	0.00649499	0.048926	109.56	BMP2;BMP5
GO_Biological_Process_2021	cleavage furrow formation (GO:0036089)	0.00649499	0.048926	109.56	SPIRE2;AURKB
GO_Biological_Process_2021	ethanol catabolic process (GO:0006068)	0.00649499	0.048926	109.56	SULT1A1;SULT1A2
GO_Biological_Process_2021	glandular epithelial cell development (GO:0002068)	0.00649499	0.048926	109.56	BMP4;BMP5
GO_Biological_Process_2021	rRNA-containing ribonucleoprotein complex export from nucleus (GO:0071428)	0.00649499	0.048926	109.56	EIF6;ABCE1
GO_Biological_Process_2021	type B pancreatic cell development (GO:0003323)	0.00649499	0.048926	109.56	BMP4;BMP5
GO_Biological_Process_2021	monoacylglycerol biosynthetic process (GO:0006640)	0.00649499	0.048926	109.56	DGAT2;DGAT1
GO_Biological_Process_2021	negative regulation of steroid metabolic process (GO:0045939)	0.00649499	0.048926	109.56	BMP2;BMP5
GO_Biological_Process_2021	pericardium morphogenesis (GO:0003344)	0.00649499	0.048926	109.56	BMP5;LRP6
GO_Biological_Process_2021	positive regulation of helicase activity (GO:0051096)	0.00649499	0.048926	109.56	MSH6;MSH2
GO_Biological_Process_2021	positive regulation of mitotic cell cycle spindle assembly checkpoint (GO:0090267)	0.00649499	0.048926	109.56	NDC80;MAD2L1
GO_Biological_Process_2021	positive regulation of spindle checkpoint (GO:0090232)	0.00649499	0.048926	109.56	NDC80;MAD2L1
GO_Biological_Process_2021	regulation of lipid metabolic process (GO:0019216)	0.00661124	0.0496385	19.18	SREBF1;GPAM;SCD;FASN;PPARA;ACACA
GO_Cellular_Component_2021	nucleus (GO:0005634)	5.73514e-20	1.08394e-17	122.25	RB1;DSCC1;PDCD5;GMNN;SMC5;MKI67;SMC4;RPL6;SMC2;NFU1;PPP1CB;EFTUD2;PPP1CC;ALKBH5;CHEK2;CHEK1;CFL1;KNTC1;KPNA2;LIG1;METTL1;METTL3;BHLHA15;SOX10;MYT1;ADAM19;MSH6;MELK;MSH2;PSME3;TIMELESS;MATR3;KIF20A;SNRNP200;TP53;NOTCH2;SLBP;DNMT1;VCP;CDCA5;MEPCE;DCUN1D4;NCAPG;PRPF8;RAD51AP1;EIF1AD;CCNB2;FAM83G;CCNB1;RACGAP1;ORC1;ECT2;CDT1;XRCC6;PDHA2;PDHA1;UBE2C;PLK1;CDC6;NDC80;TPX2;POLA1;NPLOC4;SNW1;EIF6;NASP;CDK…
GO_Cellular_Component_2021	intracellular membrane-bounded organelle (GO:0043231)	7.4226e-19	7.01435e-17	109.46	RB1;SPARC;DSCC1;PDCD5;GMNN;SMC5;MKI67;SMC4;RPL6;SMC2;NFU1;PPP1CB;EFTUD2;PPP1CC;ALKBH5;CHEK2;CHEK1;CFL1;DAG1;KNTC1;KPNA2;DGAT2;UGT2B11;LIG1;METTL1;METTL3;DIO3;BHLHA15;SOX10;MYT1;ADAM19;MSH6;MELK;MSH2;PSME3;TIMELESS;UPRT;MATR3;KIF20A;SNRNP200;TP53;NOTCH2;LRPAP1;SLBP;DNMT1;VCP;CDCA5;MEPCE;DCUN1D4;NCAPG;PRPF8;RAD51AP1;EIF1AD;CCNB2;FAM83G;CCNB1;RACGAP1;ORC1;ECT2;CDT1;XRCC6;PDHA2;PDHA1;UBE2C;PLK1;CDC6;…
GO_Cellular_Component_2021	spindle (GO:0005819)	1.40039e-15	8.82244e-14	309.51	BUB1B;XIAP;TTK;KIF11;SKA3;AURKB;AURKA;CDC20;RACGAP1;NUSAP1;ECT2;SPAG5;PLK1;KIF23;CDC6;TPX2;CENPF;ESPL1;INCENP;PRC1;KIF4A;CDK1;BIRC5;KIF2C;KIF20A;MAD2L1
GO_Cellular_Component_2021	intracellular non-membrane-bounded organelle (GO:0043232)	5.53314e-12	2.61441e-10	81.29	TOP2A;SNAP25;FEN1;MCM7;BUB1B;MCM10;KIF11;BRCA1;SMC3;MKI67;SMC2;CDC20;GYS2;PPP1CC;SH3PXD2A;NUSAP1;DGAT2;METTL1;KIF23;ESCO2;CTTN;INCENP;MCM3;KIF2C;KIF20A;TP53;DTL;MCM2;SLBP;VCP;ABHD4;CDCA5;CDCA8;TTK;AURKB;AURKA;RAD51AP1;CNN1;RBM15B;DSN1;RACGAP1;XRCC6;PDHA2;PDHA1;PLK1;CDC6;TPX2;CENPE;MFHAS1;POLA1;CENPF;EIF6;SCD;PRC1;PNPLA3;GRB2;SPC24
GO_Cellular_Component_2021	CMG complex (GO:0071162)	7.01341e-11	2.65107e-09	3008.79	GINS2;MCM7;MCM3;MCM4;MCM5;MCM6;MCM2
GO_Cellular_Component_2021	spindle microtubule (GO:0005876)	8.35221e-10	2.63095e-08	285.68	CENPE;PRC1;KIF4A;PLK1;CDK1;BIRC5;XIAP;KNTC1;KIF11;SKA3;AURKB;AURKA
GO_Cellular_Component_2021	alpha DNA polymerase:primase complex (GO:0005658)	1.91647e-09	5.17448e-08	1.97085e+06	POLA1;PRIM2;POLA2;PRIM1;MCM3
GO_Cellular_Component_2021	condensed chromosome (GO:0000793)	2.88324e-09	6.61573e-08	280.02	CENPE;RAD51;INCENP;CHEK1;NCAPG;SMC5;NCAPD2;MKI67;CENPA;AURKB;SMC2
GO_Cellular_Component_2021	nuclear chromosome (GO:0000228)	3.15035e-09	6.61573e-08	203.25	TOP2A;GINS2;MCM7;SMC2;RAD51;CHEK1;MCM3;BIRC5;MCM4;MCM5;NCAPD2;MCM6;MCM2
GO_Cellular_Component_2021	microtubule (GO:0005874)	3.92033e-08	7.40943e-07	98.89	PLK1;XIAP;KIF23;KIF11;SKA3;AURKB;KIF15;AURKA;TPX2;CENPE;PRC1;KIF4A;CDK1;BIRC5;KIF2C;KIF20A;GAS8
GO_Cellular_Component_2021	chromosome (GO:0005694)	2.36959e-07	4.07139e-06	88.39	TOP2A;CDCA5;NCAPG;SMC5;ESCO2;BRCA1;MKI67;SMC3;SMC2;RAD51AP1;CENPE;RAD51;INCENP;BIRC5;NCAPD2
GO_Cellular_Component_2021	mitotic spindle (GO:0072686)	1.93649e-06	3.04998e-05	81.32	TPX2;RACGAP1;ESPL1;SPAG5;NUSAP1;CDK1;KIF23;CDC6;KIF11;SKA3;ECT2;MAD2L1
GO_Cellular_Component_2021	microtubule cytoskeleton (GO:0015630)	3.01091e-06	4.3774e-05	46.07	PLK1;BUB1B;KIF23;TTK;KIF11;HMMR;AURKB;KIF15;AURKA;CDC20;TPX2;CENPE;CCNB2;CENPF;RACGAP1;INCENP;PRC1;KIF2C;KIF20A;GAS8
GO_Cellular_Component_2021	PTW/PP1 phosphatase complex (GO:0072357)	3.57793e-06	4.83021e-05	914.48	PPP1CB;PPP1CC;PPP1R10;PPP1CA
GO_Cellular_Component_2021	protein serine/threonine phosphatase complex (GO:0008287)	7.05332e-06	8.88718e-05	648.71	PPP1CB;PPP1CC;PPP1R10;PPP1CA
GO_Cellular_Component_2021	cyclin-dependent protein kinase holoenzyme complex (GO:0000307)	1.40904e-05	0.000166443	153.42	CCNA2;CCNB2;CCNB1;CDK2;CDK1;CKS2
GO_Cellular_Component_2021	serine/threonine protein kinase complex (GO:1902554)	4.95654e-05	0.000520437	105.36	CCNA2;CCNB2;CCNB1;CDK2;CDK1;CKS2
GO_Cellular_Component_2021	nuclear lumen (GO:0031981)	0.000102826	0.00102285	21.07	TOP2A;SLBP;FEN1;MCM7;CDCA8;MCM10;MKI67;SMC2;PPP1CC;RBM15B;DSN1;NUSAP1;XRCC6;PDHA2;PDHA1;METTL1;CDC6;POLA1;RAD51;EIF6;SCD;MCM3;BIRC5;GRB2;NCAPD2;TP53;DTL;SPC24;MCM2
GO_Cellular_Component_2021	mitochondrial matrix (GO:0005759)	0.000228114	0.00215568	24.03	PDHX;PDHA2;PDHA1;PPTC7;ERAL1;PDHB;LIAS;TYMS;CCNB1;PDPR;PDP2;CDK1;PYROXD2;MLYCD;DLAT;ABCE1;DLD
GO_Cellular_Component_2021	cytoskeleton (GO:0005856)	0.000274168	0.00246751	19.22	NDC1;SVIL;SNAP25;PLK1;WASL;HMMR;ACACA;AURKA;GFAP;PPP1R9B;GYS2;TPX2;ANLN;CENPE;EIF1AD;MFHAS1;CCNB2;CNN1;CTTN;PRC1;CNR1;CFL1;KNTC1;KIF2C
GO_Cellular_Component_2021	apical junction complex (GO:0043296)	0.00041471	0.00356274	38.12	CAMSAP3;TJP1;OCLN;CLDN15;CLDN23;CLDN12;ECT2;TJP3
GO_Cellular_Component_2021	bicellular tight junction (GO:0005923)	0.000535617	0.00440137	40.81	TJP1;OCLN;CLDN15;CLDN23;CLDN12;ECT2;TJP3
GO_Cellular_Component_2021	tight junction (GO:0070160)	0.000898259	0.00707379	34.59	TJP1;OCLN;CLDN15;CLDN23;CLDN12;ECT2;TJP3
GO_Cellular_Component_2021	nucleolus (GO:0005730)	0.00093996	0.0071061	14.4	TOP2A;SLBP;FEN1;MCM7;CDCA8;MCM10;MKI67;SMC2;PPP1CC;RBM15B;DSN1;NUSAP1;XRCC6;PDHA2;PDHA1;METTL1;CDC6;POLA1;EIF6;SCD;MCM3;GRB2;TP53;DTL;SPC24;MCM2
GO_Cellular_Component_2021	U2-type catalytic step 2 spliceosome (GO:0071007)	0.00201417	0.0146415	52.17	EFTUD2;SNW1;CDC5L;PRPF8
GO_Cellular_Component_2021	Cul4B-RING E3 ubiquitin ligase complex (GO:0031465)	0.00316824	0.0213856	208.65	DDB1;DTL
GO_Cellular_Component_2021	cyclin A2-CDK2 complex (GO:0097124)	0.00316824	0.0213856	208.65	CCNA2;CDK2
GO_Cellular_Component_2021	actin cytoskeleton (GO:0015629)	0.00534796	0.0348539	12.4	NDC1;SVIL;WASL;ACACA;PPP1R9B;GYS2;ANLN;SH3PXD2A;CTTN;MOBP;CNR1;CFL1;KNTC1
GO_Cellular_Component_2021	kinetochore microtubule (GO:0005828)	0.00649499	0.0405364	109.56	CENPE;KNTC1
GO_Cellular_Component_2021	intracellular organelle lumen (GO:0070013)	0.00664883	0.0405364	8.85	VCP;SPARC;NCAN;FURIN;PDHB;LIAS;TYMS;FSTL1;CCNB1;PDPR;DAG1;MLYCD;DLAT;PDHX;XRCC6;PDHA2;PDHA1;PPTC7;DYNLT1;ERAL1;BMP4;PDP2;CDK1;PYROXD2;ABCE1;DLD
GO_Molecular_Function_2021	DNA replication origin binding (GO:0003688)	1.81818e-17	6.39999e-15	2810.02	MCM7;MCM8;MCM9;MCM10;CDC6;POLA1;CDC45;ORC1;MCM3;MCM4;MCM5;MCM6;MCM2
GO_Molecular_Function_2021	single-stranded DNA helicase activity (GO:0017116)	4.01841e-15	7.07239e-13	2541.64	RFC5;RFC3;RFC4;RAD51;MCM7;RFC2;DSCC1;MCM5;MCM6;CHTF18;MCM2
GO_Molecular_Function_2021	single-stranded DNA binding (GO:0003697)	1.36837e-13	1.60555e-11	382.59	MCM7;MCM8;MCM9;RPA1;RPA2;MCM10;RAD51AP1;POLA1;CDC45;RAD51;MSH2;RPA3;MCM3;MEIOB;MCM4;MCM5;MCM6;MCM2
GO_Molecular_Function_2021	DNA binding (GO:0003677)	2.59489e-11	2.28351e-09	84.98	TOP2A;CEBPA;FEN1;DNMT1;PCNA;MYRF;MCM7;MCM8;MCM9;MCM10;BRCA1;CHTF18;RPL6;RAD51AP1;CDC45;ORC1;EXO1;POLD1;MEIOB;POLE;CDT1;SREBF1;XRCC6;RFC3;TIGD4;RFC1;RPA1;RPA2;CDC5L;SOX10;DDB1;MSH6;POLA1;RAD51;MSH2;RPA3;TIMELESS;MCM3;MCM4;MCM5;TCF3;MCM6;PPARA;TP53;MCM2
GO_Molecular_Function_2021	glycogen binding (GO:2001069)	9.31584e-10	6.55835e-08	3431.03	PPP1R3F;PPP1R3C;PPP1R3B;PPP1R3E;PPP1R3D;PPP1R3A
GO_Molecular_Function_2021	protein phosphatase 1 binding (GO:0008157)	1.16886e-07	6.85734e-06	384.89	PPP1R3F;PPP1R3C;PPP1R3B;PPP1R3E;PPP1R3D;PPP1R3A;PPP1R9B
GO_Molecular_Function_2021	kinase binding (GO:0019900)	1.27841e-06	6.42856e-05	44.2	RB1;CEBPA;SRC;KIF11;ELAVL1;AURKB;AURKA;PPP1CB;GYS1;PPP1CC;FAM83G;CCNB1;RACGAP1;CHEK2;PLK1;CDC6;CCNA2;TPX2;POLA1;MSH2;PRC1;CKS2;GRB2;KIF20A;TP53
GO_Molecular_Function_2021	BMP receptor binding (GO:0070700)	2.18762e-06	9.62553e-05	446.61	BMP4;BMP2;GDF15;SRC;BMP5
GO_Molecular_Function_2021	histone kinase activity (GO:0035173)	7.05332e-06	0.000212465	648.71	CDK2;CDK1;AURKB;AURKA
GO_Molecular_Function_2021	3'-5' DNA helicase activity (GO:0043138)	7.0985e-06	0.000212465	295.43	MCM7;MCM5;NAV2;MCM6;MCM2
GO_Molecular_Function_2021	transmembrane receptor protein serine/threonine kinase binding (GO:0070696)	7.0985e-06	0.000212465	295.43	BMP4;BMP2;GDF15;SRC;BMP5
GO_Molecular_Function_2021	microtubule motor activity (GO:0003777)	7.24314e-06	0.000212465	108.85	CENPE;KIF4A;KIF23;KIF2C;KIF11;KIF20A;SMC3;KIF15
GO_Molecular_Function_2021	damaged DNA binding (GO:0003684)	1.31637e-05	0.000345042	117.06	DDB1;FEN1;PCNA;POLD1;RPA3;RPA1;RPA2
GO_Molecular_Function_2021	tubulin binding (GO:0015631)	1.41512e-05	0.000345042	39	SPAG5;PLK1;PDCD5;KIF23;BRCA1;SMC3;KIF15;TPX2;CENPE;RACGAP1;PRC1;DAG1;NUSAP1;BIRC5;KIF2C;KIF20A;DLGAP5;GAS8
GO_Molecular_Function_2021	protein phosphatase binding (GO:0019903)	1.52099e-05	0.000345042	60.44	PPP1R3F;MFHAS1;VCP;PPP1R3C;PPP1R3B;PPP1R3E;PPP1R3D;RPA2;PPP1R3A;TP53;PPP1R9B
GO_Molecular_Function_2021	protein serine/threonine phosphatase activity (GO:0004722)	1.56837e-05	0.000345042	90.41	PPP1CB;PPP1CC;PDP2;PPTC7;PPP1R3C;PPP1R3D;PPM1H;PPP1CA
GO_Molecular_Function_2021	microtubule binding (GO:0008017)	2.38082e-05	0.000489185	41.06	SPAG5;PLK1;KIF23;KIF15;CAMSAP3;TPX2;CENPE;RACGAP1;PRC1;NUSAP1;BIRC5;KIF2C;KIF20A;DLGAP5;GAS8
GO_Molecular_Function_2021	motor activity (GO:0003774)	2.50151e-05	0.000489185	80.61	CENPE;KIF4A;KIF23;KIF2C;KIF11;KIF20A;SMC3;KIF15
GO_Molecular_Function_2021	mRNA methyltransferase activity (GO:0008174)	4.70822e-05	0.000872259	272.39	METTL14;METTL3;METTL16;METTL8
GO_Molecular_Function_2021	protein kinase binding (GO:0019901)	5.67796e-05	0.000967383	26.23	TOP2A;PLK1;KIF11;ELAVL1;AURKA;PPP1CB;CCNA2;TPX2;GYS1;PPP1CC;POLA1;FAM83G;CCNB1;RACGAP1;MSH2;PRC1;CHEK2;CKS2;GRB2;ITGAV;KIF20A;TCF3;TP53
GO_Molecular_Function_2021	RNA-DNA hybrid ribonuclease activity (GO:0004523)	5.77132e-05	0.000967383	798.49	FEN1;RNASEH2A;EXO1
GO_Molecular_Function_2021	acylglycerol lipase activity (GO:0047372)	6.70355e-05	0.00107257	233.53	ABHD12;FAAH;ABHD6;MGLL
GO_Molecular_Function_2021	MutLalpha complex binding (GO:0032405)	0.000196592	0.00288335	349.07	MSH6;PCNA;MSH2
GO_Molecular_Function_2021	lipase activity (GO:0016298)	0.000248275	0.00349572	63.57	ABHD12;FAAH;PNPLA3;ABHD6;DAGLB;MGLL
GO_Molecular_Function_2021	DNA polymerase binding (GO:0070182)	0.000267	0.00361477	128.5	FANCI;CDT1;PCNA;RAD51
GO_Molecular_Function_2021	phospholipase activity (GO:0004620)	0.000356865	0.00453272	46.28	ABHD12;ABHD4;NAPEPLD;PNPLA3;ABHD6;LYPLAL1;MGLL
GO_Molecular_Function_2021	carboxylic ester hydrolase activity (GO:0052689)	0.000360557	0.00453272	39.69	ABHD12;FAAH;ABHD4;PNPLA3;ABHD6;DAGLB;LYPLAL1;MGLL
GO_Molecular_Function_2021	single-stranded DNA exodeoxyribonuclease activity (GO:0008297)	0.000459219	0.00557396	209.56	EXO1;MEIOB;POLE
GO_Molecular_Function_2021	lysophospholipase activity (GO:0004622)	0.000500233	0.00568006	97.74	ABHD12;ABHD4;LYPLAL1;MGLL
GO_Molecular_Function_2021	DNA-directed DNA polymerase activity (GO:0003887)	0.000500233	0.00568006	97.74	POLA1;POLD1;POLE2;POLE
GO_Molecular_Function_2021	DNA polymerase activity (GO:0034061)	0.000602702	0.00662972	90.04	POLA1;POLD1;POLE2;POLE
GO_Molecular_Function_2021	3'-5'-exodeoxyribonuclease activity (GO:0008296)	0.000877984	0.0090099	143.9	POLD1;MEIOB;POLE
GO_Molecular_Function_2021	Toll-like receptor binding (GO:0035325)	0.000877984	0.0090099	143.9	TLR1;TLR6;TLR2
GO_Molecular_Function_2021	SH3 domain binding (GO:0017124)	0.000895871	0.0090099	41.24	AFAP1L2;ADAM15;ADAM12;NOXA1;CYBA;GRB2
GO_Molecular_Function_2021	ribosomal large subunit binding (GO:0043023)	0.00115495	0.0109877	122.92	EIF6;NEMF;LTN1
GO_Molecular_Function_2021	sequence-specific double-stranded DNA binding (GO:1990837)	0.0013492	0.0124979	13.48	CEBPA;MCM7;MCM8;MCM9;SRF;MCM10;BRCA1;CDC45;ORC1;HSF2;SREBF1;XRCC6;BHLHA15;CDC6;OLIG2;SOX10;POLA1;MYOD1;MCM3;MCM4;KIF2C;MCM5;MCM6;TP53;MCM2
GO_Molecular_Function_2021	ubiquitin-like protein ligase binding (GO:0044389)	0.00203837	0.0183976	16.57	RB1;VCP;ABCB1;UBE2C;PTPRN;CUL1;RPA2;BRCA1;MFHAS1;CCNB1;NPLOC4;CHEK2;TP53
GO_Molecular_Function_2021	single-stranded DNA 3'-5' exodeoxyribonuclease activity (GO:0008310)	0.00316824	0.0272005	208.65	MEIOB;POLE
GO_Molecular_Function_2021	DNA insertion or deletion binding (GO:0032135)	0.00316824	0.0272005	208.65	PCNA;MSH2
GO_Molecular_Function_2021	RNA methyltransferase activity (GO:0008173)	0.00463005	0.0375635	54.93	MEPCE;METTL3;METTL8
GO_Molecular_Function_2021	histone serine kinase activity (GO:0035174)	0.00469544	0.0375635	145.78	AURKB;AURKA
GO_Molecular_Function_2021	mismatched DNA binding (GO:0030983)	0.00469544	0.0375635	145.78	MSH6;MSH2
GO_Molecular_Function_2021	ATP binding (GO:0005524)	0.00504375	0.0394533	13.17	MSH6;RRM1;ABCB1;RAD51;ABCB6;MSH2;PLK1;TRPV1;MCM6;ABCF2;ABCE1;SMC4
GO_Molecular_Function_2021	acylglycerol O-acyltransferase activity (GO:0016411)	0.00537463	0.0411276	50.26	DGAT2;DGAT1;PNPLA3
GO_Molecular_Function_2021	cysteine-type endopeptidase inhibitor activity involved in apoptotic process (GO:0043027)	0.00618703	0.0463369	46.19	TNFSF14;XIAP;BIRC5
GO_Molecular_Function_2021	MutSalpha complex binding (GO:0032407)	0.00649499	0.0476299	109.56	MCM8;MCM9

## Sheet: Suppl table 3F
Supplementary Table 3F: Genetic overlap between group of proteins of interest and diseases calculated by a Fisher's exact test + Benjamini-Hochberg correction for multiple comparisons
Condition	Disease Name	FDR
Upregulated core 1	Propionicaciduria	0.000393598
Upregulated core 1	Propionic acidemia	0.000393598
Upregulated core 2	Influenza	4.23e-08
Expanded upregulated network	Multiple Acyl Coenzyme A Dehydrogenase Deficiency	0.0040672
Expanded upregulated network	Biliary Cirrhosis, Primary, 1	0.0342766
Expanded upregulated network	Finding of Mean Corpuscular Hemoglobin	0.000223043
Expanded upregulated network	Classic Maple Syrup Urine Disease	0.022122
Expanded upregulated network	Vasospasm, Intracranial	0.022122
Expanded upregulated network	Glutaric Aciduria IIA	0.0040672
Expanded upregulated network	Cerebral Vasospasm	0.022122
Expanded upregulated network	Alloxan Diabetes	0.0129381
Expanded upregulated network	Osteoarthrosis Deformans	0.000285267
Expanded upregulated network	AICARDI-GOUTIERES SYNDROME	0.022122
Expanded upregulated network	Ischemic stroke	0.0120934
Expanded upregulated network	Glutaric Aciduria IIC	0.0040672
Expanded upregulated network	Mycoplasma-Induced Stevens-Johnson Syndrome	0.00124461
Expanded upregulated network	Intermittent Maple Syrup Urine Disease	0.022122
Expanded upregulated network	Undifferentiated carcinoma	0.00152767
Expanded upregulated network	Secondary Biliary Cholangitis	0.0342766
Expanded upregulated network	Arthritis, Adjuvant-Induced	0.0040672
Expanded upregulated network	Malignant neoplasm of breast	0.0110817
Expanded upregulated network	Carcinomatosis	0.00152767
Expanded upregulated network	Glutaric Aciduria IIB	0.0040672
Expanded upregulated network	Mammary Carcinoma, Animal	0.00423808
Expanded upregulated network	Brain hemorrhage	0.0113367
Expanded upregulated network	Anaplastic carcinoma	0.00152767
Expanded upregulated network	Drug-Induced Stevens Johnson Syndrome	0.00124461
Expanded upregulated network	Maple Syrup Urine Disease	0.022122
Expanded upregulated network	Pigmented Basal Cell Carcinoma	0.0484133
Expanded upregulated network	Carcinoma, Spindle-Cell	0.00152767
Expanded upregulated network	Arthritis, Experimental	0.0040672
Expanded upregulated network	Influenza	2.98472e-23
Expanded upregulated network	Erythrocyte Mean Corpuscular Hemoglobin Test	0.000223043
Expanded upregulated network	Stevens-Johnson Syndrome Toxic Epidermal Necrolysis Spectrum	0.00124461
Expanded upregulated network	Arthritis, Collagen-Induced	0.0040672
Expanded upregulated network	Animal Mammary Neoplasms	0.00423808
Expanded upregulated network	Maple Syrup Urine Disease, Thiamine Responsive	0.022122
Expanded downregulated network	Colorectal Carcinoma	0.0022648
Expanded downregulated network	EAR, PATELLA, SHORT STATURE SYNDROME	0.00103293
Expanded downregulated network	Sclerocystic Ovaries	0.00262525

## Sheet: Suppl table 3G
Supplementary Table 3G: Network proximity between the group of proteins of interest and diseases. P-values are adjusted with the Benjamini-Hochberg correction for multiple comparisons
Condition	Disease Name	FDR
Upregulated core 1	Finding of Mean Corpuscular Hemoglobin	0.000528584
Upregulated core 1	Propionicaciduria	0.000528584
Upregulated core 1	Erythrocyte Mean Corpuscular Hemoglobin Test	0.000528584
Upregulated core 1	Propionic acidemia	0.000528584
Upregulated core 1	De Toni-Debre-Fanconi Syndrome	0.000634672
Upregulated core 1	Fanconi Syndrome	0.000634672
Upregulated core 1	Adult Fanconi syndrome	0.000784665
Upregulated core 1	FANCONI RENOTUBULAR SYNDROME 1	0.000784665
Upregulated core 1	Lipid Metabolism Disorders	0.000784665
Upregulated core 1	Trifunctional Protein Deficiency, Type 2	0.000784665
Upregulated core 1	Trifunctional Protein Deficiency With Myopathy And Neuropathy	0.000784665
Upregulated core 1	Metabolic myopathy	0.00399024
Upregulated core 1	3-methylcrotonyl CoA carboxylase 1 deficiency	0.00399024
Upregulated core 1	Multiple Acyl Coenzyme A Dehydrogenase Deficiency	0.00482473
Upregulated core 1	Reflex, Biceps, Absent	0.00482473
Upregulated core 1	Brain Diseases, Metabolic, Acquired	0.00482473
Upregulated core 1	Palmo-Mental Reflex	0.00482473
Upregulated core 1	Reflex, Moro, Asymmetric	0.00482473
Upregulated core 1	Reflex, Triceps, Abnormal	0.00482473
Upregulated core 1	Absent reflex	0.00482473
Upregulated core 1	Bulbocavernosus Reflex, Decreased	0.00482473
Upregulated core 1	Reflex, Biceps, Abnormal	0.00482473
Upregulated core 1	Classic Maple Syrup Urine Disease	0.00482473
Upregulated core 1	Glutaric Aciduria IIA	0.00482473
Upregulated core 1	Reflex, Gag, Absent	0.00482473
Upregulated core 1	Central Nervous System Metabolic Disorders	0.00482473
Upregulated core 1	Reflex, Pendular	0.00482473
Upregulated core 1	Reflex, Corneal, Absent	0.00482473
Upregulated core 1	Reflex, Ankle, Abnormal	0.00482473
Upregulated core 1	Lethargy	0.00482473
Upregulated core 1	2,4-Dienoyl-CoA Reductase Deficiency	0.00482473
Upregulated core 1	Reflex, Triceps, Decreased	0.00482473
Upregulated core 1	Reflex, Corneal, Decreased	0.00482473
Upregulated core 1	Brain Diseases, Metabolic	0.00482473
Upregulated core 1	Glutaric Aciduria IIC	0.00482473
Upregulated core 1	Reflex, Deep Tendon, Absent	0.00482473
Upregulated core 1	Bulbocavernousus Reflex Absent	0.00482473
Upregulated core 1	Intermittent Maple Syrup Urine Disease	0.00482473
Upregulated core 1	Encephalopathy, Subacute Necrotizing, Juvenile	0.00482473
Upregulated core 1	Hoffman's Reflex	0.00482473
Upregulated core 1	Abnormal Deep Tendon Reflex	0.00482473
Upregulated core 1	Hyperreflexia	0.00482473
Upregulated core 1	Metabolic Disorder, Central Nervous System, Acquired	0.00482473
Upregulated core 1	Reflex, Ankle, Absent	0.00482473
Upregulated core 1	Encephalopathy, Subacute Necrotizing, Infantile	0.00482473
Upregulated core 1	Reflex, Anal, Decreased	0.00482473
Upregulated core 1	Glutaric Aciduria IIB	0.00482473
Upregulated core 1	Reflex, Gag, Decreased	0.00482473
Upregulated core 1	Reflex, Acoustic, Abnormal	0.00482473
Upregulated core 1	Maple Syrup Urine Disease	0.00482473
Upregulated core 1	Acquired Metabolic Diseases, Nervous System	0.00482473
Upregulated core 1	Reflex, Abnormal	0.00482473
Upregulated core 1	Reflex, Anal, Absent	0.00482473
Upregulated core 1	Acute necrotizing encephalopathy of childhood	0.00482473
Upregulated core 1	Erythema	0.00482473
Upregulated core 1	Reflex, Knee, Abnormal	0.00482473
Upregulated core 1	Gastroesophageal reflux disease	0.00482473
Upregulated core 1	Reflex, Triceps, Absent	0.00482473
Upregulated core 1	Reflex, Biceps, Decreased	0.00482473
Upregulated core 1	Maple Syrup Urine Disease, Thiamine Responsive	0.00482473
Upregulated core 1	Reflex, Knee, Decreased	0.00482473
Upregulated core 1	Hyporeflexia	0.00627874
Upregulated core 1	Lipid Metabolism, Inborn Errors	0.00627874
Upregulated core 1	Muscle Tone Atonic	0.00627874
Upregulated core 1	Neonatal Hypotonia	0.00627874
Upregulated core 1	Floppy Muscles	0.00627874
Upregulated core 1	Unilateral Hypotonia	0.00627874
Upregulated core 1	Flaccid Muscle Tone	0.00627874
Upregulated core 1	Developmental Psychomotor Disorders	0.00686959
Upregulated core 1	Psychomotor Disorders	0.00686959
Upregulated core 1	Motor retardation	0.0139889
Upregulated core 1	Drug abuse	0.0148698
Upregulated core 1	Substance Dependence	0.0148698
Upregulated core 1	Hypertriglyceridemia	0.0148698
Upregulated core 1	Prescription Drug Abuse	0.0148698
Upregulated core 1	Peroxisomal Disorders	0.0148698
Upregulated core 1	Peroxisomal Dysfunction, Single	0.0148698
Upregulated core 1	Drug Dependence	0.0148698
Upregulated core 1	Diverticular Diseases	0.0148698
Upregulated core 1	Substance Use Disorders	0.0148698
Upregulated core 1	Liposarcoma, Pleomorphic	0.0148698
Upregulated core 1	NADH cytochrome B5 reductase deficiency	0.0148698
Upregulated core 1	Hyperpipecolic Acidemia	0.0148698
Upregulated core 1	Refsum Disease	0.0148698
Upregulated core 1	Diverticular Bleeding	0.0148698
Upregulated core 1	Rhabdomyolysis	0.0148698
Upregulated core 1	Refsum Disease, Phytanoyl-CoA Hydroxylase Deficiency	0.0148698
Upregulated core 1	Thrombocytopenia	0.0148698
Upregulated core 1	Drug habituation	0.0148698
Upregulated core 1	Gonadal dysgenesis XX type deafness	0.0148698
Upregulated core 1	Organic Mental Disorders, Substance-Induced	0.0148698
Upregulated core 1	Substance-Related Disorders	0.0148698
Upregulated core 1	Peroxisomal Dysfunction, General	0.0148698
Upregulated core 1	Substance abuse problem	0.0148698
Upregulated core 1	Peroxisomal Dysfunction, Multiple	0.0148698
Upregulated core 1	Metabolic Diseases	0.0148698
Upregulated core 1	Drug Use Disorders	0.0148698
Upregulated core 1	Alloxan Diabetes	0.016197
Upregulated core 1	Pancreatitis	0.018645
Upregulated core 1	Amino Acid Metabolism, Inborn Errors	0.0195888
Upregulated core 1	Mental Retardation, X-Linked Nonsyndromic	0.0195888
Upregulated core 1	Liver Failure	0.0238631
Upregulated core 1	Nodding spasm	0.0238631
Upregulated core 1	Symptomatic Infantile Spasms	0.0238631
Upregulated core 1	spasmus nutans	0.0238631
Upregulated core 1	Salaam Seizures	0.0238631
Upregulated core 1	Hyperlipidemia	0.0238631
Upregulated core 1	Hypsarrhythmia	0.0238631
Upregulated core 1	Jackknife Seizures	0.0238631
Upregulated core 1	Cryptogenic Infantile Spasms	0.0238631
Upregulated core 1	Myopathic Ophthalmopathy	0.0313573
Upregulated core 1	Rubinstein-Taybi Syndrome	0.0313573
Upregulated core 1	Chondroma	0.0313573
Upregulated core 1	Urinary tract infection	0.0313573
Upregulated core 1	Toxic Shock Syndrome	0.0313573
Upregulated core 1	Fatty Liver, Alcoholic	0.0313573
Upregulated core 1	Poisoning by fluorouracil	0.0313573
Upregulated core 1	Hypoxia	0.0313573
Upregulated core 1	Anoxemia	0.0313573
Upregulated core 1	Absence of pain sensation	0.0313573
Upregulated core 1	Mercury Encephalopathy	0.0313573
Upregulated core 1	Mercurial Neuroanesthenia	0.0313573
Upregulated core 1	Carcinoma	0.0313573
Upregulated core 1	Apolipoprotein A-I deficiency	0.0313573
Upregulated core 1	Muscle hypotonia	0.0313573
Upregulated core 1	Hangover from alcohol	0.0313573
Upregulated core 1	Minamata Disease	0.0313573
Upregulated core 1	Congestive Ophthalmopathy	0.0313573
Upregulated core 1	Anoxia	0.0313573
Upregulated core 1	Endotoxemia	0.0313573
Upregulated core 1	Mercury Poisoning, Organic	0.0313573
Upregulated core 1	Mad Hatter Disease	0.0313573
Upregulated core 1	Acute myeloid leukemia with t(8;16)(p11;p13) translocation	0.0313573
Upregulated core 1	Muscular Dystrophy, Animal	0.0313573
Upregulated core 1	Maffucci Syndrome	0.0313573
Upregulated core 1	Claustrophobia	0.0313573
Upregulated core 1	Mercury Poisoning, Nervous System	0.0313573
Upregulated core 1	Wernicke-Korsakoff Syndrome	0.0313573
Upregulated core 1	Hypoxemia	0.0313573
Upregulated core 1	Biliary cirrhosis	0.0313573
Upregulated core 1	Inorganic Mercury Poisoning	0.0313573
Upregulated core 1	Cardiac Death	0.0313573
Upregulated core 1	Mercury Psychosis	0.0313573
Upregulated core 1	Enchondroma	0.0313573
Upregulated core 1	Inborn Errors of Metabolism	0.0313573
Upregulated core 1	Cochlear Diseases	0.0313573
Upregulated core 1	Hypoalphalipoproteinemia, Familial	0.0313573
Upregulated core 1	Thyroid associated opthalmopathies	0.0313573
Upregulated core 1	Determination of Death	0.0313573
Upregulated core 1	Phobic anxiety disorder	0.0313573
Upregulated core 1	Bronchial Diseases	0.0343662
Upregulated core 1	Protein Deficiency	0.0343662
Upregulated core 1	Eperythrozoonosis	0.0343662
Upregulated core 1	Polyneuropathy, Critical Illness	0.0343662
Upregulated core 1	Acquired Polyneuropathy	0.0343662
Upregulated core 1	Alcoholic Steatohepatitis	0.0343662
Upregulated core 1	Intestinal schistosomiasis	0.0343662
Upregulated core 1	Schistosomiasis mansoni	0.0343662
Upregulated core 1	Hypercholanemia, Familial	0.0343662
Upregulated core 1	Malignant neoplasm of breast	0.0343662
Upregulated core 1	Polyneuropathy, Motor	0.0343662
Upregulated core 1	Mycoplasma Infections	0.0343662
Upregulated core 1	Esophagitis	0.0343662
Upregulated core 1	Heart Septal Defects	0.0343662
Upregulated core 1	Primary Hyperoxaluria	0.0343662
Upregulated core 1	Polyneuropathy, Familial	0.0343662
Upregulated core 1	Enchondromatosis	0.0343662
Upregulated core 1	Alcoholic Liver Diseases	0.0347157
Upregulated core 1	Gastric ulcer	0.0347157
Upregulated core 1	Infant Overweight	0.0347157
Upregulated core 1	Polyneuropathy	0.0347157
Upregulated core 1	Myocardial Stunning	0.0347157
Upregulated core 1	Hemangioma	0.0347157
Upregulated core 1	Pediatric Obesity	0.0347157
Upregulated core 1	Sciatic Neuropathy	0.0347157
Upregulated core 1	Lesion of Sciatic Nerve	0.0347157
Upregulated core 1	Infantile Refsum Disease (disorder)	0.0347157
Upregulated core 1	Childhood Overweight	0.0347157
Upregulated core 1	Alcohol-Related Disorders	0.0347157
Upregulated core 1	Ureteral Calculi	0.0347157
Upregulated core 1	Infantile Obesity	0.0347157
Upregulated core 1	Neuralgia-Neuritis, Sciatic Nerve	0.0347157
Upregulated core 1	Hibernation, Myocardial	0.0347157
Upregulated core 1	Hematopoietic Neoplasms	0.0347157
Upregulated core 1	Stunned Myocardium	0.0347157
Upregulated core 1	Bowen's Disease	0.0347157
Upregulated core 1	Amyloidosis, familial visceral	0.0347157
Upregulated core 1	Adolescent Overweight	0.0347157
Upregulated core 1	Chorioangioma	0.0347157
Upregulated core 1	Cholangiocarcinoma	0.0347157
Upregulated core 1	Sciatic Neuritis	0.0347157
Upregulated core 1	Angioma	0.0347157
Upregulated core 1	Histiocytoid hemangioma	0.0347157
Upregulated core 1	Hemangioma, Intramuscular	0.0347157
Upregulated core 1	Acute Kidney Tubular Necrosis	0.0347157
Upregulated core 1	Adolescent Obesity	0.0347157
Upregulated core 1	Sciatic Nerve Palsy	0.0347157
Upregulated core 1	Bipolar I disorder	0.0350096
Upregulated core 1	Osteoarthrosis Deformans	0.0382024
Upregulated core 1	Hypercholesterolemia	0.0390567
Upregulated core 1	Cerebral Hypoxia-Ischemia	0.0419663
Upregulated core 1	Hyperthyroidism	0.0419663
Upregulated core 1	Keratosis Blennorrhagica	0.0419663
Upregulated core 1	Abnormalities, Drug-Induced	0.0419663
Upregulated core 1	Anoxic-Ischemic Encephalopathy	0.0419663
Upregulated core 1	Intestinal Polyps	0.0419663
Upregulated core 1	Schamberg Disease	0.0419663
Upregulated core 1	Keratosis	0.0419663
Upregulated core 1	Bonnevie-Ullrich Syndrome	0.0419663
Upregulated core 1	Gonadal Dysgenesis, 45,X	0.0419663
Upregulated core 1	Incontinentia Pigmenti Achromians	0.0419663
Upregulated core 1	Keratoma	0.0419663
Upregulated core 1	Adrenoleukodystrophy, Neonatal	0.0419663
Upregulated core 1	Hypoxic-Ischemic Encephalopathy	0.0419663
Upregulated core 1	Primary biliary cirrhosis	0.0419663
Upregulated core 1	Anoxia-Ischemia, Brain	0.0419663
Upregulated core 1	Partial Fetal Alcohol Syndrome	0.0419663
Upregulated core 1	Alcohol Related Neurodevelopmental Disorder	0.0419663
Upregulated core 1	Anoxia-Ischemia, Cerebral	0.0419663
Upregulated core 1	Pigmentation Disorders	0.0419663
Upregulated core 1	Turner Syndrome	0.0419663
Upregulated core 1	Obesity	0.0450987
Upregulated core 1	Heart Failure, Right-Sided	0.0493492
Upregulated core 1	Heart Decompensation	0.0493492
Upregulated core 1	Myocardial Failure	0.0493492
Upregulated core 1	Left-Sided Heart Failure	0.0493492
Upregulated core 1	Zellweger-Like Syndrome	0.0499252
Upregulated core 2	Influenza	1.24191e-08
Upregulated core 2	Involutional Depression	8.61025e-07
Upregulated core 2	Involutional paraphrenia	8.61025e-07
Upregulated core 2	Psychosis, Involutional	8.61025e-07
Upregulated core 2	AICARDI-GOUTIERES SYNDROME	8.92295e-06
Upregulated core 2	Drug-induced depressive state	8.92295e-06
Upregulated core 2	Hepatitis C	9.20191e-06
Upregulated core 2	Immunoglobulin A deficiency (disorder)	1.73476e-05
Upregulated core 2	Mycobacterium Infections	1.93388e-05
Upregulated core 2	Cytomegalovirus Infections	1.93388e-05
Upregulated core 2	Candidiasis, Chronic Mucocutaneous	1.93388e-05
Upregulated core 2	Prostate cancer, familial	3.11724e-05
Upregulated core 2	Leiomyosarcoma, Myxoid	3.11724e-05
Upregulated core 2	Leiomyosarcoma, Epithelioid	3.11724e-05
Upregulated core 2	leiomyosarcoma	3.11724e-05
Upregulated core 2	Vitiligo	4.51559e-05
Upregulated core 2	Virus Diseases	6.13977e-05
Upregulated core 2	Cocaine-Related Disorders	0.000117251
Upregulated core 2	Hydronephrosis	0.000117251
Upregulated core 2	Ankylosing spondylitis	0.000117251
Upregulated core 2	Arthritis, Adjuvant-Induced	0.000117251
Upregulated core 2	Exanthema	0.000117251
Upregulated core 2	Herpetic Acute Necrotizing Encephalitis	0.000117251
Upregulated core 2	Cleft Palate	0.000117251
Upregulated core 2	Combined immunodeficiency	0.000117251
Upregulated core 2	Arthritis, Experimental	0.000117251
Upregulated core 2	Scleroderma, Limited	0.000117251
Upregulated core 2	Cleft Lip with or without Cleft Palate	0.000117251
Upregulated core 2	Arthritis, Collagen-Induced	0.000117251
Upregulated core 2	CREST Syndrome	0.000117251
Upregulated core 2	Cleft lip and alveolus	0.000121718
Upregulated core 2	Myasthenia Gravis, Ocular	0.000121718
Upregulated core 2	Diffuse Scleroderma	0.000121718
Upregulated core 2	Myasthenia Gravis, Generalized	0.000121718
Upregulated core 2	Adult type dermatomyositis	0.000121718
Upregulated core 2	Synovitis	0.000121718
Upregulated core 2	Myasthenia Gravis	0.000121718
Upregulated core 2	Stomach Carcinoma	0.000121718
Upregulated core 2	Dermatomyositis	0.000121718
Upregulated core 2	Pseudo-TORCH syndrome	0.000121718
Upregulated core 2	Synovial Hypertrophy	0.000121718
Upregulated core 2	Dermatomyositis, Childhood Type	0.000121718
Upregulated core 2	Cleft upper lip	0.000121718
Upregulated core 2	Behcet Syndrome	0.000132328
Upregulated core 2	Cleft palate with cleft lip	0.000132328
Upregulated core 2	Cholangitis	0.000132328
Upregulated core 2	Multiple Myeloma	0.000208437
Upregulated core 2	Lupus Erythematosus, Systemic	0.000248205
Upregulated core 2	Paranoia	0.000250858
Upregulated core 2	Miscarriage	0.000286344
Upregulated core 2	Abortion, Tubal	0.000286344
Upregulated core 2	Early Pregnancy Loss	0.000286344
Upregulated core 2	Nephritis	0.000286344
Upregulated core 2	Spontaneous abortion	0.000286344
Upregulated core 2	Chronic Lymphocytic Leukemia	0.000286344
Upregulated core 2	Autoinflammatory disorder	0.000305731
Upregulated core 2	Van der Woude syndrome	0.000313024
Upregulated core 2	Systemic Scleroderma	0.000313024
Upregulated core 2	Erythroderma, Maculopapular	0.000313024
Upregulated core 2	Parapsoriasis en Plaques	0.000313024
Upregulated core 2	Parapsoriasis	0.000313024
Upregulated core 2	Parakeratosis Variegata	0.000313024
Upregulated core 2	Paranoid Schizophrenia	0.000344886
Upregulated core 2	Akinetic-Rigid Variant of Huntington Disease	0.000344886
Upregulated core 2	Huntington Disease, Late Onset	0.000344886
Upregulated core 2	Stomach Neoplasms	0.000502335
Upregulated core 2	Ulcerative Colitis	0.000502335
Upregulated core 2	Skin Abnormalities	0.000502335
Upregulated core 2	Malignant neoplasm of prostate	0.000591157
Upregulated core 2	Malignant neoplasm of stomach	0.000736552
Upregulated core 2	Arthritis, Psoriatic	0.000782009
Upregulated core 2	Malignant neoplasm of breast	0.000854586
Upregulated core 2	Dermatitis	0.000915493
Upregulated core 2	Limb Deformities, Congenital	0.000915493
Upregulated core 2	MYCOBACTERIUM TUBERCULOSIS, SUSCEPTIBILITY TO (finding)	0.0011592
Upregulated core 2	Neoplasm of uncertain or unknown behavior of stomach	0.00122461
Upregulated core 2	Benign neoplasm of stomach	0.00122461
Upregulated core 2	Carcinoma in situ of stomach	0.00122461
Upregulated core 2	Libman-Sacks Disease	0.0012449
Upregulated core 2	Painful Bladder Syndrome	0.00150812
Upregulated core 2	Interstitial Cystitis	0.00150812
Upregulated core 2	Chronic interstitial cystitis	0.00150812
Upregulated core 2	Precursor B-cell lymphoblastic leukemia	0.00175916
Upregulated core 2	Rheumatoid Arthritis	0.00175916
Upregulated core 2	Granulomatous Slack Skin	0.0020499
Upregulated core 2	Lymphoma, T-Cell, Cutaneous	0.00231977
Upregulated core 2	Morbilliform Drug Reaction	0.00245684
Upregulated core 2	Drug Eruptions	0.00245684
Upregulated core 2	Melanoma, Harding-Passey	0.00261179
Upregulated core 2	Melanoma, B16	0.00261179
Upregulated core 2	Melanoma, Cloudman S91	0.00261179
Upregulated core 2	Melanoma, Experimental	0.00261179
Upregulated core 2	Asthma	0.00274532
Upregulated core 2	PROSTATE CANCER, HEREDITARY, 1	0.00412041
Upregulated core 2	Disease Exacerbation	0.00456449
Upregulated core 2	Mycoplasma-Induced Stevens-Johnson Syndrome	0.00456449
Upregulated core 2	Drug-Induced Stevens Johnson Syndrome	0.00456449
Upregulated core 2	Stevens-Johnson Syndrome Toxic Epidermal Necrolysis Spectrum	0.00456449
Upregulated core 2	Myelofibrosis	0.00458605
Upregulated core 2	Piebaldism	0.00458605
Upregulated core 2	Human papilloma virus infection	0.00458605
Upregulated core 2	Hepatoblastoma	0.00458605
Upregulated core 2	Fryns-Aftimos Syndrome	0.00458605
Upregulated core 2	Submucous cleft of hard palate	0.00458605
Upregulated core 2	Direct Hyperbilirubinemia, Neonatal	0.00458605
Upregulated core 2	Fetal Diseases	0.00458605
Upregulated core 2	Chlamydia Infections	0.00458605
Upregulated core 2	Giant Cell Glioblastoma	0.00458605
Upregulated core 2	Rubinstein-Taybi Syndrome	0.00458605
Upregulated core 2	Eosinophilic leukemia	0.00458605
Upregulated core 2	Acute Erythroblastic Leukemia	0.00458605
Upregulated core 2	Intracranial Arteriovenous Malformation, Ruptured	0.00458605
Upregulated core 2	Adenocarcinoma	0.00458605
Upregulated core 2	Uveomeningoencephalitic Syndrome	0.00458605
Upregulated core 2	Cocaine withdrawal	0.00458605
Upregulated core 2	GLIOMA SUSCEPTIBILITY 1	0.00458605
Upregulated core 2	Brachydactyly	0.00458605
Upregulated core 2	Staphylococcus aureus infection	0.00458605
Upregulated core 2	Stridor	0.00458605
Upregulated core 2	Aplastic Anemia	0.00458605
Upregulated core 2	Cerebral Hypoxia-Ischemia	0.00458605
Upregulated core 2	Vascular anomaly	0.00458605
Upregulated core 2	Urinary tract infection	0.00458605
Upregulated core 2	Oxalosis	0.00458605
Upregulated core 2	Common Carotid Artery Stenosis	0.00458605
Upregulated core 2	Infarction	0.00458605
Upregulated core 2	Toxic Shock Syndrome	0.00458605
Upregulated core 2	Shock, Cardiogenic	0.00458605
Upregulated core 2	Alopecia Areata	0.00458605
Upregulated core 2	Moyamoya Disease	0.00458605
Upregulated core 2	Immune Complex Diseases	0.00458605
Upregulated core 2	Raynaud Disease	0.00458605
Upregulated core 2	Bronchial Diseases	0.00458605
Upregulated core 2	2p21 microdeletion syndrome	0.00458605
Upregulated core 2	Raynaud Phenomenon	0.00458605
Upregulated core 2	Mammary Neoplasms, Human	0.00458605
Upregulated core 2	Bilateral Headache	0.00458605
Upregulated core 2	Pyoderma Gangrenosum	0.00458605
Upregulated core 2	Male Germ Cell Tumor	0.00458605
Upregulated core 2	Intestinal Perforation	0.00458605
Upregulated core 2	Respiratory Syncytial Virus Infections	0.00458605
Upregulated core 2	Hyperprolactinemia	0.00458605
Upregulated core 2	Von Hippel-Lindau Syndrome	0.00458605
Upregulated core 2	IgE RESPONSIVENESS, ATOPIC	0.00458605
Upregulated core 2	Carotid Artery Plaque	0.00458605
Upregulated core 2	Drug Allergy	0.00458605
Upregulated core 2	Enterocolitis	0.00458605
Upregulated core 2	Arteriovenous Malformations, Cerebral	0.00458605
Upregulated core 2	Intermittent joint effusion	0.00458605
Upregulated core 2	X-Linked Lymphoproliferative Disorder	0.00458605
Upregulated core 2	Immune dysregulation	0.00458605
Upregulated core 2	Periorbital Headache	0.00458605
Upregulated core 2	Scaphycephaly	0.00458605
Upregulated core 2	Eperythrozoonosis	0.00458605
Upregulated core 2	Noninfiltrating Intraductal Carcinoma	0.00458605
Upregulated core 2	Polyneuropathy	0.00458605
Upregulated core 2	Hereditary Breast and Ovarian Cancer Syndrome	0.00458605
Upregulated core 2	Arthritis, Suppurative	0.00458605
Upregulated core 2	Keratosis Blennorrhagica	0.00458605
Upregulated core 2	Fibrocartilaginous Dysplasia of Bone	0.00458605
Upregulated core 2	Pfeiffer type acrocephalosyndactyly	0.00458605
Upregulated core 2	Chromosome 17 deletion	0.00458605
Upregulated core 2	Adenocarcinoma of large intestine	0.00458605
Upregulated core 2	Infantile myofibromatosis	0.00458605
Upregulated core 2	Adult Diffuse Large B-Cell Lymphoma	0.00458605
Upregulated core 2	Abnormality of cardiovascular system morphology	0.00458605
Upregulated core 2	Cleft Soft Palate	0.00458605
Upregulated core 2	Gastrointestinal Neoplasms	0.00458605
Upregulated core 2	Lateral Sclerosis	0.00458605
Upregulated core 2	Cerebral Hemorrhage	0.00458605
Upregulated core 2	Stomatitis	0.00458605
Upregulated core 2	Dental Diseases	0.00458605
Upregulated core 2	Myocardial Stunning	0.00458605
Upregulated core 2	Oculootodental syndrome	0.00458605
Upregulated core 2	FOCAL CORTICAL DYSPLASIA OF TAYLOR	0.00458605
Upregulated core 2	Anoxic-Ischemic Encephalopathy	0.00458605
Upregulated core 2	Arthritis, Infectious	0.00458605
Upregulated core 2	Growth retardation, pre- and postnatal	0.00458605
Upregulated core 2	Intestinal Polyps	0.00458605
Upregulated core 2	Osteitis Fibrosa Disseminata	0.00458605
Upregulated core 2	Hypoxia	0.00458605
Upregulated core 2	Bare lymphocyte syndrome 2	0.00458605
Upregulated core 2	Hematologic Neoplasms	0.00458605
Upregulated core 2	Anoxemia	0.00458605
Upregulated core 2	NEVUS, EPIDERMAL (disorder)	0.00458605
Upregulated core 2	Leopard Syndrome 1	0.00458605
Upregulated core 2	Hyperventilation	0.00458605
Upregulated core 2	Osteosarcoma	0.00458605
Upregulated core 2	Systemic onset juvenile chronic arthritis	0.00458605
Upregulated core 2	Infection	0.00458605
Upregulated core 2	Aortic valve calcification	0.00458605
Upregulated core 2	Motor Neuron Disease, Lower	0.00458605
Upregulated core 2	Throbbing Headache	0.00458605
Upregulated core 2	Endocrine System Diseases	0.00458605
Upregulated core 2	Polyneuropathy, Critical Illness	0.00458605
Upregulated core 2	Neurogenic Inflammation	0.00458605
Upregulated core 2	Respiratory Sounds	0.00458605
Upregulated core 2	Mercury Encephalopathy	0.00458605
Upregulated core 2	Eyelid Diseases	0.00458605
Upregulated core 2	Chronic Periodontitis	0.00458605
Upregulated core 2	Thoracic Neoplasms	0.00458605
Upregulated core 2	Mercurial Neuroanesthenia	0.00458605
Upregulated core 2	Prostatic Adenoma	0.00458605
Upregulated core 2	Malignant Glioma	0.00458605
Upregulated core 2	Chills	0.00458605
Upregulated core 2	Arthritis, Bacterial	0.00458605
Upregulated core 2	Penile Neoplasms	0.00458605
Upregulated core 2	Intestinal Diseases	0.00458605
Upregulated core 2	Mammary Carcinoma, Human	0.00458605
Upregulated core 2	Shock, Hemorrhagic	0.00458605
Upregulated core 2	Embryopathies	0.00458605
Upregulated core 2	Squamous cell carcinoma of lung	0.00458605
Upregulated core 2	Chromosome 22q11.2 Deletion Syndrome, Distal	0.00458605
Upregulated core 2	Genitourinary Neoplasms	0.00458605
Upregulated core 2	Hematochezia	0.00458605
Upregulated core 2	Small cell carcinoma of lung	0.00458605
Upregulated core 2	Recurrent sinopulmonary infections	0.00458605
Upregulated core 2	Irritable Bowel Syndrome	0.00458605
Upregulated core 2	Malignant neoplasm of cecum	0.00458605
Upregulated core 2	Lethargy	0.00458605
Upregulated core 2	Acquired Polyneuropathy	0.00458605
Upregulated core 2	Myeloid Leukemia, Chronic	0.00458605
Upregulated core 2	Lymphoma, Extranodal NK-T-Cell	0.00458605
Upregulated core 2	Brain Ischemia	0.00458605
Upregulated core 2	Vaginal Neoplasms	0.00458605
Upregulated core 2	Congenital abnormality of respiratory system	0.00458605
Upregulated core 2	Clear cell sarcoma of kidney	0.00458605
Upregulated core 2	Urogenital Abnormalities	0.00458605
Upregulated core 2	Indolent Systemic Mastocytosis	0.00458605
Upregulated core 2	Nausea	0.00458605
Upregulated core 2	Acrodermatitis	0.00458605
Upregulated core 2	Syringocystadenoma Papilliferum	0.00458605
Upregulated core 2	Listeriosis	0.00458605
Upregulated core 2	Hyper-Immunoglobulin E Syndrome, Autosomal Recessive	0.00458605
Upregulated core 2	Herpes encephalitis	0.00458605
Upregulated core 2	Morphea	0.00458605
Upregulated core 2	Vulvar Lichen Sclerosus	0.00458605
Upregulated core 2	Focal Cortical Dysplasia of Taylor, Type IIa	0.00458605
Upregulated core 2	Appendicitis	0.00458605
Upregulated core 2	INSULIN RESISTANCE, SEVERE, DIGENIC	0.00458605
Upregulated core 2	Prostatic Neoplasms, Castration-Resistant	0.00458605
Upregulated core 2	Peritonitis	0.00458605
Upregulated core 2	MENINGIOMA, FAMILIAL, SUSCEPTIBILITY TO	0.00458605
Upregulated core 2	Allergic rhinitis (disorder)	0.00458605
Upregulated core 2	Genitourinary Cancer	0.00458605
Upregulated core 2	Carcinoma, Basal Cell	0.00458605
Upregulated core 2	Wheezing	0.00458605
Upregulated core 2	Leukemia, T-Cell	0.00458605
Upregulated core 2	Hyponatremia	0.00458605
Upregulated core 2	Acne Vulgaris	0.00458605
Upregulated core 2	Hypercalcemia, Idiopathic, of Infancy	0.00458605
Upregulated core 2	Vipoma	0.00458605
Upregulated core 2	Epithelioid hemangioendothelioma	0.00458605
Upregulated core 2	Histiocytoma, Benign Fibrous	0.00458605
Upregulated core 2	Endometrial adenocarcinoma	0.00458605
Upregulated core 2	Lichen planus follicularis	0.00458605
Upregulated core 2	Refractory anemias	0.00458605
Upregulated core 2	Multiple Sclerosis, Acute Fulminating	0.00458605
Upregulated core 2	CATARACT, COPPOCK-LIKE	0.00458605
Upregulated core 2	Head and Neck Neoplasms	0.00458605
Upregulated core 2	THROMBOCYTHEMIA 1	0.00458605
Upregulated core 2	Ovarian Carcinoma	0.00458605
Upregulated core 2	Ileitis	0.00458605
Upregulated core 2	Thrombocytosis, Autosomal Dominant	0.00458605
Upregulated core 2	Benign prostatic hypertrophy	0.00458605
Upregulated core 2	Nasal Type Extranodal NK/T-Cell Lymphoma	0.00458605
Upregulated core 2	cervical cancer	0.00458605
Upregulated core 2	Agranulocytosis	0.00458605
Upregulated core 2	Radiation-Induced Cancer	0.00458605
Upregulated core 2	Infarction, Middle Cerebral Artery	0.00458605
Upregulated core 2	Diabetes Mellitus	0.00458605
Upregulated core 2	CADASILM	0.00458605
Upregulated core 2	Soft Tissue Neoplasms	0.00458605
Upregulated core 2	Staphylococcal Infections	0.00458605
Upregulated core 2	Placenta Disorders	0.00458605
Upregulated core 2	Carcinosarcoma	0.00458605
Upregulated core 2	Solitary fibrous tumor	0.00458605
Upregulated core 2	Recurrent infections	0.00458605
Upregulated core 2	Leukostasis	0.00458605
Upregulated core 2	Malignant neoplasm of gastrointestinal tract	0.00458605
Upregulated core 2	Aplastic anemia, idiopathic	0.00458605
Upregulated core 2	Focal Cortical Dysplasia of Taylor, Type IIb	0.00458605
Upregulated core 2	Asthma, Nasal Polyps, And Aspirin Intolerance	0.00458605
Upregulated core 2	Somatotrophinoma, Familial	0.00458605
Upregulated core 2	Chromosome 17p Deletion Syndrome	0.00458605
Upregulated core 2	Migraine Disorders	0.00458605
Upregulated core 2	Neonatal inflammatory skin and bowel disease	0.00458605
Upregulated core 2	Carotid Stenosis	0.00458605
Upregulated core 2	Familial intrahepatic cholestasis of pregnancy	0.00458605
Upregulated core 2	Hepatitis C, Chronic	0.00458605
Upregulated core 2	Double Outlet Right Ventricle, Subpulmonary VSD	0.00458605
Upregulated core 2	Malignant Granulosa Cell Tumor	0.00458605
Upregulated core 2	Chronobiology Disorders	0.00458605
Upregulated core 2	Bile duct carcinoma	0.00458605
Upregulated core 2	Keratosis	0.00458605
Upregulated core 2	Familial thrombocytosis	0.00458605
Upregulated core 2	Intestinal schistosomiasis	0.00458605
Upregulated core 2	Malignant neoplasm of penis	0.00458605
Upregulated core 2	Frontometaphyseal dysplasia	0.00458605
Upregulated core 2	Indirect Hyperbilirubinemia, Neonatal	0.00458605
Upregulated core 2	Chronic Infantile Neurological, Cutaneous, and Articular Syndrome	0.00458605
Upregulated core 2	Familial Partial Lipodystrophy, Type 1	0.00458605
Upregulated core 2	Polymyositis Ossificans	0.00458605
Upregulated core 2	Structural Clinical Interview for DSM-III	0.00458605
Upregulated core 2	Xeroderma Pigmentosum	0.00458605
Upregulated core 2	External Carotid Artery Stenosis	0.00458605
Upregulated core 2	Familial cold urticaria	0.00458605
Upregulated core 2	Glioblastoma	0.00458605
Upregulated core 2	Gianotti-Crosti Syndrome	0.00458605
Upregulated core 2	hemangiopericytoma	0.00458605
Upregulated core 2	Circadian Rhythm Disorders	0.00458605
Upregulated core 2	Pontiac Fever	0.00458605
Upregulated core 2	Systemic mastocytosis with associated clonal, hematologic non-mast-cell lineage disease	0.00458605
Upregulated core 2	LEOPARD Syndrome	0.00458605
Upregulated core 2	Hyper-Immunoglobulin E Syndrome, Autosomal Dominant	0.00458605
Upregulated core 2	Kidney Failure	0.00458605
Upregulated core 2	Subfertility	0.00458605
Upregulated core 2	Fatigue	0.00458605
Upregulated core 2	Infertility	0.00458605
Upregulated core 2	Aggressive Systemic Mastocytosis	0.00458605
Upregulated core 2	Minamata Disease	0.00458605
Upregulated core 2	Bronchopulmonary Dysplasia	0.00458605
Upregulated core 2	Reperfusion Injury	0.00458605
Upregulated core 2	Granuloma, Respiratory Tract	0.00458605
Upregulated core 2	Pancreatic Cholera	0.00458605
Upregulated core 2	Thymoma	0.00458605
Upregulated core 2	NF1 Microdeletion Syndrome	0.00458605
Upregulated core 2	Meningioma	0.00458605
Upregulated core 2	Bonnevie-Ullrich Syndrome	0.00458605
Upregulated core 2	Hibernation, Myocardial	0.00458605
Upregulated core 2	Residual Cancer	0.00458605
Upregulated core 2	CNS disorder	0.00458605
Upregulated core 2	Anoxia	0.00458605
Upregulated core 2	Sterility, Reproductive	0.00458605
Upregulated core 2	Antley-Bixler Syndrome Phenotype	0.00458605
Upregulated core 2	Psychogenic Inversion of Circadian Rhythm	0.00458605
Upregulated core 2	Acquired Immunodeficiency Syndrome	0.00458605
Upregulated core 2	Cleft uvula	0.00458605
Upregulated core 2	Gonadal Dysgenesis, 45,X	0.00458605
Upregulated core 2	Taussig-Bing Anomaly	0.00458605
Upregulated core 2	Rales	0.00458605
Upregulated core 2	anaphylaxis	0.00458605
Upregulated core 2	Adrenocortical carcinoma	0.00458605
Upregulated core 2	Food Allergy	0.00458605
Upregulated core 2	Acne	0.00458605
Upregulated core 2	Lacrimoauriculodentodigital syndrome	0.00458605
Upregulated core 2	Erythrocytosis	0.00458605
Upregulated core 2	JACKSON-WEISS SYNDROME	0.00458605
Upregulated core 2	Malignant tumor of mediastinum	0.00458605
Upregulated core 2	Vomiting	0.00458605
Upregulated core 2	Duchenne and Becker Muscular Dystrophy	0.00458605
Upregulated core 2	Conus Medullaris Syndrome	0.00458605
Upregulated core 2	Headache	0.00458605
Upregulated core 2	Dermatofibrosarcoma Protuberans	0.00458605
Upregulated core 2	Physiological Sexual Disorders	0.00458605
Upregulated core 2	Schistosomiasis mansoni	0.00458605
Upregulated core 2	Nasal Polyps	0.00458605
Upregulated core 2	Endotoxemia	0.00458605
Upregulated core 2	Bone Marrow failure syndromes	0.00458605
Upregulated core 2	Primary Cutaneous Anaplastic Large Cell Lymphoma	0.00458605
Upregulated core 2	Keratitis	0.00458605
Upregulated core 2	Rhabdoid tumor predisposition syndrome	0.00458605
Upregulated core 2	Keratoma	0.00458605
Upregulated core 2	Submucous cleft palate	0.00458605
Upregulated core 2	Pulmonary Alveolar Proteinosis	0.00458605
Upregulated core 2	Mercury Poisoning, Organic	0.00458605
Upregulated core 2	Testicular Germ Cell Tumor	0.00458605
Upregulated core 2	Li-Fraumeni Syndrome	0.00458605
Upregulated core 2	Hepatic Vein Thrombosis	0.00458605
Upregulated core 2	Chronic eosinophilic leukemia	0.00458605
Upregulated core 2	Intrahepatic Cholangiocarcinoma	0.00458605
Upregulated core 2	Chronic Alcoholic Hepatitis	0.00458605
Upregulated core 2	Inappropriate ACTH Secretion Syndrome	0.00458605
Upregulated core 2	Hyperpigmentation	0.00458605
Upregulated core 2	Retro-Ocular Headache	0.00458605
Upregulated core 2	Arteriosclerosis	0.00458605
Upregulated core 2	Adenocarcinoma, Clear Cell	0.00458605
Upregulated core 2	Scarring alopecia	0.00458605
Upregulated core 2	Stomatognathic Diseases	0.00458605
Upregulated core 2	Lung Diseases, Obstructive	0.00458605
Upregulated core 2	Sheehan Syndrome	0.00458605
Upregulated core 2	Growth Hormone-Secreting Pituitary Adenoma	0.00458605
Upregulated core 2	Gingival Hyperplasia	0.00458605
Upregulated core 2	Endometrial Stromal Sarcoma	0.00458605
Upregulated core 2	Short Stature, Idiopathic, Autosomal	0.00458605
Upregulated core 2	Sex Cord-Stromal Tumor	0.00458605
Upregulated core 2	Linear Scleroderma	0.00458605
Upregulated core 2	Polyneuropathy, Motor	0.00458605
Upregulated core 2	Mad Hatter Disease	0.00458605
Upregulated core 2	Exocrine pancreatic insufficiency	0.00458605
Upregulated core 2	Stunned Myocardium	0.00458605
Upregulated core 2	Malignant lymphoma - lymphocytic, intermediate differentiation	0.00458605
Upregulated core 2	TUMORAL CALCINOSIS, HYPERPHOSPHATEMIC, FAMILIAL, 1	0.00458605
Upregulated core 2	Epilepsies, Partial	0.00458605
Upregulated core 2	Fahr's syndrome (disorder)	0.00458605
Upregulated core 2	Bowen's Disease	0.00458605
Upregulated core 2	Miller Dieker syndrome	0.00458605
Upregulated core 2	Acute myeloid leukemia with t(8;16)(p11;p13) translocation	0.00458605
Upregulated core 2	Carotid Ulcer	0.00458605
Upregulated core 2	Carcinoma of bladder	0.00458605
Upregulated core 2	Retinal Pigment Epithelial Detachment	0.00458605
Upregulated core 2	Mood Disorders	0.00458605
Upregulated core 2	Hypoxic-Ischemic Encephalopathy	0.00458605
Upregulated core 2	Oral Mucositis	0.00458605
Upregulated core 2	Lymphomatoid Papulosis	0.00458605
Upregulated core 2	Thrombocythemia, Essential	0.00458605
Upregulated core 2	Primary biliary cirrhosis	0.00458605
Upregulated core 2	Salmonella Infections, Animal	0.00458605
Upregulated core 2	Nevus, Keratinocytic, Nonepidermolytic	0.00458605
Upregulated core 2	Shared Paranoid Disorder	0.00458605
Upregulated core 2	Macroprolactinoma	0.00458605
Upregulated core 2	Chromosome 17p13.3 Duplication Syndrome	0.00458605
Upregulated core 2	Ocular Hypertension	0.00458605
Upregulated core 2	Familial Partial Lipodystrophy, Type 2	0.00458605
Upregulated core 2	Familial partial lipodystrophy	0.00458605
Upregulated core 2	Seborrheic keratosis	0.00458605
Upregulated core 2	Myeloproliferative disease	0.00458605
Upregulated core 2	Marginal ulcer	0.00458605
Upregulated core 2	Malignant tumor of cervix	0.00458605
Upregulated core 2	MIGRAINE WITH OR WITHOUT AURA, SUSCEPTIBILITY TO, 1	0.00458605
Upregulated core 2	Eye Infections, Bacterial	0.00458605
Upregulated core 2	Congenital hypoplasia of radius	0.00458605
Upregulated core 2	Atypical Ductal Breast Hyperplasia	0.00458605
Upregulated core 2	Residual Tumor	0.00458605
Upregulated core 2	Stable angina	0.00458605
Upregulated core 2	Pterygium	0.00458605
Upregulated core 2	Cleft of hard palate	0.00458605
Upregulated core 2	Double Outlet Right Ventricle, Noncommitted VSD	0.00458605
Upregulated core 2	Diabetic Neuropathies	0.00458605
Upregulated core 2	Motor Neuron Disease, Secondary	0.00458605
Upregulated core 2	TUMORAL CALCINOSIS, HYPERPHOSPHATEMIC, FAMILIAL	0.00458605
Upregulated core 2	Anorexia	0.00458605
Upregulated core 2	Bacteremia	0.00458605
Upregulated core 2	Polymyositis, Idiopathic	0.00458605
Upregulated core 2	Secondary Peritonitis	0.00458605
Upregulated core 2	Microprolactinoma	0.00458605
Upregulated core 2	Synovitis, Acne, Pustulosis, Hyperostosis, and Osteitis Syndrome	0.00458605
Upregulated core 2	Mesenchymal Chondrosarcoma	0.00458605
Upregulated core 2	Anemia	0.00458605
Upregulated core 2	Anoxia-Ischemia, Brain	0.00458605
Upregulated core 2	Polymyositis	0.00458605
Upregulated core 2	Rhonchi	0.00458605
Upregulated core 2	Muscular Dystrophy, Animal	0.00458605
Upregulated core 2	Hemicrania	0.00458605
Upregulated core 2	Waardenburg Syndrome Type 2	0.00458605
Upregulated core 2	Scleroderma	0.00458605
Upregulated core 2	Claustrophobia	0.00458605
Upregulated core 2	Mercury Poisoning, Nervous System	0.00458605
Upregulated core 2	Fibrocystic Dysplasia of Bone	0.00458605
Upregulated core 2	Benign Prostatic Hyperplasia	0.00458605
Upregulated core 2	Autoimmune Lymphoproliferative Syndrome Type 1, Autosomal Dominant	0.00458605
Upregulated core 2	Cholangiocarcinoma	0.00458605
Upregulated core 2	Gastrointestinal Stromal Sarcoma	0.00458605
Upregulated core 2	Primary Myelofibrosis	0.00458605
Upregulated core 2	Mycoplasma Infections	0.00458605
Upregulated core 2	Pleural Rub	0.00458605
Upregulated core 2	Prolactinoma	0.00458605
Upregulated core 2	Malignant neoplasm of adrenal cortex	0.00458605
Upregulated core 2	T-Cell Large Granular Lymphocyte Leukemia	0.00458605
Upregulated core 2	Infection by Trichuris trichiura	0.00458605
Upregulated core 2	Splenic Diseases	0.00458605
Upregulated core 2	OROFACIAL CLEFT 5	0.00458605
Upregulated core 2	Loeffler's Endocarditis	0.00458605
Upregulated core 2	Craniosynostosis	0.00458605
Upregulated core 2	Hypoxemia	0.00458605
Upregulated core 2	Hereditary site-specific ovarian cancer syndrome	0.00458605
Upregulated core 2	Intracranial Arteriovenous Malformation	0.00458605
Upregulated core 2	Musculoskeletal Pain	0.00458605
Upregulated core 2	Mesenteric Vascular Occlusion	0.00458605
Upregulated core 2	Left Ventricular Hypertrophy	0.00458605
Upregulated core 2	Addison Disease	0.00458605
Upregulated core 2	Mouth Neoplasms	0.00458605
Upregulated core 2	Familial primary hypomagnesemia with normocalciuria and normocalcemia	0.00458605
Upregulated core 2	Fever	0.00458605
Upregulated core 2	Lichenoid Eruptions	0.00458605
Upregulated core 2	Generalized Headache	0.00458605
Upregulated core 2	Pfeiffer Syndrome	0.00458605
Upregulated core 2	Orthostatic Headache	0.00458605
Upregulated core 2	Central Nervous System Neoplasms, Primary	0.00458605
Upregulated core 2	Saethre-Chotzen Syndrome	0.00458605
Upregulated core 2	Disturbance in mood	0.00458605
Upregulated core 2	Granulosa Cell Cancer	0.00458605
Upregulated core 2	Cardiovirus Infections	0.00458605
Upregulated core 2	Biliary cirrhosis	0.00458605
Upregulated core 2	Inorganic Mercury Poisoning	0.00458605
Upregulated core 2	Coronary Restenosis	0.00458605
Upregulated core 2	Lymphohistiocytosis, Hemophagocytic	0.00458605
Upregulated core 2	Acute Myeloid Leukemia (AML-M2)	0.00458605
Upregulated core 2	Peptic Ulcer	0.00458605
Upregulated core 2	Plagiocephaly	0.00458605
Upregulated core 2	Motor Neuron Disease, Upper	0.00458605
Upregulated core 2	Apert-Crouzon Disease	0.00458605
Upregulated core 2	Autosomal dominant hypohidrotic ectodermal dysplasia syndrome (disorder)	0.00458605
Upregulated core 2	Anoxia-Ischemia, Cerebral	0.00458605
Upregulated core 2	Neoplasm, Residual	0.00458605
Upregulated core 2	Dermatitis, Atopic	0.00458605
Upregulated core 2	Ruptured Appendicitis	0.00458605
Upregulated core 2	Hyperoxaluria	0.00458605
Upregulated core 2	Glaucoma, Suspect	0.00458605
Upregulated core 2	Acute Lung Injury	0.00458605
Upregulated core 2	Lymphoma, AIDS-Related	0.00458605
Upregulated core 2	Antiphospholipid Syndrome	0.00458605
Upregulated core 2	Legionnaires' Disease	0.00458605
Upregulated core 2	Prostatic Hypertrophy	0.00458605
Upregulated core 2	Acute schizophrenia	0.00458605
Upregulated core 2	Genomic Instability	0.00458605
Upregulated core 2	HIV Wasting Syndrome	0.00458605
Upregulated core 2	Mercury Psychosis	0.00458605
Upregulated core 2	Coronary Arteriosclerosis	0.00458605
Upregulated core 2	Prostatic Hyperplasia	0.00458605
Upregulated core 2	Premature Obstetric Labor	0.00458605
Upregulated core 2	Ocular Headache	0.00458605
Upregulated core 2	Polyomavirus Infections	0.00458605
Upregulated core 2	Kearns-Sayre syndrome	0.00458605
Upregulated core 2	Budd-Chiari Syndrome	0.00458605
Upregulated core 2	Neoplasms, Radiation-Induced	0.00458605
Upregulated core 2	Internal Carotid Artery Stenosis	0.00458605
Upregulated core 2	Double Outlet Right Ventricle, Subaortic VSD	0.00458605
Upregulated core 2	Polyploidy	0.00458605
Upregulated core 2	Infantile nystagmus	0.00458605
Upregulated core 2	Nephrosis	0.00458605
Upregulated core 2	Adult T-Cell Lymphoma/Leukemia	0.00458605
Upregulated core 2	Fibrous skin tumor of tuberous sclerosis	0.00458605
Upregulated core 2	Lymphoma, Non-Hodgkin, Familial	0.00458605
Upregulated core 2	Hemangiosarcoma	0.00458605
Upregulated core 2	Leukopenia	0.00458605
Upregulated core 2	Carcinoid tumor of intestine	0.00458605
Upregulated core 2	Cryptorchidism	0.00458605
Upregulated core 2	Localized scleroderma	0.00458605
Upregulated core 2	Esophageal carcinoma	0.00458605
Upregulated core 2	Proteus Syndrome	0.00458605
Upregulated core 2	Mediastinal Neoplasms	0.00458605
Upregulated core 2	Seminoma	0.00458605
Upregulated core 2	Polycythemia	0.00458605
Upregulated core 2	Brachycephaly	0.00458605
Upregulated core 2	Pancreatic carcinoma	0.00458605
Upregulated core 2	Cecal Neoplasms	0.00458605
Upregulated core 2	Polyneuropathy, Familial	0.00458605
Upregulated core 2	Primary Peritonitis	0.00458605
Upregulated core 2	Anterior Horn Cell Disease	0.00458605
Upregulated core 2	Carcinoma, Transitional Cell	0.00458605
Upregulated core 2	Hypopituitarism	0.00458605
Upregulated core 2	Rheumatoid Arthritis, Systemic Juvenile	0.00458605
Upregulated core 2	Sharp Headache	0.00458605
Upregulated core 2	Diabetic Retinopathy	0.00458605
Upregulated core 2	Vertex Headache	0.00458605
Upregulated core 2	Turner Syndrome	0.00458605
Upregulated core 2	Familial Motor Neuron Disease	0.00458605
Upregulated core 2	Phobic anxiety disorder	0.00458605
Upregulated core 2	Arthritis, Viral	0.00458605
Upregulated core 2	Thrombocytosis	0.00458605
Upregulated core 2	Premature aging syndrome	0.00458605
Upregulated core 2	Metaplasia	0.00458605
Upregulated core 2	Lipoatrophic Diabetes Mellitus	0.00458605
Upregulated core 2	Hepatitis B	0.00458605
Upregulated core 2	Herpetic meningoencephalitis	0.00458605
Upregulated core 2	Prostatic Cancer, Castration-Resistant	0.00458605
Upregulated core 2	Aseptic Meningitis	0.00458605
Upregulated core 2	Malignant Vaginal Neoplasm	0.00458605
Upregulated core 2	Hepatitis, Alcoholic	0.00458605
Upregulated core 2	Cachexia	0.00458605
Upregulated core 2	Acute Cerebrovascular Accidents	0.00616108
Upregulated core 2	Septic Shock	0.00623433
Upregulated core 2	Adult Oligodendroglioma	0.00623433
Upregulated core 2	Osteoporosis, Postmenopausal	0.00623433
Upregulated core 2	Carditis	0.00623433
Upregulated core 2	Pituitary carcinoma	0.00623433
Upregulated core 2	Mixed Oligodendroglioma-Ependymoma	0.00623433
Upregulated core 2	Glomerulonephritis	0.00623433
Upregulated core 2	Fetal Mummification	0.00623433
Upregulated core 2	Well Differentiated Oligodendroglioma	0.00623433
Upregulated core 2	Lymphoma, Non-Hodgkin	0.00623433
Upregulated core 2	Pleocytosis	0.00623433
Upregulated core 2	Carcinoma in situ of esophagus	0.00623433
Upregulated core 2	Embryo Resorption	0.00623433
Upregulated core 2	Childhood Oligodendroglioma	0.00623433
Upregulated core 2	Endotoxic shock	0.00623433
Upregulated core 2	Gastrointestinal Stromal Tumors	0.00623433
Upregulated core 2	Pleurisy	0.00623433
Upregulated core 2	Atherosclerosis	0.00623433
Upregulated core 2	Squamous cell carcinoma of esophagus	0.00623433
Upregulated core 2	Embryo Disintegration	0.00623433
Upregulated core 2	Tumor of Rete Testis	0.00623433
Upregulated core 2	Embryo Death	0.00623433
Upregulated core 2	Anthracosis	0.00623433
Upregulated core 2	Adult only	0.00623433
Upregulated core 2	Respiratory Tract Diseases	0.00623433
Upregulated core 2	Phencyclidine Abuse	0.00623433
Upregulated core 2	Streptococcal pneumonia	0.00623433
Upregulated core 2	Cholangitis, Sclerosing	0.00623433
Upregulated core 2	Curling Ulcer	0.00623433
Upregulated core 2	Leukocytosis	0.00623433
Upregulated core 2	Carcinoma in situ of uterine cervix	0.00623433
Upregulated core 2	Orgasmic Disorder	0.00623433
Upregulated core 2	Phencyclidine-Related Disorders	0.00623433
Upregulated core 2	Hyperglycemia	0.00623433
Upregulated core 2	Biliary Tract Neoplasm	0.00623433
Upregulated core 2	Malignant Neoplasms	0.00623433
Upregulated core 2	Brain Neoplasms	0.00623433
Upregulated core 2	Hypoactive Sexual Desire Disorder	0.00623433
Upregulated core 2	Costello syndrome (disorder)	0.00623433
Upregulated core 2	Benign neoplasm of esophagus	0.00623433
Upregulated core 2	Diffuse Large B-Cell Lymphoma	0.00623433
Upregulated core 2	Embryo Loss	0.00623433
Upregulated core 2	Graft-vs-Host Disease	0.00623433
Upregulated core 2	Fibroid Tumor	0.00623433
Upregulated core 2	Duodenal Ulcer	0.00623433
Upregulated core 2	Psychosexual Disorders	0.00623433
Upregulated core 2	Entamoebiasis	0.00623433
Upregulated core 2	Sexual Arousal Disorder	0.00623433
Upregulated core 2	Bare Lymphocyte Syndrome	0.00623433
Upregulated core 2	Postpartum Amenorrhea	0.00623433
Upregulated core 2	Oligodendroblastoma	0.00623433
Upregulated core 2	Entamoeba histolytica Infection	0.00623433
Upregulated core 2	Blastocyst Disintegration	0.00623433
Upregulated core 2	Frigidity	0.00623433
Upregulated core 2	Neoplasms	0.00623433
Upregulated core 2	Myocarditis	0.00623433
Upregulated core 2	Arthritis	0.00623433
Upregulated core 2	MYOCARDIAL INFARCTION, SUSCEPTIBILITY TO	0.00623433
Upregulated core 2	Amenorrhea	0.00623433
Upregulated core 2	Familial meningioma	0.00623433
Upregulated core 2	Squamous cell carcinoma of the head and neck	0.00623433
Upregulated core 2	Rectal Neoplasms	0.00623433
Upregulated core 2	Coxsackievirus Infections	0.00623433
Upregulated core 2	Adult Hodgkin Lymphoma	0.00647809
Upregulated core 2	Diagnosis, Psychiatric	0.00647809
Upregulated core 2	Behavior Disorders	0.00647809
Upregulated core 2	Lymphocyte Rich Classical Hodgkin Lymphoma	0.00647809
Upregulated core 2	Nodular Lymphocyte Predominant Hodgkin Lymphoma	0.00647809
Upregulated core 2	Mental disorders	0.00647809
Upregulated core 2	Mental Disorders, Severe	0.00647809
Upregulated core 2	Mixed Cellularity Hodgkin Lymphoma	0.00647809
Upregulated core 2	Hodgkin lymphoma, lymphocyte depletion	0.00647809
Upregulated core 2	Endometrioma	0.00683634
Upregulated core 2	Prostatic Intraepithelial Neoplasias	0.00693546
Upregulated core 2	Diarrhea	0.00693546
Upregulated core 2	Pleoconial Myopathies	0.00719762
Upregulated core 2	Eosinophilia, Tropical	0.00719762
Upregulated core 2	PULMONARY HYPERTENSION, PRIMARY, DEXFENFLURAMINE-ASSOCIATED	0.00719762
Upregulated core 2	Hyperlipoproteinemia Type IIa	0.00719762
Upregulated core 2	Pseudodystonia	0.00719762
Upregulated core 2	Dysphoric mood	0.00719762
Upregulated core 2	Hidradenitis Suppurativa	0.00719762
Upregulated core 2	Osteolysis	0.00719762
Upregulated core 2	Hypoplastic anemia	0.00719762
Upregulated core 2	Lymphopenia	0.00719762
Upregulated core 2	Dystonia, Secondary	0.00719762
Upregulated core 2	Bleeding tendency	0.00719762
Upregulated core 2	Pancreatic Neoplasm	0.00719762
Upregulated core 2	Agammaglobulinemia, non-Bruton type	0.00719762
Upregulated core 2	Juvenile pauciarticular chronic arthritis	0.00719762
Upregulated core 2	Familial Dystonia	0.00719762
Upregulated core 2	Sinusitis	0.00719762
Upregulated core 2	Uveoretinal Coloboma	0.00719762
Upregulated core 2	Dystonia Disorders	0.00719762
Upregulated core 2	Sleep Disorders	0.00719762
Upregulated core 2	Glioblastoma Multiforme	0.00719762
Upregulated core 2	Luft Disease	0.00719762
Upregulated core 2	Pulmonary Hypertension, Primary, Fenfluramine-Associated	0.00719762
Upregulated core 2	Frontotemporal Lobar Degeneration	0.00719762
Upregulated core 2	Adult-Onset Idiopathic Focal Dystonias	0.00719762
Upregulated core 2	Dystonias, Sporadic	0.00719762
Upregulated core 2	Autosomal Recessive Familial Dystonia	0.00719762
Upregulated core 2	Subwakefullness Syndrome	0.00719762
Upregulated core 2	Liver Neoplasms, Experimental	0.00719762
Upregulated core 2	Sleep Wake Disorders	0.00719762
Upregulated core 2	Multiple Sclerosis	0.00719762
Upregulated core 2	Endometriosis	0.00719762
Upregulated core 2	Colonic Neoplasms	0.00719762
Upregulated core 2	Malignant neoplasm of testis	0.00719762
Upregulated core 2	Megaconial Myopathies	0.00719762
Upregulated core 2	Long Sleeper Syndrome	0.00719762
Upregulated core 2	Thyroid carcinoma	0.00719762
Upregulated core 2	Thyroid cancer, follicular	0.00719762
Upregulated core 2	Sleep-Related Neurogenic Tachypnea	0.00719762
Upregulated core 2	Pulmonary Hypertension, Primary, 1, With Hereditary Hemorrhagic Telangiectasia	0.00719762
Upregulated core 2	Dementia	0.00719762
Upregulated core 2	Solid Neoplasm	0.00719762
Upregulated core 2	Adult-Onset Dystonias	0.00719762
Upregulated core 2	Adult-Onset Idiopathic Torsion Dystonias	0.00719762
Upregulated core 2	Dystonia, Primary	0.00719762
Upregulated core 2	Short Sleeper Syndrome	0.00719762
Upregulated core 2	Helicobacter Infections	0.00719762
Upregulated core 2	Childhood Onset Dystonias	0.00719762
Upregulated core 2	Autosomal Dominant Familial Dystonia	0.00719762
Upregulated core 2	Hereditary Autoinflammatory Diseases	0.00719762
Upregulated core 2	Lung diseases	0.00719762
Upregulated core 2	Cardio-facio-cutaneous syndrome	0.00719762
Upregulated core 2	Anemia, Microangiopathic	0.00779259
Upregulated core 2	Microangiopathic hemolytic anemia	0.00779259
Upregulated core 2	Anemia, Hemolytic, Acquired	0.00779259
Upregulated core 2	Hair Diseases	0.0084967
Upregulated core 2	Schwannomatosis	0.0084967
Upregulated core 2	Aberrant Crypt Foci	0.0084967
Upregulated core 2	No-Reflow Phenomenon	0.0084967
Upregulated core 2	Ovarian clear cell carcinoma	0.0084967
Upregulated core 2	Nonorganic psychosis	0.0084967
Upregulated core 2	Pulmonary arterial hypertension	0.0084967
Upregulated core 2	Juvenile polyposis syndrome	0.0084967
Upregulated core 2	Juvenile Polyposis Coli	0.0084967
Upregulated core 2	Slow-Flow Phenomenon	0.0084967
Upregulated core 2	JUVENILE POLYPOSIS OF STOMACH	0.0084967
Upregulated core 2	Hand deformities	0.0084967
Upregulated core 2	Craniopharyngioma	0.00905876
Upregulated core 2	Fibromatosis, Aggressive	0.00905876
Upregulated core 2	Childhood Hepatocellular Carcinoma	0.00905876
Upregulated core 2	Adult Craniopharyngioma	0.00905876
Upregulated core 2	Pleural Neoplasms	0.00905876
Upregulated core 2	Foot Deformities	0.00905876
Upregulated core 2	Lupus Vulgaris	0.00905876
Upregulated core 2	Bmpr1a-Related Juvenile Polyposis	0.00905876
Upregulated core 2	Lupus Erythematosus	0.00905876
Upregulated core 2	Kidney Calculi	0.00905876
Upregulated core 2	Papillary craniopharyngioma	0.00905876
Upregulated core 2	Pulmonary Veno-Occlusive Disease (disorder)	0.00905876
Upregulated core 2	Adamantinous Craniopharyngioma	0.00905876
Upregulated core 2	Neuropathy, Painful	0.00905876
Upregulated core 2	Vascular calcification	0.00905876
Upregulated core 2	Smad4-Related Juvenile Polyposis	0.00905876
Upregulated core 2	Hepatic Veno-Occlusive Disease	0.00905876
Upregulated core 2	Leishmaniasis, New World	0.00921487
Upregulated core 2	Acute Promyelocytic Leukemia	0.00921487
Upregulated core 2	Dermatitis, Occupational	0.00921487
Upregulated core 2	Alcoholic Liver Diseases	0.00921487
Upregulated core 2	Cutaneous Melanoma	0.00921487
Upregulated core 2	Spongioblastoma	0.00921487
Upregulated core 2	Cancer of Urinary Tract	0.00921487
Upregulated core 2	Subarachnoid Hemorrhage, Aneurysmal	0.00921487
Upregulated core 2	Leukemia, Megakaryoblastic, of Down Syndrome	0.00921487
Upregulated core 2	Pituitary Neoplasms	0.00921487
Upregulated core 2	Cytotoxic Brain Edema	0.00921487
Upregulated core 2	Acute erythroleukemia - M6a subtype	0.00921487
Upregulated core 2	Inguinal Cryptorchidism	0.00921487
Upregulated core 2	Cerebral Edema	0.00921487
Upregulated core 2	Subarachnoid Hemorrhage, Spontaneous	0.00921487
Upregulated core 2	Leprosy	0.00921487
Upregulated core 2	Ependymoblastoma	0.00921487
Upregulated core 2	Immediate hypersensitivity	0.00921487
Upregulated core 2	Abdominal Cryptorchidism	0.00921487
Upregulated core 2	Neoplasm Metastasis	0.00921487
Upregulated core 2	Pneumonia	0.00921487
Upregulated core 2	Status Epilepticus, Subclinical	0.00921487
Upregulated core 2	Unilateral Cryptorchidism	0.00921487
Upregulated core 2	Petit mal status	0.00921487
Upregulated core 2	Testicular Neoplasms	0.00921487
Upregulated core 2	Vasogenic Cerebral Edema	0.00921487
Upregulated core 2	Leishmaniasis, Cutaneous	0.00921487
Upregulated core 2	Acute myeloid leukemia FAB-M6	0.00921487
Upregulated core 2	Motor Skills Disorders	0.00921487
Upregulated core 2	Hematopoietic Neoplasms	0.00921487
Upregulated core 2	Medulloepithelioma	0.00921487
Upregulated core 2	Adrenal Cortical Adenoma	0.00921487
Upregulated core 2	Developmental Coordination Disorder	0.00921487
Upregulated core 2	Bilateral Cryptorchidism	0.00921487
Upregulated core 2	Small Lymphocytic Lymphoma	0.00921487
Upregulated core 2	Clinically Isolated Syndrome, CNS Demyelinating	0.00921487
Upregulated core 2	Perinatal Subarachnoid Hemorrhage	0.00921487
Upregulated core 2	Inflammatory Bowel Diseases	0.00921487
Upregulated core 2	Cytotoxic Cerebral Edema	0.00921487
Upregulated core 2	Demyelination	0.00921487
Upregulated core 2	Simple Partial Status Epilepticus	0.00921487
Upregulated core 2	Complex Partial Status Epilepticus	0.00921487
Upregulated core 2	Urologic Neoplasms	0.00921487
Upregulated core 2	Colitis	0.00921487
Upregulated core 2	Ventricular Dysfunction	0.00921487
Upregulated core 2	Neurofibromatosis, Type 3, mixed central and peripheral	0.00921487
Upregulated core 2	Grand Mal Status Epilepticus	0.00921487
Upregulated core 2	Industrial Dermatosis	0.00921487
Upregulated core 2	Coffin-Siris syndrome	0.00921487
Upregulated core 2	Urban cutaneous leishmaniasis	0.00921487
Upregulated core 2	Non-Convulsive Status Epilepticus	0.00921487
Upregulated core 2	Cerebral Primitive Neuroectodermal Tumor	0.00921487
Upregulated core 2	Subarachnoid Hemorrhage, Intracranial	0.00921487
Upregulated core 2	Vasogenic Brain Edema	0.00921487
Upregulated core 2	Acute erythroleukemia - M6b subtype	0.00921487
Upregulated core 2	Ventricular Fibrillation	0.00921487
Upregulated core 2	Acute erythroleukemia	0.00921487
Upregulated core 2	Prostatic Neoplasms	0.00966714
Upregulated core 2	Lymphoma, Large-Cell, Follicular	0.0097951
Upregulated core 2	Lymphoma, Follicular, Grade 3	0.0097951
Upregulated core 2	Lymphoma, Follicular, Grade 2	0.0097951
Upregulated core 2	Lymphoma, Follicular, Grade 1	0.0097951
Upregulated core 2	Lymphoma, Mixed-Cell, Follicular	0.0097951
Upregulated core 2	Brain Diseases	0.0102823
Upregulated core 2	Dissection of aorta	0.011627
Upregulated core 2	Chronic schizophrenia	0.011627
Upregulated core 2	Squamous cell carcinoma	0.011627
Upregulated core 2	Loeys-Dietz Syndrome	0.011627
Upregulated core 2	Cannabis-Related Disorder	0.011627
Upregulated core 2	Carcinoma of lung	0.011627
Upregulated core 2	Electron Transport Chain Deficiencies, Mitochondrial	0.011627
Upregulated core 2	Mitochondrial Respiratory Chain Deficiencies	0.011627
Upregulated core 2	Carcinogenesis	0.011627
Upregulated core 2	Hemicrania migraine	0.011627
Upregulated core 2	Acute Confusional Migraine	0.011627
Upregulated core 2	Atypical Endometrial Hyperplasia	0.011627
Upregulated core 2	Endometrial Hyperplasia	0.011627
Upregulated core 2	Colon Carcinoma	0.011627
Upregulated core 2	Nasopharyngeal Neoplasms	0.011627
Upregulated core 2	Pancreatic carcinoma, familial	0.011627
Upregulated core 2	Fibrocystic Disease of Pancreas	0.011627
Upregulated core 2	Simple Endometrial Hyperplasia	0.011627
Upregulated core 2	Cancer of Nasopharynx	0.011627
Upregulated core 2	Hashish Abuse	0.011627
Upregulated core 2	Neurofibromatosis 3	0.011627
Upregulated core 2	Gout	0.011627
Upregulated core 2	Carcinoma, Small Cell	0.011627
Upregulated core 2	Cannabis Abuse	0.011627
Upregulated core 2	Juvenile Myelomonocytic Leukemia	0.011627
Upregulated core 2	Leishmaniasis	0.011627
Upregulated core 2	Adult Hepatocellular Carcinoma	0.011627
Upregulated core 2	Complex Endometrial Hyperplasia	0.011627
Upregulated core 2	Aneurysm, Dissecting	0.011627
Upregulated core 2	Status Migrainosus	0.011627
Upregulated core 2	Oxidative Phosphorylation Deficiencies	0.011627
Upregulated core 2	Parkinson Disease	0.011627
Upregulated core 2	MENTAL RETARDATION, AUTOSOMAL DOMINANT 40	0.011627
Upregulated core 2	Idiopathic pulmonary arterial hypertension	0.011627
Upregulated core 2	Lymphoma	0.011627
Upregulated core 2	Dissection, Blood Vessel	0.011627
Upregulated core 2	Peripheral T-Cell Lymphoma	0.011627
Upregulated core 2	Sick Headaches	0.011627
Upregulated core 2	Hepatic Insufficiency	0.011627
Upregulated core 2	Gastrointestinal Hemorrhage	0.011627
Upregulated core 2	Liver Diseases, Parasitic	0.011627
Upregulated core 2	Cervical Migraine Syndrome	0.011627
Upregulated core 2	Abdominal Migraine	0.011627
Upregulated core 2	Common Variable Immunodeficiency	0.011627
Upregulated core 2	Lupus Erythematosus, Discoid	0.011627
Upregulated core 2	Malignant neoplasm of esophagus	0.011627
Upregulated core 2	Encephalopathies	0.0117469
Upregulated core 2	Odontome	0.0121797
Upregulated core 2	Tooth Abnormalities	0.0121797
Upregulated core 2	Nephroblastoma	0.0121797
Upregulated core 2	leukemia	0.0121797
Upregulated core 2	Peritoneal Neoplasms	0.0121797
Upregulated core 2	Sepsis	0.0121797
Upregulated core 2	Dystonia	0.0121797
Upregulated core 2	Secondary Parkinson Disease	0.0121797
Upregulated core 2	Atherosclerotic Parkinsonism	0.0121797
Upregulated core 2	Head and Neck Carcinoma	0.0121797
Upregulated core 2	Fasting Hypoglycemia	0.0121797
Upregulated core 2	Atrophic	0.0121797
Upregulated core 2	Asthma, Occupational	0.0121797
Upregulated core 2	Cranioschisis	0.0121797
Upregulated core 2	Bone Diseases	0.0121797
Upregulated core 2	Reactive hypoglycemia	0.0121797
Upregulated core 2	B-Cell Lymphomas	0.0121797
Upregulated core 2	Parkinson Disease, Secondary Vascular	0.0121797
Upregulated core 2	Delirium	0.0121797
Upregulated core 2	Beryllium Disease	0.0121797
Upregulated core 2	Congenital neurologic anomalies	0.0121797
Upregulated core 2	gallbladder neoplasm	0.0121797
Upregulated core 2	Malignant neoplasm of gallbladder	0.0121797
Upregulated core 2	Pleural Diseases	0.0121797
Upregulated core 2	Bone Resorption	0.0121797
Upregulated core 2	Carcinomatosis of peritoneal cavity	0.0121797
Upregulated core 2	Metabolic Diseases	0.0121797
Upregulated core 2	Renal Insufficiency	0.0135814
Upregulated core 2	Ophthalmoplegia, Progressive Supranuclear	0.0161409
Upregulated core 2	Gonadotropin-Resistant Ovary Syndrome	0.0161409
Upregulated core 2	Hypergonadotropic Ovarian Failure, X-Linked	0.0161409
Upregulated core 2	Pancreatic Diseases	0.0161409
Upregulated core 2	Pseudopelade	0.0168552
Upregulated core 2	Papillary Meningioma	0.0174516
Upregulated core 2	Conventional (Clear Cell) Renal Cell Carcinoma	0.0174516
Upregulated core 2	Olfactory Groove Meningioma	0.0174516
Upregulated core 2	Sphenoid Wing Meningioma	0.0174516
Upregulated core 2	Malignant neoplasm of pancreas	0.0174516
Upregulated core 2	Internal Carotid Artery Diseases	0.0174516
Upregulated core 2	Meningiomas, Multiple	0.0174516
Upregulated core 2	Microcystic meningioma	0.0174516
Upregulated core 2	Secretory meningioma	0.0174516
Upregulated core 2	Carotid Atherosclerosis	0.0174516
Upregulated core 2	Extrapyramidal Disorders	0.0174516
Upregulated core 2	Diabetes Mellitus, Insulin-Dependent	0.0174516
Upregulated core 2	Copper-Overload Cirrhosis	0.0174516
Upregulated core 2	Obesity, Abdominal	0.0174516
Upregulated core 2	Fibrous Meningioma	0.0174516
Upregulated core 2	Precursor B-Cell Lymphoblastic Leukemia-Lymphoma	0.0174516
Upregulated core 2	Basal Ganglia Diseases	0.0174516
Upregulated core 2	Immunoglobulin Deficiency, Late-Onset	0.0174516
Upregulated core 2	Xanthomatous Meningioma	0.0174516
Upregulated core 2	Intraventricular Meningioma	0.0174516
Upregulated core 2	Adrenal Cancer	0.0174516
Upregulated core 2	Thalassemia Intermedia	0.0174516
Upregulated core 2	Mouth Diseases	0.0174516
Upregulated core 2	Arterial Diseases, Common Carotid	0.0174516
Upregulated core 2	Nephrosclerosis	0.0174516
Upregulated core 2	Diverticular Diseases	0.0174516
Upregulated core 2	External Carotid Artery Diseases	0.0174516
Upregulated core 2	Cerebral Convexity Meningioma	0.0174516
Upregulated core 2	Spinal Meningioma	0.0174516
Upregulated core 2	Hypoglycemia	0.0174516
Upregulated core 2	Psammomatous Meningioma	0.0174516
Upregulated core 2	Papilloma, Squamous Cell	0.0174516
Upregulated core 2	Pathological accumulation of air in tissues	0.0174516
Upregulated core 2	Hemangioblastic Meningioma	0.0174516
Upregulated core 2	Meningothelial meningioma	0.0174516
Upregulated core 2	Sensory hearing loss	0.0174516
Upregulated core 2	Pulmonary Thromboembolisms	0.0174516
Upregulated core 2	Thalassemia Minor	0.0174516
Upregulated core 2	Angioblastic Meningioma	0.0174516
Upregulated core 2	Status Dysraphicus	0.0174516
Upregulated core 2	Centriacinar Emphysema	0.0174516
Upregulated core 2	Intestinal Cancer	0.0174516
Upregulated core 2	Esophageal Neoplasms	0.0174516
Upregulated core 2	Colorectal Neoplasms	0.0174516
Upregulated core 2	Panacinar Emphysema	0.0174516
Upregulated core 2	Papillomatosis	0.0174516
Upregulated core 2	Oligospermia	0.0174516
Upregulated core 2	Benign Meningioma	0.0174516
Upregulated core 2	Parasagittal Meningioma	0.0174516
Upregulated core 2	Angiomatous Meningioma	0.0174516
Upregulated core 2	Diverticular Bleeding	0.0174516
Upregulated core 2	Premature Birth	0.0174516
Upregulated core 2	Carotid Artery Diseases	0.0174516
Upregulated core 2	Transitional Meningioma	0.0174516
Upregulated core 2	Acquired Hypogammaglobulinemia	0.0174516
Upregulated core 2	Lenticulostriate Disorders	0.0174516
Upregulated core 2	Secondary Trigeminal Neuralgia	0.0174516
Upregulated core 2	Trigeminal Neuralgia, Idiopathic	0.0174516
Upregulated core 2	Posterior Fossa Meningioma	0.0174516
Upregulated core 2	Mammary Ductal Carcinoma	0.0174516
Upregulated core 2	Blood Platelet Disorders	0.0174516
Upregulated core 2	Adrenal Gland Neoplasms	0.0174516
Upregulated core 2	Invasive Ductal Breast Carcinoma	0.0174516
Upregulated core 2	Clear Cell Meningioma	0.0174516
Upregulated core 2	Diabetic Nephropathy	0.0174516
Upregulated core 2	Psoriasis	0.0174516
Upregulated core 2	Intraorbital Meningioma	0.0174516
Upregulated core 2	Trigeminal Neuralgia	0.0174516
Upregulated core 2	Chromosome Breakage	0.0174516
Upregulated core 2	Chromosome Breaks	0.0174516
Upregulated core 2	Rachischisis	0.0174516
Upregulated core 2	Hemangiopericytic Meningioma	0.0174516
Upregulated core 2	Malignant Meningioma	0.0174516
Upregulated core 2	Malignant tumor of colon	0.0174516
Upregulated core 2	Endometrial Carcinoma	0.0174516
Upregulated core 2	Ductal Carcinoma	0.0174516
Upregulated core 2	Lymphoma, Lymphocytic, Intermediate	0.0174516
Upregulated core 2	Intestinal Neoplasms	0.0174516
Upregulated core 2	Severe Combined Immunodeficiency	0.0174516
Upregulated core 2	Intracranial Meningioma	0.0174516
Upregulated core 2	Pulmonary Fibrosis	0.0174516
Upregulated core 2	Brain Tumor, Primary	0.0179354
Upregulated core 2	Benign neoplasm of brain, unspecified	0.0179354
Upregulated core 2	Primary malignant neoplasm of brain	0.0179354
Upregulated core 2	Recurrent Brain Neoplasm	0.0179354
Upregulated core 2	Tuberculosis, Pulmonary	0.0179495
Upregulated core 2	Low Grade Lymphoma (neoplasm)	0.0179495
Upregulated core 2	Diffuse Mixed-Cell Lymphoma	0.0179495
Upregulated core 2	Diabetes	0.0179495
Upregulated core 2	Lymphoma, Mixed-Cell	0.0179495
Upregulated core 2	Bilateral Periventricular Nodular Heterotopia	0.0179495
Upregulated core 2	High Grade Lymphoma (neoplasm)	0.0179495
Upregulated core 2	Lupus Meningoencephalitis	0.0179495
Upregulated core 2	Lymphoma, Undifferentiated	0.0179495
Upregulated core 2	Hyperinsulinism	0.0179495
Upregulated core 2	Bullous pemphigoid	0.0179495
Upregulated core 2	Lymphoma, Intermediate-Grade	0.0179495
Upregulated core 2	Reticulosarcoma	0.0179495
Upregulated core 2	Neuropsychiatric Systemic Lupus Erythematosus	0.0179495
Upregulated core 2	Lupus Vasculitis, Central Nervous System	0.0179495
Upregulated core 2	Lymphoma, Diffuse	0.0179495
Upregulated core 2	Craving for alcohol	0.0179495
Upregulated core 2	FG SYNDROME 3	0.0179495
Upregulated core 2	Eczema, Infantile	0.0182306
Upregulated core 2	Immune System Diseases	0.0182894
Upregulated core 2	Lymphoma, Small Noncleaved-Cell	0.0198455
Upregulated core 2	Malignant neoplasm of liver	0.0203867
Upregulated core 2	Depressed mood	0.0203867
Upregulated core 2	Pulmonary Fibrosis - from Asbestos Exposure	0.0203867
Upregulated core 2	Fulminant Hepatic Failure with Cerebral Edema	0.0203867
Upregulated core 2	Asthma, Aspirin-Induced	0.0203867
Upregulated core 2	Cortical Dysplasia	0.0203867
Upregulated core 2	Milk-Alkali Syndrome	0.0203867
Upregulated core 2	Active Hyperemia	0.0203867
Upregulated core 2	MYELODYSPLASTIC SYNDROME	0.0203867
Upregulated core 2	Hepatic Stupor	0.0203867
Upregulated core 2	Hepatic Coma	0.0203867
Upregulated core 2	Hyperemia	0.0203867
Upregulated core 2	Benign tumor of pancreas	0.0203867
Upregulated core 2	Venous Engorgement	0.0203867
Upregulated core 2	Birth Weight	0.0203867
Upregulated core 2	Fetal Alcohol Spectrum Disorders	0.0203867
Upregulated core 2	Reactive Hyperemia	0.0203867
Upregulated core 2	Tobacco Dependence	0.0203867
Upregulated core 2	Nicotine Use Disorder	0.0203867
Upregulated core 2	Malignant neoplasm of urinary bladder	0.0203867
Upregulated core 2	HIV Coinfection	0.0203867
Upregulated core 2	Pneumoconiosis	0.0203867
Upregulated core 2	Manganese Poisoning	0.0203867
Upregulated core 2	Sjogren's Syndrome	0.0203867
Upregulated core 2	Liver neoplasms	0.0203867
Upregulated core 2	Bladder Neoplasm	0.0203867
Upregulated core 2	Leishmaniasis, Visceral	0.0203867
Upregulated core 2	Adenocarcinoma Of Esophagus	0.0203867
Upregulated core 2	Malformations of Cortical Development	0.0203867
Upregulated core 2	Bagassosis	0.0203867
Upregulated core 2	Chronic active hepatitis	0.0216053
Upregulated core 2	Chronic Persistent Hepatitis	0.0216053
Upregulated core 2	Hepatitis, Chronic	0.0216053
Upregulated core 2	Cryptogenic Chronic Hepatitis	0.0216053
Upregulated core 2	Periventricular Nodular Heterotopia	0.0218749
Upregulated core 2	Bulbospinal Neuronopathy	0.0218749
Upregulated core 2	Carcinoma of Male Breast	0.0218749
Upregulated core 2	Breast Neoplasms, Male	0.0218749
Upregulated core 2	Weight decreased	0.0235108
Upregulated core 2	Atrial Fibrillation	0.0244253
Upregulated core 2	Familial primary pulmonary hypertension	0.0244253
Upregulated core 2	Familial pulmonary arterial hypertension	0.0244253
Upregulated core 2	Precursor Cell Lymphoblastic Leukemia Lymphoma	0.0244253
Upregulated core 2	AUTISM, SUSCEPTIBILITY TO, 15	0.0244253
Upregulated core 2	Embryonal Rhabdomyosarcoma	0.0244253
Upregulated core 2	Androgenetic Alopecia	0.0259552
Upregulated core 2	Adenocarcinoma of lung (disorder)	0.0259552
Upregulated core 2	Pyemia	0.0259552
Upregulated core 2	Neoplasms, Embryonal and Mixed	0.0259552
Upregulated core 2	Renal Cell Carcinoma	0.0259552
Upregulated core 2	Diabetic Asymmetric Polyneuropathy	0.0259552
Upregulated core 2	Insulin Resistance	0.0259552
Upregulated core 2	Female pattern alopecia (disorder)	0.0259552
Upregulated core 2	Cardiomyopathy, Dilated	0.0259552
Upregulated core 2	Diabetic Neuralgia	0.0259552
Upregulated core 2	Diabetic Autonomic Neuropathy	0.0259552
Upregulated core 2	Neoplasms, Germ Cell and Embryonal	0.0259552
Upregulated core 2	Asymmetric Diabetic Proximal Motor Neuropathy	0.0259552
Upregulated core 2	Unipolar Depression	0.0259552
Upregulated core 2	Diabetic Polyneuropathies	0.0259552
Upregulated core 2	Cancer, Embryonal	0.0259552
Upregulated core 2	Severe Sepsis	0.0259552
Upregulated core 2	Primary hypogonadism	0.0259552
Upregulated core 2	Hypothermia, natural	0.0259552
Upregulated core 2	Schizophreniform Disorders	0.0259552
Upregulated core 2	Diabetic Amyotrophy	0.0259552
Upregulated core 2	Lung Neoplasms	0.0259552
Upregulated core 2	Germ cell tumor	0.0259552
Upregulated core 2	Diaphragmatic Hernia	0.0259552
Upregulated core 2	Septicemia	0.0259552
Upregulated core 2	Germ Cell Cancer	0.0259552
Upregulated core 2	Embryonal Neoplasm	0.0259552
Upregulated core 2	Cancer, Embryonal and Mixed	0.0259552
Upregulated core 2	Symmetric Diabetic Proximal Motor Neuropathy	0.0259552
Upregulated core 2	Diabetic Mononeuropathy	0.0259552
Upregulated core 2	Non-Small Cell Lung Carcinoma	0.0259552
Upregulated core 2	Psychosis, Brief Reactive	0.0259552
Upregulated core 2	Catalepsy	0.0265604
Upregulated core 2	Glioma	0.0265604
Upregulated core 2	Barrett Epithelium	0.0265604
Upregulated core 2	Hepatitis	0.0265604
Upregulated core 2	Kidney Failure, Chronic	0.0265604
Upregulated core 2	Gastro-enteropancreatic neuroendocrine tumor	0.0265604
Upregulated core 2	gliosarcoma	0.0265604
Upregulated core 2	Cerebrovascular accident	0.0265604
Upregulated core 2	Carcinoma in situ of bladder	0.0265604
Upregulated core 2	Neoplasm of uncertain or unknown behavior of bladder	0.0265604
Upregulated core 2	African Burkitt's lymphoma	0.0265604
Upregulated core 2	Neurogenic Muscular Atrophy	0.0265604
Upregulated core 2	Carcinoma of Endocrine Gland	0.0265604
Upregulated core 2	Benign neoplasm of bladder	0.0265604
Upregulated core 2	Waxy flexibility	0.0265604
Upregulated core 2	Burkitt Leukemia	0.0265604
Upregulated core 2	Phyllodes Tumor	0.0273443
Upregulated core 2	Macrothrombocytopenia	0.0273443
Upregulated core 2	Malignant Cystosarcoma Phyllodes	0.0273443
Upregulated core 2	Biliary Cirrhosis, Primary, 1	0.0276282
Upregulated core 2	Secondary Biliary Cholangitis	0.0276282
Upregulated core 2	Cerebral Astrocytoma	0.0280106
Upregulated core 2	Fibrillary Astrocytoma	0.0280106
Upregulated core 2	Childhood Cerebral Astrocytoma	0.0280106
Upregulated core 2	Diffuse Astrocytoma	0.0280106
Upregulated core 2	Mixed oligoastrocytoma	0.0280106
Upregulated core 2	Juvenile Pilocytic Astrocytoma	0.0280106
Upregulated core 2	Astrocytoma	0.0280106
Upregulated core 2	Grade I Astrocytoma	0.0280106
Upregulated core 2	Subependymal Giant Cell Astrocytoma	0.0280106
Upregulated core 2	Intracranial Astrocytoma	0.0280106
Upregulated core 2	Protoplasmic astrocytoma	0.0280106
Upregulated core 2	Depressive Symptoms	0.0280106
Upregulated core 2	Gemistocytic astrocytoma	0.0280106
Upregulated core 2	Paroxysmal Nerve Pain	0.0303574
Upregulated core 2	Neuralgia, Ilioinguinal	0.0303574
Upregulated core 2	Synostotic Anterior Plagiocephaly	0.0303574
Upregulated core 2	Polyposis, Adenomatous Intestinal	0.0303574
Upregulated core 2	Cannabis Dependence	0.0303574
Upregulated core 2	Crohn Disease	0.0303574
Upregulated core 2	Chemical and Drug Induced Liver Injury	0.0303574
Upregulated core 2	Hypertrophy	0.0303574
Upregulated core 2	Blood Coagulation Disorders	0.0303574
Upregulated core 2	Neuralgia, Supraorbital	0.0303574
Upregulated core 2	Microangiopathy, Diabetic	0.0303574
Upregulated core 2	Neuralgia, Stump	0.0303574
Upregulated core 2	Urticaria	0.0303574
Upregulated core 2	Synostotic Posterior Plagiocephaly	0.0303574
Upregulated core 2	Multiple congenital anomalies	0.0303574
Upregulated core 2	Neuralgia, Iliohypogastric Nerve	0.0303574
Upregulated core 2	Cardiovascular Abnormalities	0.0303574
Upregulated core 2	Neuralgia	0.0303574
Upregulated core 2	Nerve Pain	0.0303574
Upregulated core 2	Neuralgia, Atypical	0.0303574
Upregulated core 2	Neuralgia, Perineal	0.0303574
Upregulated core 2	Familial Intestinal Polyposis	0.0303574
Upregulated core 2	Neuralgia, Vidian	0.0303574
Upregulated core 2	Radial polydactyly	0.0320382
Upregulated core 2	DNA Repair-Deficiency Disorders	0.0320382
Upregulated core 2	Ulcer	0.0320382
Upregulated core 2	Metabolic acidosis	0.0320382
Upregulated core 2	Macrocephaly	0.0320382
Upregulated core 2	Weaver syndrome	0.0320382
Upregulated core 2	Myofibrillar Myopathy	0.0320382
Upregulated core 2	POLYDACTYLY, PREAXIAL II (disorder)	0.0320382
Upregulated core 2	Congenital hemihypertrophy	0.0320382
Upregulated core 2	DYSKERATOSIS CONGENITA, AUTOSOMAL DOMINANT	0.0320382
Upregulated core 2	Adult Fanconi syndrome	0.0320382
Upregulated core 2	Megaesophagus	0.0320382
Upregulated core 2	Acidosis	0.0320382
Upregulated core 2	POLYCYSTIC LIPOMEMBRANOUS OSTEODYSPLASIA WITH SCLEROSING LEUKOENCEPHALOPATHY	0.0320382
Upregulated core 2	Lipomatosis, Multiple	0.0320382
Upregulated core 2	Medulloblastoma	0.0320382
Upregulated core 2	Carcinoma	0.0320382
Upregulated core 2	Pleomorphic Lipoma	0.0320382
Upregulated core 2	Hereditary hemochromatosis	0.0320382
Upregulated core 2	Merkel cell carcinoma	0.0320382
Upregulated core 2	Lethal tight skin contracture syndrome (disorder)	0.0320382
Upregulated core 2	Mediastinal (Thymic) Large B-Cell Lymphoma	0.0320382
Upregulated core 2	Eosinophilia-Myalgia Syndrome	0.0320382
Upregulated core 2	Aicardi-Goutieres Syndrome 2	0.0320382
Upregulated core 2	NUT midline carcinoma	0.0320382
Upregulated core 2	DIARRHEA 7, PROTEIN-LOSING ENTEROPATHY TYPE	0.0320382
Upregulated core 2	DNA Repair-Deficiency	0.0320382
Upregulated core 2	Secondary Open Angle Glaucoma	0.0320382
Upregulated core 2	Limbic encephalitis with leucine-rich glioma-inactivated 1 antibodies	0.0320382
Upregulated core 2	Mandibular Diseases	0.0320382
Upregulated core 2	FANCONI RENOTUBULAR SYNDROME 1	0.0320382
Upregulated core 2	Hyalinosis, Segmental Glomerular	0.0320382
Upregulated core 2	Female sterility	0.0320382
Upregulated core 2	Massive Hepatic Necrosis	0.0320382
Upregulated core 2	Osteosclerosis	0.0320382
Upregulated core 2	Angioendotheliomatosis	0.0320382
Upregulated core 2	Mucosa-Associated Lymphoid Tissue Lymphoma	0.0320382
Upregulated core 2	Disseminated Intravascular Coagulation	0.0320382
Upregulated core 2	Subfertility, Female	0.0320382
Upregulated core 2	Azoospermia	0.0320382
Upregulated core 2	Longitudinal deficiency of radius	0.0320382
Upregulated core 2	HIV-Associated Lipodystrophy Syndrome	0.0320382
Upregulated core 2	POLYCYSTIC LIPOMEMBRANOUS OSTEODYSPLASIA WITH SCLEROSING LEUKOENCEPHALOPATHY 1	0.0320382
Upregulated core 2	Retinal Detachment	0.0320382
Upregulated core 2	Porphyria Cutanea Tarda	0.0320382
Upregulated core 2	Progeria	0.0320382
Upregulated core 2	BRONCHIECTASIS WITH OR WITHOUT ELEVATED SWEAT CHLORIDE 1	0.0320382
Upregulated core 2	Lymphoma, Follicular	0.0320382
Upregulated core 2	Facial Dysmorphism with Multiple Malformations	0.0320382
Upregulated core 2	Female infertility	0.0320382
Upregulated core 2	VACTERL Association With Hydrocephalus	0.0320382
Upregulated core 2	Eosinophilia-Myalgia Syndrome, L-Tryptophan-Related	0.0320382
Upregulated core 2	Sterility, Postpartum	0.0320382
Upregulated core 2	Liposarcoma, Myxoid	0.0320382
Upregulated core 2	Chromosome Instability Syndromes	0.0320382
Upregulated core 2	Juvenile-Onset Still Disease	0.0320382
Upregulated core 2	Hibernoma	0.0320382
Upregulated core 2	Graves Disease	0.0320382
Upregulated core 2	Porphyria, South African type	0.0320382
Upregulated core 2	Gonadal Dysgenesis, 46,XX	0.0320382
Upregulated core 2	NONAKA MYOPATHY	0.0320382
Upregulated core 2	THYROID CANCER, NONMEDULLARY, 2	0.0320382
Upregulated core 2	Neoplasms, Experimental	0.0331307
Upregulated core 2	Psychoses, Substance-Induced	0.0340546
Upregulated core 2	Amnestic State	0.0340546
Upregulated core 2	Hysterical amnesia	0.0340546
Upregulated core 2	Astrocytosis	0.0340546
Upregulated core 2	Cardiomegaly	0.0340546
Upregulated core 2	Tactile Amnesia	0.0340546
Upregulated core 2	Gliosis	0.0340546
Upregulated core 2	Global Amnesia	0.0340546
Upregulated core 2	Dissociative Amnesia	0.0340546
Upregulated core 2	Polyarthritis, Juvenile, Rheumatoid Factor Negative	0.0340546
Upregulated core 2	Hamman-Rich Disease	0.0340546
Upregulated core 2	Juvenile psoriatic arthritis	0.0340546
Upregulated core 2	Autoimmune Chronic Hepatitis	0.0340546
Upregulated core 2	Juvenile arthritis	0.0340546
Upregulated core 2	Polyarthritis, Juvenile, Rheumatoid Factor Positive	0.0340546
Upregulated core 2	Dystonia, Diurnal	0.0340546
Upregulated core 2	Temporary Amnesia	0.0340546
Upregulated core 2	Dystonia, Limb	0.0340546
Upregulated core 2	Usual Interstitial Pneumonia	0.0340546
Upregulated core 2	Lipoidosis	0.0340546
Upregulated core 2	Apraxia of Phonation	0.0369632
Upregulated core 2	Intermittent Explosive Disorder	0.0369632
Upregulated core 2	Bare Lymphocyte Syndrome, Type I	0.0369632
Upregulated core 2	Hypopigmentation disorder	0.0369632
Upregulated core 2	Polydactyly	0.0369632
Upregulated core 2	Fibrosarcoma	0.0369632
Upregulated core 2	Celiac Disease	0.0369632
Upregulated core 2	Hepatitis, Animal	0.0369632
Upregulated core 2	Triple Negative Breast Neoplasms	0.0369632
Upregulated core 2	Retinal Neovascularization	0.0369632
Upregulated core 2	Sarcoidosis	0.0369632
Upregulated core 2	Laryngeal Squamous Cell Carcinoma	0.0369632
Upregulated core 2	Spinal Cord Diseases	0.0369632
Upregulated core 2	Childhood Acute Lymphoblastic Leukemia	0.0369632
Upregulated core 2	Cri-du-Chat Syndrome	0.0369632
Upregulated core 2	Esophageal Achalasia	0.0369632
Upregulated core 2	Autoimmune Diseases	0.0369632
Upregulated core 2	Burkitt Lymphoma	0.0369632
Upregulated core 2	Drug-induced paranoid state	0.0369632
Upregulated core 2	46, XY Disorders of Sex Development	0.0369632
Upregulated core 2	Alveolar rhabdomyosarcoma	0.0369632
Upregulated core 2	Vasculitis	0.0369632
Upregulated core 2	Lipoma	0.0369632
Upregulated core 2	Acrocallosal syndrome, Schinzel type	0.0369632
Upregulated core 2	Basal Cell Nevus Syndrome	0.0369632
Upregulated core 2	Hereditary Motor and Sensory Neuropathies	0.0369632
Upregulated core 2	Squamous cell carcinoma of the hypopharynx	0.0369632
Upregulated core 2	Disruptive, Impulse Control, and Conduct Disorders	0.0369632
Upregulated core 2	Squamous cell carcinoma of lip	0.0369632
Upregulated core 2	CCHS WITH HIRSCHSPRUNG DISEASE	0.0369632
Upregulated core 2	Male Pseudohermaphroditism	0.0369632
Upregulated core 2	Cafe-au-Lait Spots	0.0369632
Upregulated core 2	alcohol sensitivity	0.0369632
Upregulated core 2	Osteitis Deformans	0.0369632
Upregulated core 2	Epileptic encephalopathy	0.0379468
Upregulated core 2	ovarian neoplasm	0.0394652
Upregulated core 2	Acute kidney injury	0.0394652
Upregulated core 2	Mammary Neoplasms	0.0394652
Upregulated core 2	Oral Submucous Fibrosis	0.0394652
Upregulated core 2	Congenital hernia of foramen of Morgagni	0.0394652
Upregulated core 2	Bone marrow hypocellularity	0.0394652
Upregulated core 2	Dystonia, Paroxysmal	0.0394652
Upregulated core 2	Female Urogenital Diseases	0.0394652
Upregulated core 2	Cardiomyopathies	0.0394652
Upregulated core 2	Fanconi Anemia	0.0394652
Upregulated core 2	Carcinoma in situ of endometrium	0.0394652
Upregulated core 2	Tachyarrhythmia	0.0394652
Upregulated core 2	Congenital hernia of foramen of Bochdalek	0.0394652
Upregulated core 2	Omenn Syndrome	0.0394652
Upregulated core 2	Noonan Syndrome	0.0394652
Upregulated core 2	Mammary Neoplasms, Experimental	0.0394652
Upregulated core 2	Familial Idiopathic Pulmonary Fibrosis	0.0394652
Upregulated core 2	Noonan syndrome-like disorder with loose anagen hair	0.0401245
Upregulated core 2	Osteoarthritis of hip	0.0401245
Upregulated core 2	Myocardial Reperfusion Injury	0.0401245
Upregulated core 2	Microsatellite Instability	0.0431543
Upregulated core 2	Replication Error Phenotype	0.0431543
Upregulated core 2	Alcohol withdrawal syndrome	0.0435743
Upregulated core 2	Congenital diaphragmatic hernia	0.046348
Upregulated core 2	Congestive heart failure	0.046348
Upregulated core 2	Heart failure	0.046348
Upregulated core 2	46, XX Testicular Disorders of Sex Development	0.0469992
Upregulated core 2	Idiopathic bronchiectasis	0.0469992
Upregulated core 2	Narcolepsy-Cataplexy Syndrome	0.0469992
Upregulated core 2	Paraparesis, Spastic	0.0469992
Upregulated core 2	Clear Cell Sarcoma of Soft Tissue	0.0469992
Upregulated core 2	Squamous cell carcinoma of oropharynx	0.0469992
Upregulated core 2	Oropharyngeal Neoplasms	0.0469992
Upregulated core 2	Idiopathic achalasia of esophagus	0.0469992
Upregulated core 2	Hemangioma	0.0469992
Upregulated core 2	Adult Acute Lymphocytic Leukemia	0.0469992
Upregulated core 2	Liposarcoma, Pleomorphic	0.0469992
Upregulated core 2	Acute recurrent pancreatitis	0.0469992
Upregulated core 2	Familial schizencephaly	0.0469992
Upregulated core 2	De Toni-Debre-Fanconi Syndrome	0.0469992
Upregulated core 2	Cystic Fibrosis	0.0469992
Upregulated core 2	Amyloidosis, familial visceral	0.0469992
Upregulated core 2	Autosomal Dominant Hereditary Pancreatitis	0.0469992
Upregulated core 2	Chorioangioma	0.0469992
Upregulated core 2	Cone-Rod Dystrophies	0.0469992
Upregulated core 2	Oropharyngeal Carcinoma	0.0469992
Upregulated core 2	Angioma	0.0469992
Upregulated core 2	Histiocytoid hemangioma	0.0469992
Upregulated core 2	Hemangioma, Intramuscular	0.0469992
Upregulated core 2	XX males	0.0469992
Upregulated core 2	Malignant Peripheral Nerve Sheath Tumor	0.0469992
Upregulated core 2	Craniofacial Abnormalities	0.0469992
Upregulated core 2	Dyslipoproteinemias	0.0496897
Upregulated core 2	Chronic Lung Injury	0.0496897
Upregulated core 2	Psychoses, Drug	0.0496897
Upregulated core 2	Dyslipidemias	0.0496897
Upregulated core 2	Infiltrating duct carcinoma of female breast	0.0496897
Upregulated core 2	Intellectual Disability	0.0496897
Upregulated core 2	Inflammation	0.0496897
Upregulated core 2	Lung Injury	0.0496897
Downregulated core	Liver carcinoma	5.05895e-12
Downregulated core	Neoplasms, Embryonal and Mixed	2.51173e-11
Downregulated core	Colorectal Carcinoma	2.51173e-11
Downregulated core	Neoplasms, Germ Cell and Embryonal	2.51173e-11
Downregulated core	EAR, PATELLA, SHORT STATURE SYNDROME	2.51173e-11
Downregulated core	Cancer, Embryonal	2.51173e-11
Downregulated core	Autosome Abnormalities	2.51173e-11
Downregulated core	Carcinoma, Small Cell	2.51173e-11
Downregulated core	Germ cell tumor	2.51173e-11
Downregulated core	Chromosome Aberrations	2.51173e-11
Downregulated core	Germ Cell Cancer	2.51173e-11
Downregulated core	Embryonal Neoplasm	2.51173e-11
Downregulated core	Cancer, Embryonal and Mixed	2.51173e-11
Downregulated core	Chromosomal Instability	4.1066e-11
Downregulated core	Neoplasms, Experimental	8.65466e-11
Downregulated core	Colorectal Neoplasms	1.05512e-10
Downregulated core	Lymphoma, Small Noncleaved-Cell	1.1851e-10
Downregulated core	Aneuploidy	1.65517e-10
Downregulated core	Cancer of Head	1.70997e-10
Downregulated core	Head Neoplasms	1.70997e-10
Downregulated core	Upper Aerodigestive Tract Neoplasms	1.70997e-10
Downregulated core	ovarian neoplasm	1.75391e-10
Downregulated core	Carcinoma in situ of endometrium	1.75391e-10
Downregulated core	Seckel syndrome	1.88262e-10
Downregulated core	Neural crest tumor	1.88262e-10
Downregulated core	Hyalinosis, Segmental Glomerular	2.17312e-10
Downregulated core	Cancer of Neck	2.17312e-10
Downregulated core	Neck Neoplasms	2.17312e-10
Downregulated core	Malignant neoplasm of ovary	2.17312e-10
Downregulated core	Mouth Diseases	2.62364e-10
Downregulated core	Warburton Anyane Yeboa syndrome	3.23314e-10
Downregulated core	Neoplasm of uncertain or unknown behavior of ovary	3.52429e-10
Downregulated core	Low Grade Lymphoma (neoplasm)	3.61385e-10
Downregulated core	Diffuse Mixed-Cell Lymphoma	3.61385e-10
Downregulated core	Lymphoma, Mixed-Cell	3.61385e-10
Downregulated core	High Grade Lymphoma (neoplasm)	3.61385e-10
Downregulated core	Lymphoma, Undifferentiated	3.61385e-10
Downregulated core	Lymphoma, Intermediate-Grade	3.61385e-10
Downregulated core	Sclerocystic Ovaries	3.61385e-10
Downregulated core	Reticulosarcoma	3.61385e-10
Downregulated core	Lymphoma, Diffuse	3.61385e-10
Downregulated core	Adult only	3.80514e-10
Downregulated core	Spinal Cord Myelodysplasia	4.93617e-10
Downregulated core	Tethered Cord Syndrome	4.93617e-10
Downregulated core	Exencephaly	4.93617e-10
Downregulated core	Prostatic Neoplasms, Castration-Resistant	4.93617e-10
Downregulated core	Malignant neoplasm of urinary bladder	4.93617e-10
Downregulated core	Acrania	4.93617e-10
Downregulated core	Bladder Neoplasm	4.93617e-10
Downregulated core	Iniencephaly	4.93617e-10
Downregulated core	Neurenteric Cyst	4.93617e-10
Downregulated core	Diastematomyelia	4.93617e-10
Downregulated core	Prostatic Cancer, Castration-Resistant	4.93617e-10
Downregulated core	Hepatoblastoma	5.54011e-10
Downregulated core	Severe Congenital Microcephaly	5.54011e-10
Downregulated core	Malignant neoplasm of tongue	5.54011e-10
Downregulated core	Lymphoma, Large-Cell, Follicular	5.54011e-10
Downregulated core	Lymphoma, Follicular, Grade 3	5.54011e-10
Downregulated core	Lymphoma, Follicular, Grade 2	5.54011e-10
Downregulated core	Tongue Neoplasms	5.54011e-10
Downregulated core	Neoplasm Recurrence, Local	5.54011e-10
Downregulated core	Lymphoma, Follicular, Grade 1	5.54011e-10
Downregulated core	Craniorachischisis	5.54011e-10
Downregulated core	Lymphoma, Mixed-Cell, Follicular	5.54011e-10
Downregulated core	Endometrial Carcinoma	5.54011e-10
Downregulated core	Rectal Neoplasms	8.34803e-10
Downregulated core	Breast Carcinoma	8.55326e-10
Downregulated core	Microlissencephaly	8.76456e-10
Downregulated core	Drug-induced paranoid state	1.22745e-09
Downregulated core	Mammary Neoplasms	1.23146e-09
Downregulated core	Disease Exacerbation	1.23146e-09
Downregulated core	Prelingual Deafness	1.23146e-09
Downregulated core	Bilateral Deafness	1.23146e-09
Downregulated core	Deafness, Acquired	1.23146e-09
Downregulated core	Deaf Mutism	1.23146e-09
Downregulated core	Complete Hearing Loss	1.23146e-09
Downregulated core	Hearing Loss, Extreme	1.23146e-09
Downregulated core	Breast adenocarcinoma	1.23146e-09
Downregulated core	Brain Tumor, Primary	1.44355e-09
Downregulated core	Benign neoplasm of brain, unspecified	1.44355e-09
Downregulated core	Primary malignant neoplasm of brain	1.44355e-09
Downregulated core	Recurrent Brain Neoplasm	1.44355e-09
Downregulated core	Malignant neoplasm of prostate	1.58213e-09
Downregulated core	Embryonal Rhabdomyosarcoma	1.58213e-09
Downregulated core	Malignant neoplasm of salivary gland	1.85267e-09
Downregulated core	Brain Diseases	1.87594e-09
Downregulated core	Encephalopathies	1.87847e-09
Downregulated core	Salivary Gland Neoplasms	2.19142e-09
Downregulated core	Osteosarcoma	2.19142e-09
Downregulated core	PROSTATE CANCER, HEREDITARY, 1	2.83729e-09
Downregulated core	Malignant neoplasm of breast	2.9847e-09
Downregulated core	Leukemia, Monocytic, Chronic	4.61726e-09
Downregulated core	Myeloid Leukemia	4.61726e-09
Downregulated core	Fanconi Anemia	4.61726e-09
Downregulated core	Acute erythroleukemia - M6a subtype	4.68155e-09
Downregulated core	Hereditary Nonpolyposis Colorectal Cancer	4.68155e-09
Downregulated core	L2 Acute Lymphoblastic Leukemia	4.68155e-09
Downregulated core	Acute myeloid leukemia FAB-M6	4.68155e-09
Downregulated core	Congenital small ears	4.68155e-09
Downregulated core	Acute erythroleukemia - M6b subtype	4.68155e-09
Downregulated core	Acute erythroleukemia	4.68155e-09
Downregulated core	Adult T-Cell Lymphoma/Leukemia	4.97558e-09
Downregulated core	Enzymopathy	4.99404e-09
Downregulated core	Neoplasms	5.72466e-09
Downregulated core	Neoplasm of uncertain or unknown behavior of stomach	6.03353e-09
Downregulated core	Carcinoma in situ of bladder	6.03353e-09
Downregulated core	Neoplasm of uncertain or unknown behavior of bladder	6.03353e-09
Downregulated core	Benign neoplasm of bladder	6.03353e-09
Downregulated core	Benign neoplasm of stomach	6.03353e-09
Downregulated core	Carcinoma in situ of stomach	6.03353e-09
Downregulated core	Pigmented Basal Cell Carcinoma	7.20642e-09
Downregulated core	Alcohol Use Disorder	7.22093e-09
Downregulated core	Stomach Neoplasms	1.66137e-08
Downregulated core	Benign tumor of pancreas	1.66137e-08
Downregulated core	Malignant neoplasm of pancreas	1.68049e-08
Downregulated core	Microsatellite Instability	1.85092e-08
Downregulated core	Chromosome Breakage	1.85092e-08
Downregulated core	Chromosome Breaks	1.85092e-08
Downregulated core	Replication Error Phenotype	1.85092e-08
Downregulated core	Pancreatic Neoplasm	2.2159e-08
Downregulated core	Glioma	2.24928e-08
Downregulated core	Autoinflammatory disorder	2.31869e-08
Downregulated core	Acute monocytic leukemia	2.35075e-08
Downregulated core	nervous system disorder	2.67401e-08
Downregulated core	Multiple congenital anomalies	2.83036e-08
Downregulated core	familial non-medullary thyroid cancer	3.08326e-08
Downregulated core	Carcinoma of lung	3.10775e-08
Downregulated core	Pancreatic carcinoma, familial	3.10775e-08
Downregulated core	Chronic Lymphocytic Leukemia	3.10775e-08
Downregulated core	Lymphoma	3.10775e-08
Downregulated core	Growth Disorders	3.20575e-08
Downregulated core	Primary microcephaly	3.49626e-08
Downregulated core	Ovarian Failure, Premature	3.49626e-08
Downregulated core	Nephroblastoma	3.86091e-08
Downregulated core	Cancer of Urinary Tract	3.8868e-08
Downregulated core	Leukemia, Megakaryoblastic, of Down Syndrome	3.8868e-08
Downregulated core	Small Lymphocytic Lymphoma	3.8868e-08
Downregulated core	Urologic Neoplasms	3.8868e-08
Downregulated core	Copper-Overload Cirrhosis	4.90106e-08
Downregulated core	Adrenal Cancer	4.90106e-08
Downregulated core	Adrenal Gland Neoplasms	4.90106e-08
Downregulated core	Polyploidy	4.90106e-08
Downregulated core	Hereditary Nonpolyposis Colorectal Neoplasms	5.46919e-08
Downregulated core	Ovarian Carcinoma	5.46919e-08
Downregulated core	Lynch Syndrome	5.46919e-08
Downregulated core	Hereditary non-polyposis colorectal cancer syndrome	5.46919e-08
Downregulated core	Malignant tumor of colon	5.4913e-08
Downregulated core	Micronuclei, Chromosome-Defective	5.62164e-08
Downregulated core	Micronuclei, Genotoxicant-Induced	5.62164e-08
Downregulated core	Uveoretinal Coloboma	5.66265e-08
Downregulated core	Hereditary Breast and Ovarian Cancer Syndrome	6.64844e-08
Downregulated core	Lung Neoplasms	6.64995e-08
Downregulated core	Chromosomal mosaicism due to mitotic instability	1.01167e-07
Downregulated core	Metastatic melanoma	1.01167e-07
Downregulated core	Mosaic variegated aneuploidy syndrome 1	1.01167e-07
Downregulated core	Malignant Neoplasms	1.06898e-07
Downregulated core	Contact hypersensitivity	1.26586e-07
Downregulated core	Contact Dermatitis	1.26586e-07
Downregulated core	Other restrictive cardiomyopathy	1.38428e-07
Downregulated core	Intestinal Cancer	1.49219e-07
Downregulated core	Intestinal Neoplasms	1.49219e-07
Downregulated core	Carcinoma of Male Breast	1.54455e-07
Downregulated core	Breast Neoplasms, Male	1.54455e-07
Downregulated core	Turcot syndrome (disorder)	1.54455e-07
Downregulated core	Malignant neoplasm of liver	1.57422e-07
Downregulated core	Liver neoplasms	1.57422e-07
Downregulated core	Ovarian Mucinous Adenocarcinoma	1.62718e-07
Downregulated core	Bone marrow hypocellularity	1.74353e-07
Downregulated core	Mammary Neoplasms, Experimental	1.74353e-07
Downregulated core	Carcinoma of Endocrine Gland	2.32541e-07
Downregulated core	Squamous cell carcinoma	2.5282e-07
Downregulated core	MENTAL RETARDATION, AUTOSOMAL DOMINANT 40	2.5282e-07
Downregulated core	Abnormality of radial ray	3.08152e-07
Downregulated core	leukemia	3.28973e-07
Downregulated core	Medulloblastoma	3.28973e-07
Downregulated core	B-Cell Lymphomas	3.28973e-07
Downregulated core	Prostate cancer, familial	3.29468e-07
Downregulated core	Jaw Abnormalities	3.29468e-07
Downregulated core	Adult Diffuse Large B-Cell Lymphoma	3.29468e-07
Downregulated core	Granulomatous Slack Skin	3.96148e-07
Downregulated core	Pleoconial Myopathies	4.17024e-07
Downregulated core	Thyroid Dysgenesis	4.17024e-07
Downregulated core	Acute lymphocytic leukemia	4.17024e-07
Downregulated core	Luft Disease	4.17024e-07
Downregulated core	Liver Neoplasms, Experimental	4.17024e-07
Downregulated core	Colonic Neoplasms	4.17024e-07
Downregulated core	Megaconial Myopathies	4.17024e-07
Downregulated core	Prostatic Intraepithelial Neoplasias	4.2288e-07
Downregulated core	Sjogren's Syndrome	4.79408e-07
Downregulated core	melanoma	5.47421e-07
Downregulated core	Leukemia, Myelocytic, Acute	5.48096e-07
Downregulated core	Mycoplasma-Induced Stevens-Johnson Syndrome	5.59615e-07
Downregulated core	Drug-Induced Stevens Johnson Syndrome	5.59615e-07
Downregulated core	Stevens-Johnson Syndrome Toxic Epidermal Necrolysis Spectrum	5.59615e-07
Downregulated core	Chronic active hepatitis	6.04578e-07
Downregulated core	Chronic Persistent Hepatitis	6.04578e-07
Downregulated core	Hepatitis, Chronic	6.04578e-07
Downregulated core	Lymphoma, T-Cell, Cutaneous	6.04578e-07
Downregulated core	Cryptogenic Chronic Hepatitis	6.04578e-07
Downregulated core	Renal Cell Carcinoma	6.32522e-07
Downregulated core	Primary hypogonadism	6.32522e-07
Downregulated core	Peripheral T-Cell Lymphoma	6.62934e-07
Downregulated core	Liver Diseases, Parasitic	6.62934e-07
Downregulated core	gliosarcoma	6.86508e-07
Downregulated core	Synovitis, Acne, Pustulosis, Hyperostosis, and Osteitis Syndrome	7.45687e-07
Downregulated core	Mesenchymal Chondrosarcoma	7.45687e-07
Downregulated core	Cutaneous Melanoma	7.49591e-07
Downregulated core	Neoplasm Metastasis	7.49591e-07
Downregulated core	Torre-Muir syndrome	7.91674e-07
Downregulated core	Small cell carcinoma of lung	7.91674e-07
Downregulated core	Chloracne	8.09975e-07
Downregulated core	Hypertrophic obstructive cardiomyopathy	9.70979e-07
Downregulated core	Thyroid carcinoma	1.04749e-06
Downregulated core	Solid Neoplasm	1.04749e-06
Downregulated core	Benign Neoplasm	1.07678e-06
Downregulated core	Familial Atypical Mole Melanoma Syndrome	1.16233e-06
Downregulated core	Ductal Carcinoma	1.16233e-06
Downregulated core	Bilateral Wilms Tumor	1.16656e-06
Downregulated core	Adenocarcinoma Of Esophagus	1.37034e-06
Downregulated core	Squamous cell carcinoma of oropharynx	1.50091e-06
Downregulated core	Lymphoma, Non-Hodgkin	1.50091e-06
Downregulated core	Muscle Tone Atonic	1.50091e-06
Downregulated core	Squamous cell carcinoma of esophagus	1.50091e-06
Downregulated core	Lynch syndrome I (site-specific colonic cancer)	1.50091e-06
Downregulated core	Carcinoma in situ of uterine cervix	1.50091e-06
Downregulated core	Neonatal Hypotonia	1.50091e-06
Downregulated core	Brain Neoplasms	1.50091e-06
Downregulated core	Autosomal Recessive Primary Microcephaly	1.50091e-06
Downregulated core	Malignant Squamous Cell Neoplasm	1.50091e-06
Downregulated core	Floppy Muscles	1.50091e-06
Downregulated core	Unilateral Hypotonia	1.50091e-06
Downregulated core	Flaccid Muscle Tone	1.50091e-06
Downregulated core	Squamous cell carcinoma of the head and neck	1.50091e-06
Downregulated core	Pancreatic carcinoma	1.50091e-06
Downregulated core	Squamous Cell Neoplasms	1.50091e-06
Downregulated core	Keratosis Blennorrhagica	1.60731e-06
Downregulated core	Carcinoma, Basal Cell	1.60731e-06
Downregulated core	Keratosis	1.60731e-06
Downregulated core	Thymoma	1.60731e-06
Downregulated core	Keratoma	1.60731e-06
Downregulated core	Acidosis, Lactic	1.60731e-06
Downregulated core	Hemangiosarcoma	1.60731e-06
Downregulated core	Neuroblastoma	1.62854e-06
Downregulated core	Nasopharyngeal Neoplasms	1.62854e-06
Downregulated core	Adult Hepatocellular Carcinoma	1.62854e-06
Downregulated core	Malignant neoplasm of esophagus	1.62854e-06
Downregulated core	Androgenetic Alopecia	1.69517e-06
Downregulated core	Female pattern alopecia (disorder)	1.69517e-06
Downregulated core	Epileptic encephalopathy	1.73834e-06
Downregulated core	Clinically Isolated Syndrome, CNS Demyelinating	1.77607e-06
Downregulated core	Demyelination	1.77607e-06
Downregulated core	Malignant neoplasm of stomach	1.87544e-06
Downregulated core	Male sterility	1.96624e-06
Downregulated core	Subfertility, Male	1.96624e-06
Downregulated core	Mental deficiency	1.9724e-06
Downregulated core	Profound Mental Retardation	1.9724e-06
Downregulated core	Mental Retardation, Psychosocial	1.9724e-06
Downregulated core	Head and Neck Carcinoma	2.11724e-06
Downregulated core	gallbladder neoplasm	2.11724e-06
Downregulated core	Malignant neoplasm of gallbladder	2.11724e-06
Downregulated core	Mammary Carcinoma, Animal	2.22065e-06
Downregulated core	Animal Mammary Neoplasms	2.22065e-06
Downregulated core	Hypoplastic anemia	2.34778e-06
Downregulated core	Intestinal Diseases	2.34778e-06
Downregulated core	Malignant neoplasm of testis	2.34778e-06
Downregulated core	Poisoning by fluorouracil	2.43454e-06
Downregulated core	Digestive System Neoplasms	2.43454e-06
Downregulated core	Cancer of Digestive System	2.43454e-06
Downregulated core	Undifferentiated carcinoma	2.43454e-06
Downregulated core	Carcinomatosis	2.43454e-06
Downregulated core	Anaplastic carcinoma	2.43454e-06
Downregulated core	Carcinoma, Spindle-Cell	2.43454e-06
Downregulated core	Internal Carotid Artery Diseases	2.74996e-06
Downregulated core	Prenatal Exposure Delayed Effects	2.74996e-06
Downregulated core	Carotid Atherosclerosis	2.74996e-06
Downregulated core	Arterial Diseases, Common Carotid	2.74996e-06
Downregulated core	External Carotid Artery Diseases	2.74996e-06
Downregulated core	Esophageal Neoplasms	2.74996e-06
Downregulated core	Carotid Artery Diseases	2.74996e-06
Downregulated core	GLIOMA SUSCEPTIBILITY 1	2.82928e-06
Downregulated core	Adenocarcinoma of large intestine	2.82928e-06
Downregulated core	Penile Neoplasms	2.82928e-06
Downregulated core	Malignant neoplasm of penis	2.82928e-06
Downregulated core	Malignant tumor of cervix	2.82928e-06
Downregulated core	Cholangiocarcinoma	2.82928e-06
Downregulated core	Carcinoid tumor of intestine	2.82928e-06
Downregulated core	Female sterility	3.02836e-06
Downregulated core	Subfertility, Female	3.02836e-06
Downregulated core	Female infertility	3.02836e-06
Downregulated core	Sterility, Postpartum	3.02836e-06
Downregulated core	Developmental regression	3.12346e-06
Downregulated core	Tumor of Rete Testis	3.12346e-06
Downregulated core	MYELODYSPLASTIC SYNDROME	3.20801e-06
Downregulated core	Pathological accumulation of air in tissues	3.20801e-06
Downregulated core	Pneumoconiosis	3.20801e-06
Downregulated core	Bagassosis	3.20801e-06
Downregulated core	Arsenic Encephalopathy	3.43481e-06
Downregulated core	Arsenic Poisoning, Inorganic	3.43481e-06
Downregulated core	Nervous System, Organic Arsenic Poisoning	3.43481e-06
Downregulated core	Arsenic Induced Polyneuropathy	3.43481e-06
Downregulated core	Arsenic Poisoning	3.43481e-06
Downregulated core	Li-Fraumeni Syndrome	3.89458e-06
Downregulated core	Spongioblastoma	3.99113e-06
Downregulated core	Pituitary Neoplasms	3.99113e-06
Downregulated core	Ependymoblastoma	3.99113e-06
Downregulated core	Testicular Neoplasms	3.99113e-06
Downregulated core	Medulloepithelioma	3.99113e-06
Downregulated core	Cerebral Primitive Neuroectodermal Tumor	3.99113e-06
Downregulated core	Pseudopelade	4.09432e-06
Downregulated core	Prostatic Neoplasms	4.28036e-06
Downregulated core	Immunologic Deficiency Syndromes	4.94769e-06
Downregulated core	Lymphopenia	5.3273e-06
Downregulated core	Helicobacter Infections	5.3273e-06
Downregulated core	Muscle hypotonia	6.30061e-06
Downregulated core	Lymphoma, Lymphocytic, Intermediate	7.10435e-06
Downregulated core	Pituitary carcinoma	7.16548e-06
Downregulated core	HOYERAAL-HREIDARSSON SYNDROME	7.16548e-06
Downregulated core	Hereditary, Type VII, Motor and Sensory Neuropathy	7.16548e-06
Downregulated core	Fibroid Tumor	7.16548e-06
Downregulated core	Genomic Instability	7.16548e-06
Downregulated core	Carcinoma, Neuroendocrine	8.58139e-06
Downregulated core	Papilloma, Squamous Cell	8.58139e-06
Downregulated core	Papillomatosis	8.58139e-06
Downregulated core	Mammary Neoplasms, Human	8.82984e-06
Downregulated core	Malignant Glioma	8.82984e-06
Downregulated core	Mammary Carcinoma, Human	8.82984e-06
Downregulated core	Genitourinary Neoplasms	8.82984e-06
Downregulated core	Genitourinary Cancer	8.82984e-06
Downregulated core	Birth Weight	8.82984e-06
Downregulated core	Cerebellar Dysmetria	8.82984e-06
Downregulated core	Adrenocortical carcinoma	8.82984e-06
Downregulated core	Adiadochokinesis	8.82984e-06
Downregulated core	Hypermetria (finding)	8.82984e-06
Downregulated core	Generalized hypotonia	8.82984e-06
Downregulated core	Malignant neoplasm of adrenal cortex	8.82984e-06
Downregulated core	Mouth Neoplasms	8.82984e-06
Downregulated core	Cornelia De Lange Syndrome	8.82984e-06
Downregulated core	Kearns-Sayre syndrome	8.82984e-06
Downregulated core	Cerebellar Hemiataxia	8.82984e-06
Downregulated core	Hyperplasia	8.86175e-06
Downregulated core	Colon Carcinoma	9.24267e-06
Downregulated core	Dyskeratosis Congenita	9.24267e-06
Downregulated core	Precursor Cell Lymphoblastic Leukemia Lymphoma	9.53165e-06
Downregulated core	PULMONARY HYPERTENSION, PRIMARY, DEXFENFLURAMINE-ASSOCIATED	1.22951e-05
Downregulated core	Melanoma, Harding-Passey	1.22951e-05
Downregulated core	Pulmonary Hypertension, Primary, Fenfluramine-Associated	1.22951e-05
Downregulated core	Frontotemporal dementia	1.22951e-05
Downregulated core	Melanoma, B16	1.22951e-05
Downregulated core	Melanoma, Cloudman S91	1.22951e-05
Downregulated core	Pulmonary Hypertension, Primary, 1, With Hereditary Hemorrhagic Telangiectasia	1.22951e-05
Downregulated core	Melanoma, Experimental	1.22951e-05
Downregulated core	Marijuana Abuse	1.39629e-05
Downregulated core	Lymphatic Metastasis	1.40511e-05
Downregulated core	Arterial Fatty Streak	1.49397e-05
Downregulated core	Fibroatheroma	1.49397e-05
Downregulated core	Plaque, Atherosclerotic	1.49397e-05
Downregulated core	Atheroma	1.49397e-05
Downregulated core	Stomach Carcinoma	1.55628e-05
Downregulated core	Diffuse Large B-Cell Lymphoma	1.55628e-05
Downregulated core	Aplastic Anemia	1.62706e-05
Downregulated core	Recurrent respiratory infections	1.62706e-05
Downregulated core	Microcephaly with Chorioretinopathy, Autosomal Recessive	1.62706e-05
Downregulated core	Dermatitis	1.65238e-05
Downregulated core	Polyposis, Adenomatous Intestinal	1.65238e-05
Downregulated core	Hypertrophy	1.65238e-05
Downregulated core	Familial Intestinal Polyposis	1.65238e-05
Downregulated core	Large cell carcinoma of lung	2.0037e-05
Downregulated core	Akinetic-Rigid Variant of Huntington Disease	2.11961e-05
Downregulated core	Huntington Disease, Late Onset	2.11961e-05
Downregulated core	Acute Promyelocytic Leukemia	2.21898e-05
Downregulated core	Mesencephalic Neoplasms	2.21898e-05
Downregulated core	Brain Stem Neoplasms	2.21898e-05
Downregulated core	Liposarcoma, Pleomorphic	2.21898e-05
Downregulated core	Bulbospinal Neuronopathy	2.21898e-05
Downregulated core	Medullary Neoplasms	2.21898e-05
Downregulated core	Motor Skills Disorders	2.21898e-05
Downregulated core	Pontine Tumors	2.21898e-05
Downregulated core	Developmental Coordination Disorder	2.21898e-05
Downregulated core	Lymphoid leukemia	2.21898e-05
Downregulated core	Brain Stem Neoplasms, Primary	2.21898e-05
Downregulated core	AUTISM, SUSCEPTIBILITY TO, 15	2.21898e-05
Downregulated core	Premature aging syndrome	2.21898e-05
Downregulated core	Alcoholic Intoxication	2.26914e-05
Downregulated core	Infiltrating duct carcinoma of female breast	2.33537e-05
Downregulated core	Precursor B-cell lymphoblastic leukemia	2.43622e-05
Downregulated core	Amyotrophic Lateral Sclerosis With Dementia	2.71025e-05
Downregulated core	Immunodeficiency syndrome, variable	2.71349e-05
Downregulated core	Alcohol withdrawal syndrome	2.77538e-05
Downregulated core	HIV Coinfection	2.77538e-05
Downregulated core	Rhabdomyosarcoma	2.91048e-05
Downregulated core	Childhood Acute Lymphoblastic Leukemia	2.91048e-05
Downregulated core	Adenocarcinoma of lung (disorder)	2.93397e-05
Downregulated core	Kyphosis deformity of spine	3.00216e-05
Downregulated core	Intestinal Polyps	3.00216e-05
Downregulated core	Leukemia, T-Cell	3.00216e-05
Downregulated core	Atypical Endometrial Hyperplasia	3.00216e-05
Downregulated core	Endometrial Hyperplasia	3.00216e-05
Downregulated core	Simple Endometrial Hyperplasia	3.00216e-05
Downregulated core	Abnormality of vision	3.00216e-05
Downregulated core	Complex Endometrial Hyperplasia	3.00216e-05
Downregulated core	Vitamin A Deficiency	3.00216e-05
Downregulated core	Omenn Syndrome	3.00216e-05
Downregulated core	Neoplasms, Therapy-Associated	3.2341e-05
Downregulated core	Abnormal corpus callosum morphology	3.2341e-05
Downregulated core	Cholangitis, Sclerosing	3.2341e-05
Downregulated core	Biliary Tract Neoplasm	3.2341e-05
Downregulated core	Neoplasms, Second Primary	3.2341e-05
Downregulated core	Treatment related secondary malignancy	3.2341e-05
Downregulated core	Lens Opacities	3.3938e-05
Downregulated core	Pseudoaphakia	3.3938e-05
Downregulated core	Gastric Adenocarcinoma	4.01993e-05
Downregulated core	Adenoma, Trabecular	4.01993e-05
Downregulated core	Adenoma, Monomorphic	4.01993e-05
Downregulated core	Occupational Diseases	4.01993e-05
Downregulated core	Papillary adenoma	4.01993e-05
Downregulated core	Adenoma, Microcystic	4.01993e-05
Downregulated core	Adenoma, Basal Cell	4.01993e-05
Downregulated core	Follicular adenoma	4.01993e-05
Downregulated core	Adenoma	4.01993e-05
Downregulated core	Stomatitis	4.05783e-05
Downregulated core	Hemangioma	4.05783e-05
Downregulated core	Adult-onset chronic progressive external ophthalmoplegia with mitochondrial myopathy	4.05783e-05
Downregulated core	Malignant neoplasm of cecum	4.05783e-05
Downregulated core	Abnormality of head or neck	4.05783e-05
Downregulated core	Aplastic anemia, idiopathic	4.05783e-05
Downregulated core	Adrenal Cortical Adenoma	4.05783e-05
Downregulated core	Malignant lymphoma - lymphocytic, intermediate differentiation	4.05783e-05
Downregulated core	Bowen's Disease	4.05783e-05
Downregulated core	Oral Mucositis	4.05783e-05
Downregulated core	Feeding difficulties	4.05783e-05
Downregulated core	Chorioangioma	4.05783e-05
Downregulated core	Scleroderma	4.05783e-05
Downregulated core	Angioma	4.05783e-05
Downregulated core	Histiocytoid hemangioma	4.05783e-05
Downregulated core	Hemangioma, Intramuscular	4.05783e-05
Downregulated core	Cecal Neoplasms	4.05783e-05
Downregulated core	Inguinal Cryptorchidism	4.67479e-05
Downregulated core	Abdominal Cryptorchidism	4.67479e-05
Downregulated core	Familial Dementia	4.67479e-05
Downregulated core	Unilateral Cryptorchidism	4.67479e-05
Downregulated core	Multiple Myeloma	4.67479e-05
Downregulated core	Primary Progressive Nonfluent Aphasia	4.67479e-05
Downregulated core	Bilateral Cryptorchidism	4.67479e-05
Downregulated core	Senile Paranoid Dementia	4.67479e-05
Downregulated core	Conventional (Clear Cell) Renal Cell Carcinoma	4.71402e-05
Downregulated core	Chronic schizophrenia	4.71402e-05
Downregulated core	Cannabis-Related Disorder	4.71402e-05
Downregulated core	Carcinogenesis	4.71402e-05
Downregulated core	Situs Inversus	4.71402e-05
Downregulated core	Behavioral variant of frontotemporal dementia	4.71402e-05
Downregulated core	Hashish Abuse	4.71402e-05
Downregulated core	Glioblastoma	4.71402e-05
Downregulated core	Burkitt Lymphoma	4.71402e-05
Downregulated core	Cannabis Abuse	4.71402e-05
Downregulated core	Pena Shokeir syndrome Type 2	4.71402e-05
Downregulated core	Oligospermia	4.71402e-05
Downregulated core	Hyperimmunoglobulin M syndrome	4.71402e-05
Downregulated core	CAMFAK syndrome	4.71402e-05
Downregulated core	Skin Abnormalities	4.98741e-05
Downregulated core	Dissection of aorta	5.50959e-05
Downregulated core	Post-Traumatic Hydrocephalus	5.50959e-05
Downregulated core	Nerve Sheath Tumors	5.50959e-05
Downregulated core	Fetal Cerebral Ventriculomegaly	5.50959e-05
Downregulated core	Loeys-Dietz Syndrome	5.50959e-05
Downregulated core	Myxopapillary ependymoma	5.50959e-05
Downregulated core	Congenital Fiber Type Disproportion	5.50959e-05
Downregulated core	Hydrocephalus Ex-Vacuo	5.50959e-05
Downregulated core	Perineurioma	5.50959e-05
Downregulated core	Clear cell sarcoma of kidney	5.50959e-05
Downregulated core	AICARDI-GOUTIERES SYNDROME	5.50959e-05
Downregulated core	Cellular Ependymoma	5.50959e-05
Downregulated core	Anaplastic Ependymoma	5.50959e-05
Downregulated core	Cerebellar Diseases	5.50959e-05
Downregulated core	Papillary ependymoma	5.50959e-05
Downregulated core	Endometriosis	5.50959e-05
Downregulated core	Aneurysm, Dissecting	5.50959e-05
Downregulated core	Obstructive Hydrocephalus	5.50959e-05
Downregulated core	Communicating Hydrocephalus	5.50959e-05
Downregulated core	Dissection, Blood Vessel	5.50959e-05
Downregulated core	Dementia	5.50959e-05
Downregulated core	Peripheral Nerve Sheath Neoplasm	5.50959e-05
Downregulated core	Cardio-facio-cutaneous syndrome	5.50959e-05
Downregulated core	Chronic Airflow Obstruction	5.61723e-05
Downregulated core	Adenocarcinoma	5.90638e-05
Downregulated core	Visceral myopathy familial external ophthalmoplegia	5.90638e-05
Downregulated core	Chromosome 17 deletion	5.90638e-05
Downregulated core	Aortic valve calcification	5.90638e-05
Downregulated core	Vulvar Lichen Sclerosus	5.90638e-05
[truncated: 7,538 more rows]
