# Supplementary material for: Maternal hyperglycemia induces alterations in hepatic amino acid, glucose and lipid metabolism of neonatal offspring: Multi-omics insights from a diabetic pig model
Source: Mol Metab. 2023 Jul 4;75:101768. doi: 10.1016/j.molmet.2023.101768 (PMC10372374; doi:10.1016/j.molmet.2023.101768)
Supplement: Multimedia component 5 [file mmc5.xlsx]

## Sheet: Suppl table 4A
Supplementary Table 4A: Results of the metabolomics measurements (shown as pmol/mg) from the offspring's liver
Metabolite	Class	D13_m_d3_PNG	D14_f_d3_PNG	D18_f_d3_PNG	D19_f_d3_PNG	D20_f_d3_PNG	D21_m_d3_PNG	D22_f_d3_PNG	D23_m_d3_PNG	D28_f_d3_PNG	D29_m_d3_PNG	D1_f_d3_PHG	D32_f_d3_PHG	D36_f_d3_PHG	D37_f_d3_PHG	D38_m_d3_PHG	D42_m_d3_PHG	D44_m_d3_PHG	D45_m_d3_PHG	D5_f_d3_PHG
C0	Acylcarnitines	191	158	226	282	317	169	314	236	188	204	217	402	156	144	61.6	277	248	87.4	264
C2	Acylcarnitines	63.8	40.3	94.8	75.2	95.3	135	65.5	112	72.2	74.6	66.5	88.7	76.2	25.1	71	53.8	25.1	34	67.2
C3	Acylcarnitines	51.8	24.6	76.9	75.7	46.7	56.8	48.2	38.5	25.8	21.2	24.9	102	19.1	11.1	13.9	189	42.2	11.3	67.1
C3-DC (C4-OH)	Acylcarnitines	1.28	0.557	1.32	1.22	1.72	1.81	0.875	1.36	1.6	1.98	1.4	2.03	1.06	0.526	1.46	1.15	0.654	0.593	0.841
C4	Acylcarnitines	14.6	8.76	14.5	10.5	23.9	23.3	12.1	23.1	9.66	11.6	9.57	20.6	12.9	7.53	17	8.08	6.58	2.24	12.9
C4:1	Acylcarnitines	0.425	0.392	0.524	0.505	0.387	0.518	0.535	0.362	0.43	0.36	0.393	0.361	0.425	0.511	0.387	0.439	0.196	0.103	0.45
C5	Acylcarnitines	13.8	10.9	13.6	13.3	18.3	17.6	12.5	16.6	4.87	8.13	5.16	17.6	8.14	8.62	6.75	15.1	7.52	1.39	13.7
C5:1	Acylcarnitines	0.455	0.341	0.47	0.423	0.355	0.509	0.378	0.378	0.394	0.496	0.874	0.567	0.217	0.29	0.301	1.21	0.334	0.254	0.597
C6 (C4:1-DC)	Acylcarnitines	1.3	0.688	1.55	1.58	2.22	3.71	1.45	2.17	0.966	1.06	0.651	1.2	1.28	0.632	2.21	2.98	0.593	0.456	0.782
C6:1	Acylcarnitines	0.205	0.198	0.265	0.173	0.211	0.273	0.26	0.202	0.263	0.185	0.234	0.399	0.265	0.275	0.23	0.271	0.218	0.226	0.215
C7-DC	Acylcarnitines	0.13	0.105	0.168	0.166	0.258	0.268	0.164	0.195	0.133	0.135	0.104	0.195	0.12	0.079	0.103	0.163	0.078	0.096	0.125
C8	Acylcarnitines	0.417	0.458	0.655	0.596	0.85	0.935	0.497	0.689	0.41	0.503	0.323	0.589	0.412	0.373	0.619	0.714	0.398	0.299	0.439
C9	Acylcarnitines	0.145	0.122	0.224	0.196	0.249	0.3	0.181	0.196	0.138	0.161	0.098	0.239	0.154	0.102	0.157	0.185	0.093	0.076	0.176
C10	Acylcarnitines	0.491	0.397	0.829	0.704	0.682	0.851	0.628	0.501	0.421	0.411	0.435	0.534	0.424	0.475	0.458	0.601	0.278	0.25	0.45
C10:1	Acylcarnitines	0.139	0.16	0.172	0.168	0.165	0.244	0.129	0.152	0.167	0.172	0.139	0.138	0.15	0.124	0.202	0.145	0.115	0.109	0.173
C10:2	Acylcarnitines	0.404	0.397	0.336	0.346	0.283	0.325	0.336	0.317	0.311	0.399	0.362	0.262	0.311	0.364	0.275	0.377	0.363	0.289	0.313
C12	Acylcarnitines	0.322	0.27	0.499	0.56	0.743	0.995	0.304	0.512	0.264	0.362	0.191	0.536	0.285	0.165	0.286	0.499	0.188	0.201	0.247
C12-DC	Acylcarnitines	0.697	0.687	0.73	0.664	0.64	0.759	0.756	0.575	0.663	0.663	0.637	0.623	0.631	0.661	0.751	0.713	0.671	0.735	0.695
C12:1	Acylcarnitines	0.258	0.238	0.323	0.414	0.3	0.388	0.208	0.263	0.21	0.255	0.205	0.316	0.462	0.324	0.31	0.375	0.223	0.145	0.248
C14	Acylcarnitines	0.525	0.41	0.846	1.07	1.53	2.17	0.507	0.969	0.454	0.664	0.334	0.906	0.595	0.283	0.465	0.601	0.477	0.577	0.472
C14:1	Acylcarnitines	0.224	0.152	0.342	0.634	0.693	0.798	0.176	0.418	0.167	0.281	0.16	0.574	0.254	0.125	0.166	0.368	0.158	0.129	0.219
C14:1-OH	Acylcarnitines	0.098	0.093	0.212	0.193	0.266	0.256	0.117	0.172	0.119	0.153	0.077	0.207	0.179	0.089	0.111	0.241	0.095	0.114	0.131
C14:2	Acylcarnitines	0.086	0.075	0.116	0.15	0.11	0.147	0.065	0.11	0.055	0.071	0.084	0.242	0.089	0.056	0.044	0.121	0.065	0.00757373	0.082
C16	Acylcarnitines	3.23	2.91	5.47	5.04	9.68	15	3.4	6.96	2.51	3.33	2.74	5.56	4.67	2.41	3.71	3.6	3.74	3.84	3.19
C16-OH	Acylcarnitines	0.183	0.124	0.274	0.453	0.344	0.331	0.156	0.182	0.101	0.164	0.11	0.358	0.172	0.102	0.092	0.21	0.109	0.078	0.134
C16:1	Acylcarnitines	0.483	0.447	0.827	1.05	1.64	1.51	0.439	0.789	0.553	0.788	0.398	0.833	0.623	0.319	0.679	0.558	0.506	0.624	0.4
C16:2-OH	Acylcarnitines	0.141	0.102	0.188	0.177	0.238	0.182	0.142	0.143	0.119	0.141	0.121	0.234	0.137	0.085	0.121	0.379	0.115	0.118	0.114
C18	Acylcarnitines	4.28	2.48	10.6	6.32	7.47	21.6	5.15	9.21	2.52	2.82	3.35	7.65	10.7	4.33	5.07	6.38	4.88	4.33	4.12
C18:1	Acylcarnitines	1.84	1.6	4.33	4.01	7.37	7.82	2.79	4.09	2.17	2.89	2.43	4.55	5.27	1.92	4.32	3.08	2.69	2.94	2.41
C18:1-OH	Acylcarnitines	0.268	0.196	0.372	0.483	0.491	0.387	0.289	0.274	0.208	0.264	0.191	0.447	0.319	0.199	0.212	0.503	0.2	0.146	0.229
C18:2	Acylcarnitines	0.602	0.668	1.34	1.24	1.56	1.52	0.789	1.02	0.559	0.859	1.06	2.5	1.68	0.66	0.662	1.3	1.19	0.289	0.766
Ala	Aminoacids	2965	2548	2572	2599	3375	3335	2404	2941	2811	3573	2336	2490	3156	3132	2458	2792	1848	1326	3196
Arg	Aminoacids	12.7	8.48	14.4	10.8	14	33.6	15.6	18.9	11.7	13.2	20.2	22.5	21.7	20.6	15.7	26	8.7	8.7	16.5
Asn	Aminoacids	314	321	384	487	475	427	318	565	394	450	282	344	376	379	424	290	190	381	322
Asp	Aminoacids	1074	873	1053	1156	1264	1385	1107	950	1569	1681	1542	2103	1836	1392	1491	1333	832	2167	1423
Cit	Aminoacids	31.2	25.3	24.9	39.3	29.2	36.1	26.8	47.2	13.8	20.7	30.1	29.8	29.1	24.5	45.9	30	35.2	51.4	23.7
Gln	Aminoacids	3402	1462	1509	1988	2443	2624	1642	1933	2967	3492	2099	1417	1586	2178	1996	2044	1102	1217	2073
Glu	Aminoacids	4009	4095	3693	4051	5414	4525	4744	4402	4003	6302	4770	4768	6823	5361	9407	4150	6367	6135	4423
Gly	Aminoacids	3382	3517	3356	3431	2878	2763	3385	2467	2677	3345	4225	3976	3735	3671	3669	4210	6720	6937	2813
His	Aminoacids	470	482	407	395	436	420	480	419	403	506	373	416	456	374	418	526	403	399	355
Ile	Aminoacids	258	170	232	227	252	209	275	266	259	248	214	229	203	241	146	203	200	199	185
Leu	Aminoacids	582	395	478	496	502	471	532	479	628	672	446	493	578	483	330	477	326	353	321
Lys	Aminoacids	289	158	147	169	225	197	255	206	131	254	186	176	269	213	211	229	253	228	130
Met	Aminoacids	76.6	75.7	68.3	69.4	91.7	91.8	114	90.6	63.2	62.8	66.1	87.8	63.5	85.3	49.6	77.7	109	76.6	71.4
Orn	Aminoacids	319	184	163	169	214	207	278	176	140	252	273	165	166	249	132	319	332	199	161
Phe	Aminoacids	333	189	231	238	270	235	294	252	300	308	241	305	311	291	203	256	243	225	221
Pro	Aminoacids	2144	1985	1462	1730	2529	2084	1827	2019	1618	2001	1290	1387	1234	1521	806	1678	801	807	1130
Ser	Aminoacids	1918	1725	1647	1497	1797	1733	1728	1516	1601	1975	2356	1756	2254	1851	2665	1831	1802	2614	1595
Thr	Aminoacids	551	323	364	404	417	383	342	507	373	327	426	454	318	653	184	344	271	354	328
Trp	Aminoacids	77.1	61.2	61.8	67.5	68.5	63.2	80.3	70.2	74.3	70.4	61.8	76.7	69.3	74.5	44.2	67	59.4	49.9	48.7
Tyr	Aminoacids	325	246	253	266	287	271	299	280	274	295	174	267	215	377	167	263	158	134	157
Val	Aminoacids	581	387	506	499	494	503	634	558	501	540	440	688	634	555	345	517	485	376	330
Ac-Orn	Biogenic Amines	4.83	1.96	4.32	4.72	1.53	1.88	2.96	1.31	3.12	4.5	2.68	1.82	2.32	1.43	2.36	5.95	6.86	6.53	1.63
ADMA	Biogenic Amines	0.776	0.731	1.14	0.927	1.1	1.41	0.774	1.48	1.08	1.82	1.05	2.28	2.52	2.66	3.38	1.37	2.14	5.66	1.4
alpha-AAA	Biogenic Amines	84.5	90.6	64	50.1	195	50.4	157	139	52.6	102	46.4	58.3	60.6	39.7	571	77.6	235	729	51.9
Creatinine	Biogenic Amines	78	81.1	74.4	83.6	70.2	88.9	78.1	79.3	83.9	97.8	67.7	61.7	87.2	75.6	158	75.7	80.9	96.8	81.1
Kynurenine	Biogenic Amines	7.31	9.09	6.49	4	4.1	3.66	4.6	3.18	11	23.6	2.76	6.42	3.67	5.22	2.63	5.43	3.1	2.53	2.63
Met-SO	Biogenic Amines	0.653	0.606	0.966	0.839	0.901	1.59	1.01	1.19	0.948	0.814	0.868	0.943	1.24	1.22	2.45	0.997	1.02	1.34	0.719
Putrescine	Biogenic Amines	38.8	37.2	22.9	43.1	49.9	16.8	27.9	43.2	16.7	40.9	12.8	9	41.6	19.8	43.6	16.7	18.9	16.6	16.4
SDMA	Biogenic Amines	1.33	1.38	1.43	2.44	1.34	1.54	1.88	2.12	1.53	2.18	1.74	2.57	3.37	2.9	8.5	2.14	4.72	8.43	2.47
Spermidine	Biogenic Amines	28.2	24.1	27.6	29.2	29.4	29.6	31.9	32.2	19.5	24.4	25.5	33.7	30.2	29.4	32.4	33.6	47.4	33.6	21.1
t4-OH-Pro	Biogenic Amines	224	252	286	239	261	253	229	249	242	226	143	260	153	211	77.9	205	132	89.2	136
Taurine	Biogenic Amines	1856	1924	2215	1865	2032	1757	2141	2111	1572	1536	1342	2081	1660	1487	1194	1521	1640	975	1351
total DMA	Biogenic Amines	2.93	3.12	2.74	2.59	2.49	3.5	2.67	2.89	2.59	4.09	3.32	4.56	5.88	5.42	15.5	4.09	8.73	12.4	4.23
lysoPC a C14:0	Glycerophospholipids	2.15	1.92	1.52	1.85	1.63	1.91	1.53	1.6	1.8	2.07	1.57	1.48	1.43	1.63	2.6	1.6	2.17	2.39	1.67
lysoPC a C16:0	Glycerophospholipids	56.4	61.1	36.2	51	43	44.6	55.4	47.2	43.2	54.5	51.8	40.7	46	43.7	49.6	51.6	44.7	41.4	56.7
lysoPC a C16:1	Glycerophospholipids	4.38	4.59	3.11	3.91	2.66	2.74	2.58	2.28	3.33	5.35	2.42	1.54	2.18	2.44	7.39	2.17	2.6	4.22	2.58
lysoPC a C17:0	Glycerophospholipids	0.981	1.14	0.788	0.889	0.789	0.863	0.739	0.842	0.759	0.858	1.38	1.12	1.42	1.37	1.41	1.35	1.14	1.37	1.12
lysoPC a C18:0	Glycerophospholipids	27.2	24.7	21.1	22.8	17.2	22.2	25.5	24.2	22.3	23.7	38.7	37.5	29.4	29.7	29	48.1	40.1	28.1	50.3
lysoPC a C18:1	Glycerophospholipids	39.5	36.2	30.3	41.4	32.6	34.5	43	31.9	30.8	33.6	44	27.8	37.4	27.3	45.4	35.8	31.2	36.3	43.3
lysoPC a C18:2	Glycerophospholipids	51	55.4	36.6	52.2	38	37.7	49.4	36.5	46.6	49.9	74.7	52.1	83.6	56.5	30.2	73.9	34.1	11.8	54.9
lysoPC a C20:3	Glycerophospholipids	4.09	3.98	2.92	3.82	2.57	3.35	4.84	3.21	3.98	3.87	4.93	2.5	2.53	2.68	3.9	3.6	2.19	3.4	3.85
lysoPC a C20:4	Glycerophospholipids	35.1	36.6	21.5	31.3	16.8	21.3	27.6	20.5	30.3	30.4	49.7	33.8	41.7	37.8	27.6	37.8	41.1	17.3	48.2
lysoPC a C24:0	Glycerophospholipids	3.15	3.04	2.8	2.34	2.87	4.77	2.74	2.56	2.72	2.59	3.96	3.03	2.65	2.67	4.69	3.25	3.67	5.11	3.17
lysoPC a C26:1	Glycerophospholipids	4.11	4.56	2.74	2.82	4.16	6.95	3.03	3.35	3.88	4	3.54	2.61	2.83	2.84	6.57	3.23	4.62	5.31	2.78
lysoPC a C28:0	Glycerophospholipids	2.72	2.78	2.44	2.26	3.1	5.9	2.73	2.77	2.73	2.87	3.27	2.15	2.15	2.13	5.57	2.8	2.3	5.11	2.32
lysoPC a C28:1	Glycerophospholipids	5.69	5.37	4.29	4.08	4.94	9.15	4.38	4.63	5.43	4.78	6.87	5.27	5.03	4.77	10.5	6.21	7.59	8.39	5.15
PC aa C24:0	Glycerophospholipids	2.25	2.25	1.76	1.68	2.1	3.79	1.7	1.87	2.11	1.88	2.87	2.19	2.04	2.18	3.36	2.48	2.78	2.78	2.13
PC aa C26:0	Glycerophospholipids	9.09	9.73	7.14	7.25	13.1	16.4	9.37	8.75	7.97	8.08	8.92	6.86	6.4	6.34	10.5	6.92	6.33	8.47	5.72
PC aa C28:1	Glycerophospholipids	3.92	3.95	3.57	3.45	4.93	6.21	3.62	3.67	3.52	3.93	4.04	3.62	4.22	3.76	10.3	3.73	3.87	7.89	3.87
PC aa C30:0	Glycerophospholipids	19.1	21.9	14.3	14.2	14.7	14.7	11.5	12.2	17.4	25.9	9.93	7.44	11	16.7	26.2	9.42	13.9	26.7	13.2
PC aa C30:2	Glycerophospholipids	1.32	1.28	1.2	1.13	1.36	2.04	0.929	0.827	1.11	1.22	1.69	1.39	1.23	1.49	3.02	1.62	2.02	2.89	1.34
PC aa C32:0	Glycerophospholipids	146	144	112	107	90.5	107	92.3	89.6	95.4	131	85.6	65.8	115	132	121	89.6	83.1	61.6	93.3
PC aa C32:1	Glycerophospholipids	138	157	116	112	119	97.5	85.5	84.8	118	152	47.4	34.4	42.9	64.5	145	55.9	69.1	181	66.6
PC aa C32:2	Glycerophospholipids	17.6	20.4	15.5	16	12.2	10.1	7.35	9.04	15.7	23.4	13.1	12.4	11.7	21.4	38.7	15.1	19	30.2	17.4
PC aa C32:3	Glycerophospholipids	1.41	1.66	1.21	1.13	1.01	1.18	0.765	0.874	1.08	1.42	1.75	2.17	1.86	3.02	4.24	2.35	4.78	3.77	3
PC aa C34:1	Glycerophospholipids	478	453	438	401	553	507	508	453	372	400	335	267	263	291	386	318	328	499	370
PC aa C34:2	Glycerophospholipids	615	626	526	490	599	555	570	508	490	540	548	555	538	579	430	529	429	357	508
PC aa C34:3	Glycerophospholipids	63.4	68	60.8	57.8	50	39.2	38.4	37.8	50.2	66.6	61.7	70.2	75.7	81.9	93.1	69.6	68.9	62.7	78.6
PC aa C34:4	Glycerophospholipids	4.72	6.04	4.55	4.14	3	2.71	2.3	2.25	4.21	6	4.74	6.14	6.47	9.05	13.8	6.94	10.5	11.4	7.9
PC aa C36:0	Glycerophospholipids	3.58	3.31	3.33	2.72	3.65	3.35	3.37	3.07	2.59	2.53	3.89	2.98	3.66	4.16	2.59	3.4	3.44	3.31	4.73
PC aa C36:1	Glycerophospholipids	82.2	64	94.7	77.3	87.7	80.8	87.6	80.7	64.2	68.7	82.3	78.8	68.5	65.7	71.2	92	86.1	121	98.5
PC aa C36:2	Glycerophospholipids	354	297	345	315	320	339	339	315	289	320	393	436	416	415	319	470	327	346	398
PC aa C36:3	Glycerophospholipids	166	162	173	150	183	172	170	170	139	176	164	187	279	233	287	204	160	197	203
PC aa C36:4	Glycerophospholipids	420	466	316	326	343	376	313	345	353	388	312	302	334	363	311	337	374	284	354
PC aa C36:5	Glycerophospholipids	28.1	33.6	26.3	26	17.8	17.5	15.7	16.6	26.1	38.5	28.3	37.5	47.9	51.1	63	41.2	63.3	62.4	38.7
PC aa C36:6	Glycerophospholipids	1.85	2.46	2.06	1.93	1.22	1.39	0.926	1.16	1.91	2.86	2.89	3.19	3.18	3.94	7.41	4.07	7.07	8.36	4.63
PC aa C38:0	Glycerophospholipids	1.68	1.59	1.75	1.45	1.6	1.76	1.58	1.63	1.38	1.26	3.06	2.25	2.39	2.29	2.61	3.27	2.92	3.56	3.28
PC aa C38:3	Glycerophospholipids	41.8	34.4	40	33.9	30.3	43.2	43.7	38.6	37.5	33.9	40.3	30.1	28	33	32	43.8	33.5	48.9	43.6
PC aa C38:4	Glycerophospholipids	356	337	302	307	213	313	277	260	304	285	396	374	341	367	293	410	439	308	456
PC aa C38:5	Glycerophospholipids	186	193	159	138	148	157	165	147	138	162	158	179	225	211	255	199	252	251	220
PC aa C38:6	Glycerophospholipids	192	196	180	158	134	143	145	132	141	130	219	201	134	149	157	227	247	197	241
PC aa C40:1	Glycerophospholipids	1.06	1.18	0.965	1.06	1.09	1.19	1.04	1.14	0.995	0.966	1.15	1	1.26	1.15	1.23	1.19	1.24	1.13	0.988
PC aa C40:2	Glycerophospholipids	0.584	0.568	0.535	0.509	0.579	0.683	0.449	0.493	0.47	0.463	0.686	0.49	0.701	0.589	0.851	0.667	0.693	0.736	0.511
PC aa C40:3	Glycerophospholipids	1.32	1.32	1.24	1.1	0.994	1.26	1.02	0.894	1.06	1.02	1.07	0.911	1.17	1.23	1.38	0.967	1.03	1.3	1.01
PC aa C40:4	Glycerophospholipids	11.7	9.93	12.3	11	5.72	7.14	7.83	5.91	8.34	8.2	7.05	7.47	8.75	10.8	10.2	7.07	11.1	12.5	14.4
PC aa C40:5	Glycerophospholipids	41.4	35.3	37	27.3	24.3	31.7	35.9	25.9	29	26.5	48	49.8	45.4	52.1	30.8	59.8	64.6	48.9	71.6
PC aa C40:6	Glycerophospholipids	70.4	58.4	73.8	56.3	44.2	55.8	54.2	47.4	51.1	45.2	103	94.5	71.1	71.7	73.7	111	122	108	133
PC aa C42:0	Glycerophospholipids	0.391	0.351	0.263	0.274	0.266	0.455	0.256	0.243	0.273	0.287	0.404	0.326	0.315	0.301	0.491	0.343	0.381	0.455	0.294
PC aa C42:1	Glycerophospholipids	0.229	0.211	0.161	0.162	0.202	0.344	0.167	0.149	0.179	0.19	0.25	0.175	0.259	0.185	0.428	0.172	0.292	0.401	0.19
PC aa C42:2	Glycerophospholipids	0.415	0.466	0.378	0.319	0.404	0.418	0.321	0.354	0.352	0.341	0.394	0.408	0.425	0.417	0.541	0.368	0.416	0.577	0.379
PC aa C42:4	Glycerophospholipids	1.22	0.778	1.21	1.31	0.659	0.664	0.585	0.602	0.932	0.768	0.591	0.671	0.576	0.776	1.12	0.688	0.701	0.845	0.823
PC aa C42:5	Glycerophospholipids	1.97	1.5	2.19	2.17	1.29	1.23	1.19	1.2	1.46	1.45	1.57	1.91	1.32	2.6	2.89	2	1.96	1.97	2.75
PC aa C42:6	Glycerophospholipids	1.85	1.71	2.05	1.75	1.56	1.41	1.28	1.38	1.31	1.51	1.62	1.69	1.71	2.3	3.17	1.87	1.8	2.15	2.43
PC ae C30:0	Glycerophospholipids	2.09	2.08	2.08	1.71	2.85	3.57	3.23	2.57	2.51	2.47	1.26	1.23	1.28	1.6	2.4	1.05	1.2	2.73	1.17
PC ae C30:2	Glycerophospholipids	0.957	1.07	0.926	0.865	0.933	1.28	0.89	0.886	0.942	0.978	1.15	1.06	1.05	1.02	1.78	1.02	1.2	1.45	0.965
PC ae C32:1	Glycerophospholipids	5.23	5.86	5.6	4.34	5.94	7.2	6.03	5.52	5.42	5.46	3.93	3.92	4.12	5.52	6.96	4.08	4.29	10.3	3.94
PC ae C32:2	Glycerophospholipids	1.68	1.92	1.67	1.49	2.07	2.7	1.82	1.95	1.56	1.75	1.5	1.54	1.7	1.88	2.94	1.5	1.67	2.32	1.4
PC ae C34:0	Glycerophospholipids	2.8	2.7	2.4	2.12	1.7	1.95	1.75	1.57	1.84	2.38	2.22	1.71	2.86	3.19	3.23	2.07	2.15	2.13	1.78
PC ae C34:1	Glycerophospholipids	23.1	22.7	22.6	19.5	21.1	21.6	19.6	18.4	17.8	18	17.7	16.7	18.6	20.6	23.1	17.8	17.7	34.6	19.3
PC ae C34:2	Glycerophospholipids	8.72	9.13	8.31	6.99	7.43	7.46	7.01	6.87	6.94	7.54	8.78	9.51	11.4	13	11.3	8.53	7.95	12.5	8.39
PC ae C34:3	Glycerophospholipids	2.63	3.12	2.71	2.43	2.68	3.39	2.53	2.6	2.41	2.68	3.08	3.4	4.01	5.14	3.58	3.52	3.78	3	3.15
PC ae C36:0	Glycerophospholipids	1.14	1.32	0.938	0.889	1.44	1.38	1.1	1.06	0.926	1.06	0.812	0.724	0.977	0.913	1.72	0.919	1.23	1.86	0.917
PC ae C36:1	Glycerophospholipids	8.52	7.76	8.23	6.6	7.87	6.98	7.01	6.21	5.94	6.52	7.49	5.87	7.23	7.47	9.72	7.09	7.79	14.8	7.29
PC ae C36:2	Glycerophospholipids	11.6	10.9	10.6	9.36	9.34	8.1	8.73	7.86	7.85	9.43	11.7	11.6	17.9	16.1	16.1	11.8	10.9	19	10.9
PC ae C36:3	Glycerophospholipids	4.47	4.57	4.77	3.92	4.05	3.81	3.56	3.63	3.36	4.04	5.23	5.23	7.66	6.82	7.81	5.3	4.9	7.21	5.07
PC ae C36:4	Glycerophospholipids	8.2	8.6	8.54	6.4	7	8.78	8.78	8.1	10.1	8.2	8.15	7.81	8.13	9.32	9.64	7.14	9.22	12.7	8.95
PC ae C36:5	Glycerophospholipids	7.05	7.61	7.68	5.52	8.13	7.68	7.94	7.69	6.69	6.97	6.26	6.49	6.68	10	6.04	7.2	8.31	12.3	7.82
PC ae C38:0	Glycerophospholipids	7.05	8.48	8.63	7.32	4.17	4.19	3.86	4.12	5.44	7.72	9.84	10.2	9.36	9.94	20.6	13.8	14.8	14.4	12.4
PC ae C38:1	Glycerophospholipids	1.45	1.33	1.25	1.06	1.36	1.57	1.16	1.15	1.01	1.09	1.47	1.63	2.05	1.73	2.43	1.9	2.27	2.43	1.61
PC ae C38:2	Glycerophospholipids	1.92	1.71	1.6	1.38	1.8	1.63	1.45	1.44	1.35	1.63	1.72	1.7	2.8	2.36	3.28	2.12	1.96	3.33	1.88
PC ae C38:3	Glycerophospholipids	2.76	2.77	2.37	2.03	2.37	2.56	2.19	2.13	2.12	2.61	2.4	2.09	3.35	2.92	4.56	2.48	2.74	5.03	2.32
PC ae C38:4	Glycerophospholipids	12.1	11.7	9.9	8.51	7.5	8.81	7.82	7	8.88	8.98	10.8	9.99	15.4	15.3	13.3	10.3	13.8	15.9	11.7
PC ae C38:5	Glycerophospholipids	11.1	11.2	12.9	9.54	10.7	12.4	12.9	10.8	12	10.3	14.9	14.5	13.9	14.3	14.9	12.9	16.1	21	17.5
PC ae C38:6	Glycerophospholipids	6.5	6.87	7.11	5.21	6.83	8.14	7.96	7.86	6.88	6.46	8.34	7.44	6.88	9.55	5.66	8.76	8.94	9.96	9.26
PC ae C40:1	Glycerophospholipids	5.73	6.94	6.22	4.93	3.76	4.51	4.51	4.74	5.09	5.05	8.5	7.57	6.9	7.72	13.6	10.3	13.4	8.47	9.41
PC ae C40:2	Glycerophospholipids	0.742	0.823	0.756	0.618	0.552	0.754	0.526	0.56	0.633	0.71	0.996	1.11	1.2	1.28	1.82	1.19	1.91	1.37	1.07
PC ae C40:3	Glycerophospholipids	1.03	1.06	0.87	0.729	0.794	1.32	0.782	0.808	0.791	0.863	1.18	0.981	1.33	1.15	1.88	1.11	1.56	1.68	1.08
PC ae C40:4	Glycerophospholipids	1.84	1.88	1.57	1.54	1.32	1.71	1.41	1.26	1.5	1.58	1.65	1.57	2.2	2.03	2.64	1.69	2.35	2.79	1.96
PC ae C40:5	Glycerophospholipids	2.89	2.68	2.33	1.81	2.09	2.4	2.08	1.91	1.96	2.14	2.89	2.48	4.03	3.81	3.84	3.31	4.29	4.45	3.67
PC ae C40:6	Glycerophospholipids	3.37	3.21	3.44	2.63	2.4	2.99	2.64	2.52	2.64	2.41	5.2	4.72	5.28	4.91	4.19	6.05	5.79	6.29	5.95
PC ae C42:0	Glycerophospholipids	1.96	1.87	1.88	1.6	1.72	1.61	1.42	1.56	1.43	1.71	2.06	1.86	2.04	2.69	3.14	2.3	2.03	1.94	2.36
PC ae C42:1	Glycerophospholipids	2.31	2.48	1.86	1.6	1.53	2.44	1.52	1.62	1.65	1.76	2.79	2.44	2.47	2.62	4.16	2.88	3.28	3.05	2.87
PC ae C42:2	Glycerophospholipids	1.36	1.64	1.2	1.05	1.08	1.5	1.16	1.15	1.09	1.13	1.55	1.63	1.8	1.72	3.34	2.19	2.76	2.74	1.98
PC ae C42:3	Glycerophospholipids	1.44	1.58	1.34	1.09	1.06	1.26	1.1	1.04	1.09	0.86	1.96	1.94	1.25	1.33	2.88	2.6	3.67	2.88	2.26
PC ae C42:4	Glycerophospholipids	0.232	0.248	0.135	0.145	0.116	0.187	0.153	0.121	0.124	0.185	0.226	0.199	0.279	0.298	0.637	0.36	0.547	0.483	0.332
PC ae C42:5	Glycerophospholipids	2.04	2.11	1.93	1.79	1.83	2.1	1.88	1.83	1.92	1.96	2.11	1.91	2.18	2.08	2.35	2.08	2.22	2.49	2.03
PC ae C44:3	Glycerophospholipids	0.505	0.527	0.413	0.362	0.378	0.488	0.424	0.359	0.331	0.394	0.643	0.525	0.51	0.545	0.995	0.637	0.765	0.789	0.622
PC ae C44:4	Glycerophospholipids	0.223	0.28	0.249	0.254	0.277	0.339	0.221	0.272	0.207	0.212	0.372	0.363	0.358	0.341	0.741	0.475	0.524	0.507	0.417
PC ae C44:5	Glycerophospholipids	0.658	0.518	0.324	0.322	0.322	0.44	0.461	0.348	0.391	0.4	0.393	0.31	0.349	0.319	0.706	0.432	0.545	0.857	0.334
PC ae C44:6	Glycerophospholipids	0.878	0.618	0.517	0.543	0.466	0.457	0.523	0.468	0.566	0.659	0.543	0.385	0.547	0.538	0.709	0.619	0.563	0.639	0.489
SM (OH) C14:1	Sphingolipids	11.7	11.7	11.8	11.3	8.49	9.03	9.58	7.45	7.71	7.53	12.2	10.9	13.1	13.6	18.9	13.2	16	20.3	16.7
SM (OH) C16:1	Sphingolipids	5.73	5.37	6.41	5.49	4.71	5.2	5.07	3.82	4.54	4.49	6.82	5.96	7.37	7.17	9.12	6.96	7.71	10.6	7.22
SM (OH) C22:1	Sphingolipids	3.4	3.46	3.26	3.06	2.41	2.83	2.89	1.99	2.78	2.82	4.37	2.79	2.8	3.37	2.47	3.21	3.32	3.19	4.36
SM (OH) C22:2	Sphingolipids	2.84	2.85	2.89	2.59	2.15	2.6	2.15	1.86	2.43	2.45	2.42	2.11	2.89	3.67	3.36	2.49	3.57	4.17	2.99
SM (OH) C24:1	Sphingolipids	0.304	0.466	0.407	0.284	0.401	0.402	0.301	0.319	0.313	0.473	0.412	0.353	0.302	0.41	0.607	0.371	0.395	0.468	0.234
SM C16:0	Sphingolipids	184	171	189	169	149	194	177	146	156	163	227	190	221	199	239	210	189	186	242
SM C16:1	Sphingolipids	7.2	7.56	7.75	7.21	6.02	8.93	7.28	6.71	7.25	7.21	8.98	8.25	9.94	9.61	14.6	8.51	9.16	12.9	10.5
SM C18:0	Sphingolipids	31.1	29.8	34.9	30.7	30	37.2	31.7	25.6	30.5	33.6	38.6	31.2	35.7	38	42.6	35.2	35.3	41.4	39.6
SM C18:1	Sphingolipids	3.85	4.05	4.55	4.15	4.06	5.15	4.39	4.03	4.51	4.5	4.61	3.77	5.03	4.76	5.43	4.83	4.15	7	5.27
SM C20:2	Sphingolipids	0.127	0.087	0.149	0.237	0.079	0.144	0.091	0.285	0.062	0.359	0.235	0.297	0.347	0.0031208	0.304	0.00316178	0.00287536	0.00399169	0.209
SM C24:0	Sphingolipids	15.8	13.4	13.8	11.1	11	12.1	13.5	11.6	11.2	13	15	12.2	9.88	13.4	9.39	13.7	12.5	11.1	15.2
SM C24:1	Sphingolipids	27.1	23.6	22.3	23.1	24.1	26.4	22.1	20.6	23.8	28.9	22.1	20.7	22.4	32.2	28.3	18.7	20.7	25.4	23.6
SM C26:0	Sphingolipids	0.141	0.192	0.056	0.05	0.082	0.195	0.092	0.115	0.12	0.134	0.149	0.143	0.161	0.253	0.028	0.033	0.069	0.175	0.135
SM C26:1	Sphingolipids	0.369	0.202	0.434	0.195	0.131	0.33	0.216	0.19	0.192	0.312	0.088	0.148	0.123	0.433	0.242	0.169	0.234	0.101	0.299
H1	Sugars	51571	42336	62881	56546	35528	66267	58719	34598	57030	34934	37342	38343	57410	69092	41997	50121	9993	2420	47490
(C2+C3) / C0	Metabolite ratio	0.605236	0.410759	0.759735	0.535106	0.44795	1.13491	0.362102	0.637712	0.521277	0.469608	0.421198	0.474378	0.610897	0.251389	1.37825	0.876534	0.271371	0.518307	0.508712
AAA	Metabolite ratio	735.1	496.2	545.8	571.5	625.5	569.2	673.3	602.2	648.3	673.4	476.8	648.7	595.3	742.5	414.2	586	460.4	408.9	426.7
ADMA / Arg	Metabolite ratio	0.0611024	0.0862028	0.0791667	0.0858333	0.0785714	0.0419643	0.0496154	0.0783069	0.0923077	0.137879	0.0519802	0.101333	0.116129	0.129126	0.215287	0.0526923	0.245977	0.650575	0.0848485
BCAA	Metabolite ratio	1421	952	1216	1222	1248	1183	1441	1303	1388	1460	1100	1410	1415	1279	821	1197	1011	928	836
C2 / C0	Metabolite ratio	0.334031	0.255063	0.419469	0.266667	0.300631	0.798817	0.208599	0.474576	0.384043	0.365686	0.306452	0.220647	0.488462	0.174306	1.1526	0.194224	0.10121	0.389016	0.254545
Cit / Arg	Metabolite ratio	2.45669	2.98349	1.72917	3.63889	2.08571	1.0744	1.71795	2.49735	1.17949	1.56818	1.4901	1.32444	1.34101	1.18932	2.92357	1.15385	4.04598	5.90805	1.43636
Cit / Orn	Metabolite ratio	0.0978056	0.1375	0.152761	0.232544	0.136449	0.174396	0.0964029	0.268182	0.0985714	0.0821429	0.110256	0.180606	0.175301	0.0983936	0.347727	0.0940439	0.106024	0.258291	0.147205
CPT-I ratio	Metabolite ratio	0.0393194	0.0341139	0.0711062	0.0402837	0.0541009	0.216568	0.0272293	0.0685169	0.0267553	0.0301471	0.0280645	0.0328607	0.0985256	0.0468056	0.142532	0.0360289	0.0347581	0.0934783	0.0276894
Essential AA	Metabolite ratio	3217.7	2240.9	2495.1	2564.9	2756.2	2573	3006.3	2847.8	2732.5	2988.2	2453.9	2925.5	2901.8	2969.8	1930.8	2696.7	2349.4	2260.5	1990.1
Fischer Ratio	Metabolite ratio	1.93307	1.91858	2.22792	2.13823	1.9952	2.07836	2.1402	2.16373	2.14098	2.1681	2.30705	2.17358	2.37695	1.72256	1.98213	2.04266	2.19592	2.2695	1.95922
Glucogenic AA	Metabolite ratio	1544.1	989.2	1141.8	1202.5	1294.5	1161.2	1290.3	1375.2	1280.3	1248.4	1116.8	1331.7	1116.3	1636.5	744.2	1133	931.4	961.9	939.7
Kynurenine / Trp	Metabolite ratio	0.0948119	0.148529	0.105016	0.0592593	0.059854	0.0579114	0.0572852	0.0452991	0.148048	0.335227	0.0446602	0.0837027	0.0529582	0.0700671	0.0595023	0.0810448	0.0521886	0.0507014	0.0540041
Met-SO / Met	Metabolite ratio	0.0085248	0.00800528	0.0141435	0.0120893	0.00982552	0.0173203	0.00885965	0.0131347	0.015	0.0129618	0.0131316	0.0107403	0.0195276	0.0143025	0.0493952	0.0128314	0.0093578	0.0174935	0.01007
MUFA (PC)	Metabolite ratio	749.749	726.411	699.156	633.002	807.482	737.344	725.757	661.099	595.804	663.666	512.02	423.125	421.509	471.955	674.128	515.042	537.332	884.071	584.568
MUFA (PC) / SFA (PC)	Metabolite ratio	3.8033	3.63968	4.46828	4.27089	5.85998	4.60394	5.52175	5.15505	4.27808	3.56279	3.91255	4.0854	2.67928	2.58884	3.40742	3.79903	4.00215	6.80395	4.13763
Orn / Arg	Metabolite ratio	25.1181	21.6981	11.3194	15.6481	15.2857	6.16071	17.8205	9.31217	11.9658	19.0909	13.5149	7.33333	7.64977	12.0874	8.40764	12.2692	38.1609	22.8736	9.75758
PUFA (PC)	Metabolite ratio	3426.7	3379.57	3076.64	2837.32	3027.6	3102.65	3004.54	2810.84	2765.96	3009.09	3124.19	3078.55	3117.87	3264.43	3233.67	3365.46	3297.67	3385.33	3498.14
PUFA (PC) / MUFA (PC)	Metabolite ratio	4.57047	4.65242	4.4005	4.48232	3.74943	4.20788	4.13987	4.25178	4.6424	4.53404	6.1017	7.27574	7.39693	6.91682	4.79682	6.53435	6.13711	3.82926	5.98415
PUFA (PC) / SFA (PC)	Metabolite ratio	17.3829	16.9333	19.6627	19.1435	21.9716	19.3728	22.8594	21.9181	19.8606	16.1538	23.8732	29.7243	19.8184	17.9065	16.3448	24.8242	24.5616	26.0541	24.7602
Putrescine / Orn	Metabolite ratio	0.12163	0.202174	0.140491	0.25503	0.233178	0.0811594	0.10036	0.245455	0.119286	0.162302	0.0468864	0.0545455	0.250602	0.0795181	0.330303	0.0523511	0.0569277	0.0834171	0.101863
SDMA / Arg	Metabolite ratio	0.104724	0.162736	0.0993056	0.225926	0.0957143	0.0458333	0.120513	0.112169	0.130769	0.165152	0.0861386	0.114222	0.1553	0.140777	0.541401	0.0823077	0.542529	0.968966	0.149697
SFA (PC)	Metabolite ratio	197.131	199.581	156.471	148.213	137.796	160.155	131.436	128.243	139.269	186.277	130.866	103.57	157.322	182.304	197.841	135.572	134.261	129.935	141.281
Spermidine / Putrescine	Metabolite ratio	0.726804	0.647849	1.20524	0.677494	0.589178	1.7619	1.14337	0.74537	1.16766	0.596577	1.99219	3.74444	0.725962	1.48485	0.743119	2.01198	2.50794	2.0241	1.28659
Total PC	Metabolite ratio	3623.83	3579.15	3233.11	2985.53	3165.39	3262.81	3135.98	2939.09	2905.23	3195.37	3255.06	3182.12	3275.2	3446.73	3431.51	3501.04	3431.93	3515.27	3639.42
Total SM	Metabolite ratio	293.661	273.737	297.706	268.466	242.633	304.511	276.36	230.569	251.407	268.778	342.984	288.821	331.043	325.879	374.351	317.376	302.111	322.808	368.317
Total PC aa	Metabolite ratio	3465.56	3417.28	3077.26	2857.33	3028.43	3113.12	2997.85	2809.11	2771.85	3057.07	3093.26	3027.78	3095.14	3254.68	3212.83	3331.53	3242.82	3264.89	3464.87
Total PC ae	Metabolite ratio	158.275	161.864	155.848	128.197	136.958	149.685	138.13	129.982	133.381	138.291	161.795	154.337	180.06	192.054	218.678	169.502	189.104	250.375	174.546
Total Lyso PC	Metabolite ratio	236.471	241.38	166.308	220.669	170.319	195.933	223.469	181.542	197.829	218.488	286.84	211.6	258.32	215.53	224.43	271.41	217.48	170.2	276.04

## Sheet: Suppl table 4B
Supplementary Table 4B: 2-way ANOVA analysis of liver metabolome from offspring born to hyperglycemic mother (PHG) and offspring born to normoglycemic mother (PNG). Positive log2 fold-change (l2fc) means more abundant in PHG for the group effect and more abundant in the female offspring for the sex effect. Variance importance in projection (VIP) scores were extracted from the orthogonal projectio…
Metabolite	Class	l2fc group (PHG/PNG)	VIP score (PHG/PNG)	p-value group (PHG/PNG)	Adjusted p-value group (PHG/PNG)	l2fc sex (F/M)	p-value sex (F/M)	Adjusted p-value sex (F/M)	p-value group:sex	Adjusted p-value group:sex
PC aa C38:0	Glycerophospholipids	0.849445	1.79328	1.18484e-07	2.95025e-05	-0.155589	0.221423	0.442847	0.26449	0.493319
PC ae C40:6	Glycerophospholipids	0.929267	1.91307	5.94207e-08	2.95025e-05	-0.0813594	0.686716	0.83234	0.648079	0.80839
PC ae C40:2	Glycerophospholipids	0.972925	1.92855	2.08522e-07	3.46146e-05	-0.310969	0.0280825	0.149619	0.124293	0.31865
PC ae C42:2	Glycerophospholipids	0.792206	1.66666	6.14421e-07	7.64954e-05	-0.404096	0.00181229	0.0196611	0.0124006	0.0845961
PC ae C44:4	Glycerophospholipids	0.818182	1.70448	7.88358e-07	7.85205e-05	-0.34755	0.00852151	0.063339	0.0226848	0.132445
PC aa C32:3	Glycerophospholipids	1.30193	2.14846	1.91498e-06	0.000158944	-0.437589	0.0477967	0.185446	0.129967	0.322008
lysoPC a C17:0	Glycerophospholipids	0.590271	1.47175	3.12558e-06	0.000172949	-0.0849837	0.49396	0.716521	0.858629	0.931584
PC ae C38:1	Glycerophospholipids	0.638077	1.51891	3.10542e-06	0.000172949	-0.294409	0.00969891	0.0701112	0.136337	0.326718
PC ae C40:1	Glycerophospholipids	0.871085	1.75359	2.62024e-06	0.000172949	-0.2544	0.0951304	0.27227	0.0424414	0.174676
PC ae C42:4	Glycerophospholipids	1.13015	1.93326	5.87012e-06	0.000292332	-0.6223	0.00390637	0.0347388	0.0650466	0.217404
PC aa C36:6	Glycerophospholipids	1.45773	2.23183	6.63867e-06	0.00029645	-0.512713	0.0590159	0.199931	0.0722463	0.230596
PC ae C42:3	Glycerophospholipids	0.901915	1.7104	7.14338e-06	0.00029645	-0.385708	0.022935	0.132445	0.00512462	0.0431973
PC ae C44:3	Glycerophospholipids	0.665019	1.49725	9.66526e-06	0.000370254	-0.312441	0.0152098	0.102358	0.0961913	0.272823
PC ae C40:5	Glycerophospholipids	0.700798	1.58915	1.24868e-05	0.000444173	-0.207387	0.134862	0.326718	0.536107	0.729889
SM (OH) C16:1	Sphingolipids	0.585972	1.42767	1.64164e-05	0.000545025	-0.0997107	0.454558	0.67372	0.0363132	0.165908
PC ae C42:1	Glycerophospholipids	0.660035	1.52011	1.89857e-05	0.000590929	-0.29066	0.0298651	0.152656	0.553046	0.742364
PC ae C38:0	Glycerophospholipids	1.09487	1.9174	2.1396e-05	0.000626776	-0.280432	0.224801	0.445616	0.0659306	0.21744
PC aa C40:6	Glycerophospholipids	0.809788	1.66885	4.21272e-05	0.00116552	-0.0828987	0.752573	0.869246	0.510411	0.72087
total DMA	Biogenic Amines	1.08812	1.85957	6.04585e-05	0.00158465	-0.679192	0.00655726	0.0523741	0.107357	0.294379
Pro	Aminoacids	-0.748176	1.59336	6.49089e-05	0.00161623	0.152859	0.403495	0.631889	0.0453953	0.179419
PC ae C36:3	Glycerophospholipids	0.595011	1.44853	7.37312e-05	0.00174848	-0.0518089	0.826975	0.911136	0.740159	0.859205
lysoPC a C18:0	Glycerophospholipids	0.648334	1.43649	9.66805e-05	0.00218849	-0.0806722	0.686931	0.83234	0.496385	0.716521
PC ae C38:5	Glycerophospholipids	0.442776	1.23138	0.000104575	0.00219174	-0.0415416	0.80621	0.894193	0.435182	0.658725
SM (OH) C14:1	Sphingolipids	0.634487	1.43334	0.000105626	0.00219174	-0.105469	0.54272	0.736081	0.0444556	0.177365
PC aa C36:5	Glycerophospholipids	0.983189	1.78878	0.000114993	0.00229066	-0.293591	0.215062	0.436946	0.219861	0.441494
PC aa C38:5	Glycerophospholipids	0.43548	1.19779	0.000124248	0.00237982	-0.182592	0.0772957	0.236363	0.233126	0.455281
PC aa C34:4	Glycerophospholipids	1.11014	1.86445	0.000168899	0.00311524	-0.304859	0.277611	0.503864	0.133571	0.326718
PC aa C40:5	Glycerophospholipids	0.720937	1.52825	0.000206871	0.00367935	0.0221488	0.718996	0.846477	0.774585	0.875171
SM C16:1	Sphingolipids	0.472156	1.25612	0.000218686	0.00375537	-0.160995	0.177746	0.393953	0.424451	0.650862
PC ae C40:3	Glycerophospholipids	0.54384	1.32767	0.000228719	0.00379674	-0.357107	0.0107578	0.074408	0.447657	0.666724
SM C16:0	Sphingolipids	0.31585	1.01772	0.000383784	0.0061311	0.00658647	0.769357	0.875171	0.522367	0.72087
t4-OH-Pro	Biogenic Amines	-0.74672	1.48192	0.000393966	0.0061311	0.351719	0.0753422	0.233046	0.154602	0.36489
SDMA	Biogenic Amines	1.06027	1.75134	0.000492899	0.00743829	-0.595656	0.0390582	0.170623	0.0788711	0.236363
PC aa C34:1	Glycerophospholipids	-0.442777	1.14175	0.000568265	0.00832342	-0.143967	0.131177	0.323397	0.177991	0.393953
PC ae C34:3	Glycerophospholipids	0.406068	1.14106	0.000631808	0.0085038	-0.0212801	0.976789	0.993922	0.354386	0.584645
PC ae C36:2	Glycerophospholipids	0.557284	1.33142	0.000631678	0.0085038	-0.0398447	0.913205	0.951414	0.660435	0.814101
PC ae C42:0	Glycerophospholipids	0.425577	1.12945	0.000625264	0.0085038	-0.0852815	0.519111	0.72087	0.888494	0.939426
PC aa C36:2	Glycerophospholipids	0.26627	0.860681	0.000756678	0.00991646	0.0443312	0.391005	0.62611	0.0655928	0.21744
PC ae C38:2	Glycerophospholipids	0.526381	1.26028	0.000787765	0.0100592	-0.237029	0.113803	0.299861	0.355747	0.584645
PC ae C30:0	Glycerophospholipids	-0.74962	1.44904	0.0010842	0.0134983	-0.230006	0.180016	0.39589	0.554688	0.742566
PC ae C38:4	Glycerophospholipids	0.505096	1.26531	0.00115267	0.0140008	-0.070763	0.712919	0.845318	0.798321	0.891977
ADMA	Biogenic Amines	1.03778	1.75516	0.0013048	0.0154712	-0.557825	0.074087	0.230596	0.879318	0.939426
PC ae C40:4	Glycerophospholipids	0.410239	1.10781	0.00154068	0.0174377	-0.197084	0.117252	0.305715	0.235369	0.457867
PC ae C42:5	Glycerophospholipids	0.15457	0.670484	0.00152863	0.0174377	-0.105138	0.0282413	0.149619	0.271556	0.500869
PC ae C34:2	Glycerophospholipids	0.394354	1.09102	0.00181609	0.0196611	-0.00779763	0.924723	0.955419	0.88464	0.939426
SM C18:0	Sphingolipids	0.252292	0.857277	0.00219373	0.0232442	-0.0567866	0.521964	0.72087	0.672735	0.82315
PC aa C34:3	Glycerophospholipids	0.49041	1.16772	0.00230966	0.0239628	0.0308374	0.700031	0.838018	0.765108	0.875171
Gly	Aminoacids	0.461061	1.09374	0.00237486	0.024011	-0.207906	0.163698	0.375676	0.030397	0.152656
PC aa C30:2	Glycerophospholipids	0.545717	1.17339	0.00311859	0.0298665	-0.438218	0.0186855	0.1193	0.0969671	0.272823
Taurine	Biogenic Amines	-0.388094	0.976919	0.00346766	0.0325829	0.199145	0.12961	0.322008	0.520833	0.72087
PC aa C32:1	Glycerophospholipids	-0.768296	1.35628	0.00359257	0.0331315	-0.443978	0.0504349	0.186049	0.0371066	0.166478
PC aa C38:4	Glycerophospholipids	0.346525	0.974168	0.00380211	0.0344263	5.32326e-05	0.879373	0.939426	0.397418	0.628298
PC aa C40:2	Glycerophospholipids	0.295396	0.88824	0.00564627	0.0460958	-0.211866	0.0486814	0.185446	0.240868	0.463137
PC aa C36:3	Glycerophospholipids	0.332632	0.949843	0.00747103	0.058134	-0.0468464	0.774504	0.875171	0.677205	0.826059
Tyr	Aminoacids	-0.46754	1.10822	0.00770699	0.0590474	0.142047	0.44395	0.664939	0.136333	0.326718
PC aa C42:6	Glycerophospholipids	0.380828	0.966314	0.0097142	0.0701112	-0.0781196	0.646521	0.80839	0.362401	0.591723
PC ae C30:2	Glycerophospholipids	0.27051	0.815032	0.0106278	0.074408	-0.240344	0.0279109	0.149619	0.238722	0.462388
Ser	Aminoacids	0.262239	0.785743	0.0154884	0.102843	-0.144688	0.191383	0.410813	0.690489	0.83462
Leu	Aminoacids	-0.322954	0.863879	0.0161048	0.104158	0.101347	0.482552	0.706796	0.0904848	0.260471
Ile	Aminoacids	-0.244612	0.780027	0.0194563	0.122648	0.0744525	0.512723	0.72087	0.173134	0.388512
C7-DC	Acylcarnitines	-0.546736	1.09716	0.0203005	0.126371	0.0415791	0.9384	0.965544	0.498679	0.717752
PC aa C38:6	Glycerophospholipids	0.32987	0.847436	0.0234039	0.132445	-0.0360908	0.875222	0.939426	0.370553	0.599984
PC aa C42:5	Glycerophospholipids	0.426277	0.934003	0.0251401	0.140672	-0.017625	0.992064	0.99406	0.397	0.628298
lysoPC a C28:1	Glycerophospholipids	0.322882	0.807323	0.027248	0.149115	-0.450275	0.0052045	0.0431973	0.319459	0.54483
C12	Acylcarnitines	-0.729737	1.20138	0.0297554	0.152656	-0.140937	0.579055	0.771041	0.724178	0.846747
Glu	Aminoacids	0.331498	0.841008	0.0313048	0.152656	-0.219514	0.167658	0.382998	0.64179	0.80839
lysoPC a C20:4	Glycerophospholipids	0.439064	0.902852	0.0321324	0.152656	0.235402	0.194031	0.414584	0.212915	0.436345
PC aa C26:0	Glycerophospholipids	-0.369459	0.851174	0.0328755	0.152656	-0.188283	0.216189	0.436946	0.91639	0.951612
PC aa C34:2	Glycerophospholipids	-0.161654	0.548683	0.0319615	0.152656	0.160849	0.0420527	0.174676	0.0233329	0.132445
PC aa C42:0	Glycerophospholipids	0.273416	0.763884	0.0318545	0.152656	-0.311503	0.0216766	0.131646	0.724326	0.846747
PC ae C38:3	Glycerophospholipids	0.319137	0.823834	0.0320982	0.152656	-0.297303	0.0559145	0.193732	0.246236	0.471637
SM (OH) C22:2	Sphingolipids	0.291159	0.805562	0.0301635	0.152656	-0.118328	0.405787	0.633486	0.211477	0.435188
C2	Acylcarnitines	-0.619889	1.05182	0.0369978	0.166478	0.0702972	0.879697	0.939426	0.13646	0.326718
C10	Acylcarnitines	-0.441094	0.93213	0.0383352	0.169489	0.233041	0.294936	0.528339	0.63305	0.806288
Putrescine	Biogenic Amines	-0.716996	1.2216	0.0384585	0.169489	-0.174955	0.525453	0.72087	0.70456	0.839405
Kynurenine	Biogenic Amines	-0.809558	1.33074	0.0399935	0.172531	0.0850333	0.896261	0.943632	0.587027	0.777188
PC aa C42:2	Glycerophospholipids	0.20506	0.679784	0.0401879	0.172531	-0.13076	0.207724	0.431279	0.373293	0.601618
Gln	Aminoacids	-0.399166	0.941874	0.0418061	0.174676	-0.125751	0.439515	0.661264	0.0445192	0.177365
PC ae C38:6	Glycerophospholipids	0.24171	0.691958	0.0430185	0.1756	-0.0517537	0.717254	0.846477	0.64148	0.80839
Asn	Aminoacids	-0.324481	0.802307	0.0495825	0.185446	0.0116687	0.984252	0.993922	0.382707	0.6148
lysoPC a C24:0	Glycerophospholipids	0.266146	0.722784	0.0498992	0.185446	-0.321789	0.0267147	0.147821	0.394761	0.628298
PC aa C24:0	Glycerophospholipids	0.267443	0.731025	0.0496234	0.185446	-0.315007	0.030202	0.152656	0.883533	0.939426
C14	Acylcarnitines	-0.670336	1.05679	0.0529282	0.1896	-0.237184	0.419297	0.648478	0.730528	0.850007
SM C18:1	Sphingolipids	0.189313	0.619006	0.0528513	0.1896	-0.104822	0.307029	0.534802	0.42783	0.651557
Asp	Aminoacids	0.353096	0.809051	0.0545983	0.191595	0.0485484	0.711075	0.845145	0.310763	0.537843
Trp	Aminoacids	-0.199508	0.627069	0.0546315	0.191595	0.120096	0.268873	0.497765	0.150712	0.359113
C9	Acylcarnitines	-0.468963	0.903398	0.0586665	0.199931	0.102742	0.729963	0.850007	0.424407	0.650862
Ala	Aminoacids	-0.241916	0.632713	0.0681914	0.219743	0.119377	0.397236	0.628298	0.0106223	0.074408
PC aa C42:1	Glycerophospholipids	0.351686	0.835837	0.0683939	0.219743	-0.420835	0.0408647	0.173937	0.473412	0.697513
C16:1	Acylcarnitines	-0.53974	0.924168	0.0737824	0.230596	-0.196251	0.448499	0.666724	0.836365	0.915407
PC aa C40:1	Glycerophospholipids	0.103133	0.456069	0.0740156	0.230596	-0.0829496	0.169713	0.385923	0.52471	0.72087
C16-OH	Acylcarnitines	-0.619571	1.01239	0.0795202	0.236363	0.260557	0.49562	0.716521	0.516422	0.72087
C4	Acylcarnitines	-0.619655	0.967632	0.0793799	0.236363	0.180613	0.653302	0.809298	0.0669118	0.217791
SM C20:2	Sphingolipids	-1.85531	1.6051	0.0800503	0.236363	1.21621	0.274715	0.502971	0.0441381	0.177365
C4:1	Acylcarnitines	-0.407366	0.809288	0.0807831	0.236647	0.488321	0.0494428	0.185446	0.156231	0.366994
C8	Acylcarnitines	-0.380232	0.786741	0.081439	0.237173	-0.134918	0.470677	0.695541	0.847088	0.923085
PC aa C36:4	Glycerophospholipids	-0.13771	0.478414	0.0894318	0.258936	-0.0435843	0.525172	0.72087	0.31904	0.54483
PC aa C36:0	Glycerophospholipids	0.172903	0.504588	0.0992948	0.277802	0.133611	0.175198	0.39125	0.204347	0.431279
C10:1	Acylcarnitines	-0.218463	0.559903	0.101944	0.283621	-0.0222425	0.802981	0.894193	0.513411	0.72087
C6:1	Acylcarnitines	0.206189	0.616154	0.109268	0.294379	0.127376	0.281272	0.507513	0.610055	0.795307
PC aa C32:0	Glycerophospholipids	-0.26405	0.645566	0.107916	0.294379	0.00899286	0.984866	0.993922	0.369943	0.599984
Spermidine	Biogenic Amines	0.190187	0.562009	0.109358	0.294379	-0.24746	0.0515186	0.187889	0.209923	0.433782
H1	Sugars	-0.754641	1.04215	0.112494	0.299746	0.940771	0.063413	0.213376	0.116597	0.305608
C5	Acylcarnitines	-0.665508	1.01439	0.113334	0.299861	0.275102	0.549437	0.741517	0.228183	0.44915
PC aa C32:2	Glycerophospholipids	0.402407	0.743774	0.120914	0.31362	-0.358148	0.189462	0.410225	0.180456	0.39589
C14:1	Acylcarnitines	-0.639924	0.961761	0.124772	0.31865	-0.0201418	0.903106	0.946835	0.425546	0.650862
C6 (C4:1-DC)	Acylcarnitines	-0.606583	0.91705	0.129501	0.322008	-0.413257	0.266549	0.495303	0.940469	0.965678
SM (OH) C22:1	Sphingolipids	0.192998	0.515436	0.127198	0.322008	0.150287	0.207518	0.431279	0.774128	0.875171
His	Aminoacids	-0.100388	0.369552	0.159208	0.369899	-0.0968856	0.159096	0.369899	0.586312	0.777188
Met-SO	Biogenic Amines	0.297687	0.706083	0.160007	0.369899	-0.346298	0.122699	0.316602	0.533874	0.729889
C3-DC (C4-OH)	Acylcarnitines	-0.397963	0.731592	0.173192	0.388512	-0.114126	0.644917	0.80839	0.225492	0.445616
PC ae C36:1	Glycerophospholipids	0.172995	0.480362	0.17294	0.388512	-0.191406	0.153655	0.364383	0.0795795	0.236363
C16	Acylcarnitines	-0.429521	0.651815	0.189389	0.410225	-0.233712	0.434911	0.658725	0.598307	0.783599
SM C26:1	Sphingolipids	-0.421393	0.724572	0.191354	0.410813	-0.188855	0.513927	0.72087	0.426066	0.650862
lysoPC a C16:1	Glycerophospholipids	-0.291553	0.583969	0.223379	0.444972	-0.377641	0.112555	0.299746	0.182237	0.398044
PC aa C28:1	Glycerophospholipids	0.219645	0.532571	0.232651	0.455281	-0.387103	0.0516884	0.187889	0.278238	0.503864
PC ae C32:1	Glycerophospholipids	-0.187654	0.424067	0.23955	0.462388	-0.265577	0.0969034	0.272823	0.207249	0.431279
C14:2	Acylcarnitines	-0.515387	0.719067	0.255167	0.481338	0.547209	0.252472	0.47989	0.129544	0.322008
C18:1-OH	Acylcarnitines	-0.301071	0.590438	0.261437	0.489718	0.144637	0.62267	0.802328	0.942983	0.966267
PC ae C36:4	Glycerophospholipids	0.114886	0.392409	0.261576	0.489718	-0.099793	0.356892	0.584645	0.510499	0.72087
lysoPC a C20:3	Glycerophospholipids	-0.180449	0.520134	0.27798	0.503864	0.00162071	0.968119	0.987957	0.979341	0.993922
Cit	Aminoacids	0.204932	0.495131	0.286648	0.515346	-0.45135	0.0323188	0.152656	0.621001	0.802328
C10:2	Acylcarnitines	-0.0948431	0.342719	0.297003	0.528919	-0.0578493	0.494076	0.716521	0.599501	0.783599
C0	Acylcarnitines	-0.309368	0.623626	0.3016	0.532613	0.474023	0.136236	0.326718	0.508653	0.72087
C14:1-OH	Acylcarnitines	-0.290803	0.511991	0.306146	0.534802	-0.0275747	0.885006	0.939426	0.989098	0.993922
PC aa C30:0	Glycerophospholipids	-0.237369	0.487781	0.305116	0.534802	-0.379382	0.104587	0.289357	0.324387	0.551347
Thr	Aminoacids	-0.165649	0.442481	0.307135	0.534802	0.172819	0.312927	0.539231	0.0207305	0.127454
Arg	Aminoacids	0.227344	0.474045	0.332668	0.561588	-0.00997596	0.998776	0.998776	0.0227657	0.132445
Val	Aminoacids	-0.132572	0.343836	0.334391	0.562591	0.0689037	0.646342	0.80839	0.160438	0.369899
PC aa C42:4	Glycerophospholipids	-0.175179	0.416801	0.339484	0.569236	-0.0406798	0.789958	0.886034	0.249445	0.475952
PC ae C34:0	Glycerophospholipids	0.150823	0.422072	0.34167	0.570978	-0.053722	0.766767	0.875171	0.98993	0.993922
PC aa C40:4	Glycerophospholipids	0.176611	0.441661	0.351266	0.584645	0.0288434	0.845081	0.922917	0.500627	0.718478
PC aa C36:1	Glycerophospholipids	0.0944162	0.279068	0.403318	0.631889	-0.106564	0.371075	0.599984	0.317638	0.54483
alpha-AAA	Biogenic Amines	0.333314	0.450168	0.415359	0.646402	-1.23378	0.0084152	0.063339	0.00662564	0.0523741
PC ae C44:5	Glycerophospholipids	0.117441	0.285442	0.4381	0.661133	-0.533327	0.00293928	0.0287012	0.0533013	0.1896
C3	Acylcarnitines	-0.374502	0.524256	0.503183	0.720072	0.0966678	0.887103	0.939426	0.833799	0.914608
PC ae C36:5	Glycerophospholipids	0.0843841	0.238432	0.512451	0.72087	-0.0924795	0.496067	0.716521	0.625107	0.802328
SM (OH) C24:1	Sphingolipids	0.0838637	0.237115	0.566619	0.756505	-0.23672	0.128067	0.322008	0.207845	0.431279
Met	Aminoacids	-0.0814423	0.224621	0.588353	0.777188	-0.0150625	0.9013	0.946835	0.983073	0.993922
lysoPC a C16:0	Glycerophospholipids	-0.0487125	0.208916	0.624075	0.802328	-0.0296739	0.750248	0.868892	0.591476	0.777191
Phe	Aminoacids	-0.0510708	0.189464	0.624778	0.802328	0.0332153	0.769046	0.875171	0.0802116	0.236363
Lys	Aminoacids	0.0674521	0.164072	0.650933	0.80839	-0.349405	0.0331061	0.152656	0.662572	0.814718
lysoPC a C26:1	Glycerophospholipids	-0.0760498	0.122431	0.637733	0.80839	-0.524139	0.00485623	0.0424281	0.273014	0.5017
PC ae C36:0	Glycerophospholipids	-0.0626017	0.11716	0.650049	0.80839	-0.367739	0.0160473	0.104158	0.0497857	0.185446
C16:2-OH	Acylcarnitines	-0.1089	0.228821	0.667794	0.819117	-0.109655	0.654914	0.809298	0.543932	0.736081
Creatinine	Biogenic Amines	0.0494477	0.165705	0.67843	0.826059	-0.264553	0.0422426	0.174676	0.253449	0.479915
PC aa C38:3	Glycerophospholipids	-0.042222	0.142935	0.698381	0.838018	-0.137718	0.215516	0.436946	0.764683	0.875171
SM C24:1	Sphingolipids	-0.0367728	0.142417	0.699999	0.838018	-0.0444657	0.632741	0.806288	0.311042	0.537843
C18:1	Acylcarnitines	-0.124999	0.130691	0.702184	0.83858	-0.0977076	0.754045	0.869246	0.909032	0.949053
PC ae C32:2	Glycerophospholipids	-0.0469922	0.07408	0.717839	0.846477	-0.262151	0.0582747	0.199931	0.536425	0.729889
C18	Acylcarnitines	-0.112376	0.023366	0.776777	0.875171	-0.196097	0.61637	0.801442	0.477085	0.70085
lysoPC a C18:1	Glycerophospholipids	0.0320303	0.077992	0.778516	0.875171	-0.0196955	0.873924	0.939426	0.695298	0.838018
SM C24:0	Sphingolipids	-0.0280555	0.131084	0.77669	0.875171	0.0365854	0.72403	0.846747	0.216718	0.436946
Orn	Aminoacids	0.0510093	0.051065	0.798839	0.891977	-0.271917	0.194804	0.414584	0.805726	0.894193
C5:1	Acylcarnitines	0.0690068	0.0543643	0.817842	0.905079	-0.0682995	0.829531	0.911935	0.59128	0.777191
Ac-Orn	Biogenic Amines	0.069213	0.118665	0.825426	0.911136	-0.619672	0.0664639	0.217757	0.0328972	0.152656
SM C26:0	Sphingolipids	-0.0614583	0.0686588	0.855099	0.92978	0.363434	0.297577	0.528919	0.00511492	0.0431973
lysoPC a C18:2	Glycerophospholipids	0.0359863	0.027159	0.886913	0.939426	0.539467	0.0480114	0.185446	0.0776142	0.236363
PC ae C44:6	Glycerophospholipids	-0.0176015	0.0725287	0.880175	0.939426	-0.239375	0.0560189	0.193732	0.400262	0.630792
C12-DC	Acylcarnitines	-0.00642409	0.011433	0.89343	0.942645	-0.0481038	0.325718	0.551726	0.0740784	0.230596
PC ae C34:1	Glycerophospholipids	-0.0133049	0.0139289	0.905412	0.947258	-0.119196	0.298446	0.528919	0.204895	0.431279
lysoPC a C14:0	Glycerophospholipids	0.0089047	0.029344	0.919128	0.951612	-0.317685	0.00241075	0.024011	0.10925	0.294379
lysoPC a C28:0	Glycerophospholipids	-0.0195836	0.00320797	0.917994	0.951612	-0.478592	0.02275	0.132445	0.444628	0.664939
C12:1	Acylcarnitines	-0.0170793	0.0174261	0.933722	0.96272	0.0976934	0.641624	0.80839	0.418443	0.648478
PC aa C40:3	Glycerophospholipids	-0.00642459	0.0291584	0.947193	0.968588	-0.0475145	0.627044	0.802745	0.552915	0.742364
C18:2	Acylcarnitines	0.00565437	0.0822377	0.98701	0.993922	0.330452	0.353072	0.584645	0.356551	0.584645

## Sheet: Suppl table 4C
Supplementary Table 4C: Metabolites significant (Benjamini-Hochberg adjusted p-value ≤ 0.05 and l2fc ≥ 1.5) by the group effect. Positive log2 fold-change (l2fc) means more abundant in the offspring born to hyperglycemic mother (PHG)
Metabolite	Class	l2fc group (PHG/PNG)	p-value group (PHG/PNG)	Adjusted p-value group (PHG/PNG)	Differentially abundant
PC aa C36:6	Glycerophospholipids	1.45773	6.63867e-06	0.00029645	increased in PHG
PC aa C32:3	Glycerophospholipids	1.30193	1.91498e-06	0.000158944	increased in PHG
PC ae C42:4	Glycerophospholipids	1.13015	5.87012e-06	0.000292332	increased in PHG
PC aa C34:4	Glycerophospholipids	1.11014	0.000168899	0.00311524	increased in PHG
PC ae C38:0	Glycerophospholipids	1.09487	2.1396e-05	0.000626776	increased in PHG
total DMA	Biogenic Amines	1.08812	6.04585e-05	0.00158465	increased in PHG
SDMA	Biogenic Amines	1.06027	0.000492899	0.00743829	increased in PHG
ADMA	Biogenic Amines	1.03778	0.0013048	0.0154712	increased in PHG
PC aa C36:5	Glycerophospholipids	0.983189	0.000114993	0.00229066	increased in PHG
PC ae C40:2	Glycerophospholipids	0.972925	2.08522e-07	3.46146e-05	increased in PHG
PC ae C40:6	Glycerophospholipids	0.929267	5.94207e-08	2.95025e-05	increased in PHG
PC ae C42:3	Glycerophospholipids	0.901915	7.14338e-06	0.00029645	increased in PHG
PC ae C40:1	Glycerophospholipids	0.871085	2.62024e-06	0.000172949	increased in PHG
PC aa C38:0	Glycerophospholipids	0.849445	1.18484e-07	2.95025e-05	increased in PHG
PC ae C44:4	Glycerophospholipids	0.818182	7.88358e-07	7.85205e-05	increased in PHG
PC aa C40:6	Glycerophospholipids	0.809788	4.21272e-05	0.00116552	increased in PHG
PC ae C42:2	Glycerophospholipids	0.792206	6.14421e-07	7.64954e-05	increased in PHG
PC aa C40:5	Glycerophospholipids	0.720937	0.000206871	0.00367935	increased in PHG
PC ae C40:5	Glycerophospholipids	0.700798	1.24868e-05	0.000444173	increased in PHG
PC ae C44:3	Glycerophospholipids	0.665019	9.66526e-06	0.000370254	increased in PHG
PC ae C42:1	Glycerophospholipids	0.660035	1.89857e-05	0.000590929	increased in PHG
lysoPC a C18:0	Glycerophospholipids	0.648334	9.66805e-05	0.00218849	increased in PHG
PC ae C38:1	Glycerophospholipids	0.638077	3.10542e-06	0.000172949	increased in PHG
SM (OH) C14:1	Sphingolipids	0.634487	0.000105626	0.00219174	increased in PHG
PC ae C36:3	Glycerophospholipids	0.595011	7.37312e-05	0.00174848	increased in PHG
lysoPC a C17:0	Glycerophospholipids	0.590271	3.12558e-06	0.000172949	increased in PHG
SM (OH) C16:1	Sphingolipids	0.585972	1.64164e-05	0.000545025	increased in PHG
t4-OH-Pro	Biogenic Amines	-0.74672	0.000393966	0.0061311	decreased in PHG
Pro	Aminoacids	-0.748176	6.49089e-05	0.00161623	decreased in PHG
PC ae C30:0	Glycerophospholipids	-0.74962	0.0010842	0.0134983	decreased in PHG
PC aa C32:1	Glycerophospholipids	-0.768296	0.00359257	0.0331315	decreased in PHG

## Sheet: Suppl table 4D
Supplementary Table 4D: Metabolites significant (Benjamini-Hochberg adjusted p-value ≤ 0.05 and l2fc ≥ 1.5) by the sex effect. Positive log2 fold-change (l2fc) means more abundant in female offspring
Metabolite	Class	l2fc sex (F/M)	p-value sex (F/M)	Adjusted p-value sex (F/M)	Differentially abundant
PC ae C42:4	Glycerophospholipids	-0.6223	0.00390637	0.0347388	decreased in F

## Sheet: Suppl table 4E
Supplementary Table 4E: Metabolites significant (Benjamini-Hochberg adjusted p-value ≤ 0.05) by the interaction group*sex. THSD, Tukey’s Honest Significant Difference; PHG, offspring born to hyperglycemic mother; PNG, offspring born to normoglycemic mother; F, female; M, male
Metabolite	Class	p-value group:sex	Adjusted p-value group:sex	THSD pair
PC ae C42:3	Glycerophospholipids	0.00512462	0.0431973	PHG:M-PHG:F;PNG:M-PHG:F;PHG:M-PNG:F;PNG:M-PHG:M
SM C26:0	Sphingolipids	0.00511492	0.0431973	PHG:M-PHG:F

## Sheet: Suppl table 4F
Supplementary Table 4F: 2-way ANOVA analysis of liver metabolite ratios from offspring born to hyperglycemic mother (PHG) and offspring born to normoglycemic mother (PNG). Positive log2 fold-change (l2fc) means more abundant in PHG for the group effect and more abundant in the female offspring for the sex effect. P-values were adjusted using the Benjamini-Hochberg method
Metabolite ratio	l2fc group (PHG/PNG)	p-value group (PHG/PNG)	Adjusted p-value group (PHG/PNG)	l2fc sex (F/M)	p-value sex (F/M)	Adjusted p-value sex (F/M)	p-value group:sex	Adjusted p-value group:sex
PUFA (PC) / MUFA (PC)	0.461382	8.87991e-05	0.00418119	0.144575	0.0792612	0.277414	0.0461413	0.276414
Total PC ae	0.382239	9.95521e-05	0.00418119	-0.146839	0.0992658	0.287529	0.136068	0.325048
Total SM	0.28776	0.000300833	0.00842331	-0.0222215	0.885157	0.952892	0.771062	0.952892
MUFA (PC)	-0.359093	0.0024435	0.0513135	-0.189176	0.0572876	0.276414	0.0658129	0.276414
Spermidine / Putrescine	0.907182	0.0137026	0.230203	-0.0725045	0.925395	0.952892	0.941548	0.952892
PUFA (PC)	0.10229	0.024565	0.26923	-0.0446005	0.349356	0.62646	0.86936	0.952892
AAA	-0.237774	0.0426612	0.276414	0.0887291	0.483508	0.781051	0.0763269	0.277414
ADMA / Arg	0.810432	0.0457376	0.276414	-0.547849	0.19404	0.407483	0.118048	0.309877
BCAA	-0.226011	0.0550138	0.276414	0.0823348	0.521345	0.796236	0.0956529	0.286959
Glucogenic AA	-0.210749	0.0603594	0.276414	0.110593	0.350519	0.62646	0.0256409	0.26923
PUFA (PC) / SFA (PC)	0.22792	0.0545663	0.276414	0.0523529	0.578523	0.82366	0.701165	0.91005
SDMA / Arg	0.832926	0.0478647	0.276414	-0.58568	0.18109	0.390041	0.0178509	0.249912
Total Lyso PC	0.200535	0.0653317	0.276414	0.058897	0.514583	0.796236	0.288162	0.562922
Total PC	0.0925062	0.044554	0.276414	-0.047358	0.327477	0.611291	0.912852	0.952892
Putrescine / Orn	-0.768005	0.0707525	0.277414	0.096962	0.878453	0.952892	0.670477	0.893969
Kynurenine / Trp	-0.61005	0.0887526	0.286959	-0.0350623	0.855371	0.952892	0.872097	0.952892
Total PC aa	0.0767137	0.0895015	0.286959	-0.041097	0.392226	0.677613	0.962084	0.962084
Essential AA	-0.144464	0.113198	0.306729	0.023725	0.84587	0.952892	0.0728826	0.277414
MUFA (PC) / SFA (PC)	-0.233462	0.136921	0.325048	-0.0922225	0.503694	0.796236	0.139306	0.325048
Met-SO / Met	0.379129	0.175195	0.387274	-0.331236	0.261591	0.535943	0.645571	0.874644
SFA (PC)	-0.125631	0.325386	0.611291	-0.0969534	0.423711	0.697876	0.775306	0.952892
C2 / C0	-0.310521	0.413636	0.694908	-0.403725	0.28035	0.5607	0.542227	0.81334
Orn / Arg	-0.176335	0.572142	0.82366	-0.261941	0.395274	0.677613	0.104877	0.293655
Cit / Orn	0.153922	0.609094	0.852732	-0.179433	0.571075	0.82366	0.634835	0.8742
(C2+C3) / C0	-0.108189	0.704206	0.91005	-0.499523	0.0943306	0.286959	0.852724	0.952892
Cit / Arg	-0.0224127	0.938843	0.952892	-0.441374	0.148224	0.336509	0.0340579	0.276414
CPT-I ratio	0.0537222	0.896888	0.952892	-0.675348	0.123029	0.313164	0.929634	0.952892
Fischer Ratio	0.0117627	0.834921	0.952892	-0.00639432	0.91811	0.952892	0.842588	0.952892

## Sheet: Suppl table 4G
Supplementary Table 4G: Metabolite ratios significant (Benjamini-Hochberg adjusted p-value ≤ 0.05) by the group effect. Positive log2 fold-change (l2fc) means more abundant in the offspring born to hyperglycemic mother (PHG)
Metabolite ratio	l2fc group (PHG/PNG)	p-value group (PHG/PNG)	Adjusted p-value group (PHG/PNG)	Differentially abundant
PUFA (PC) / MUFA (PC)	0.461382	8.87991e-05	0.00418119	increased in PHG
Total PC ae	0.382239	9.95521e-05	0.00418119	increased in PHG
Total SM	0.28776	0.000300833	0.00842331	increased in PHG
