# Supplementary material for: Maternal hyperglycemia induces alterations in hepatic amino acid, glucose and lipid metabolism of neonatal offspring: Multi-omics insights from a diabetic pig model
Source: Mol Metab. 2023 Jul 4;75:101768. doi: 10.1016/j.molmet.2023.101768 (PMC10372374; doi:10.1016/j.molmet.2023.101768)
Supplement: Multimedia component 6 [file mmc6.xlsx]

## Sheet: Suppl table 5A
Supplementary Table 5A: Results of the clinical-chemical parameter measurements from the offspring serum
Parameter	Explanation	D13_m_d3_PNG	D14_f_d3_PNG	D18_f_d3_PNG	D19_f_d3_PNG	D20_f_d3_PNG	D21_m_d3_PNG	D22_f_d3_PNG	D23_m_d3_PNG	D28_f_d3_PNG	D29_m_d3_PNG	D1_f_d3_PHG	D32_f_d3_PHG	D36_f_d3_PHG	D37_f_d3_PHG	D38_m_d3_PHG	D42_m_d3_PHG	D44_m_d3_PHG	D45_m_d3_PHG	D5_f_d3_PHG
TP (g/dl)	Total protein	3.72	3.31	3.84	3.62	3.88	3.55	3.65	4.38	4.65	4.09	3.99	4.64	3.28	3.32	2.85	3.31	5.31	2.88	3.65
Chol (mg/dl)	Cholesterol	86	108.6	103.4	95.7	61.9	61.6	104.4	75.4	79.3	73.9	132	93.9	99.6	58.6	87.6	108.3	101.4	100.5	189.9
TG (mg/dl)	Triglyceride	77.6	85.9	47.1	97.6	93.9	71.2	71.2	60.5	158.4	158.9	70.7	60.5	51.9	61.5	29.2	92.1	35.3	48.3	135.9
ALT (U/l)	Alanine transaminase	26.6	28	37	43.7	48	25.5	32.9	25.3	28.3	32.1	33.4	42.8	34.8	27.3	38.7	36.2	50.7	187.9	38.4
AST (U/l)	Aspartate transaminase	33.2	36.3	61.8	44.3	56	30	49.4	47.7	36.1	18.6	50	45.6	38.4	62.6	16.9	49.7	58.6	83.7	55.6
ALP (U/l)	Alkaline phosphatase	1706.7	2662.4	3558.9	2003.5	2271.9	1685.6	2755.2	2480.7	1396.4	1063.3	2870.2	2189	1410.2	2291.6	1062	3654.5	1683.6	2911.9	3222.3
Glucose (mg/dl)	Glucose	136.9	119.3	137.3	110.6	100.2	110.1	119.1	136.7	133.2	141.2	118	141	144	128.5	84	175.4	100.7	42.8	144.3
LDL (mg/dl)	Low-density lipoprotein	45.2	54.5	56.7	47.9	29.5	30.2	54.8	39.2	38.9	32.5	70.7	47.1	37.1	23.8	55.2	54.1	60.9	73	94.9
HDL (mg/dl)	High-density lipoprotein	43.2	54.2	49.4	48.8	33.9	32.5	50.1	39.1	42.1	43	64.1	52.6	67.9	39.5	35.6	58.6	46	33.2	90
Bilirubin (mg/dl)	Bilirubin	0.35	0.22	0.3	0.33	0.08	0.24	0.52	0.32	0.29	0.35	0.41	0.61	0.97	0.21	0.41	0.58	0.95	0.89	0.43
Albumin (g/dl)	Albumin	1.12	1.06	1.11	1.01	1.01	1.04	1.28	1.31	1.13	1.06	1.56	1.76	1.18	1.06	1.05	1.48	1.46	1.03	1.53
NEFA (mmol/l)	Non-esterified fatty acids	0.23	0.17	0.15	0.19	0.31	0.22	0.25	0.17	0.29	0.3	0.26	0.41	0.26	0.23	0.25	0.33	0.47	0.4	0.34
Glycerol (mmol/l)	Glycerol	0.097	0.134	0.057	0.168	0.258	0.12	0.186	0.115	0.228	0.144	0.128	0.134	0.042	0.101	0.026	0.201	0.076	0.054	0.111
GGT (U/l)	Gamma-glutamyl transferase	#N/A	60.2	29	26.2	29.8	31.8	36.6	31.7	38.9	16.5	31.9	32.8	58.4	25.4	36.1	29.3	30.6	37.1	30.1

## Sheet: Suppl table 5B
Supplementary Table 5B: 2-way ANOVA analysis of serum clinical chemical parameters from offspring born to hyperglycemic mother (PHG) and offspring born to normoglycemic mother (PNG). Positive log2 fold-change (l2fc) means more abundant in PHG offspring for the group effect and more abundant in the female offspring for the sex effect.
Parameter	Explanation	l2fc group (PHG/PNG)	p-value group (PHG/PNG)	l2fc sex (F/M)	p-value sex (F/M)	p-value group:sex
NEFA (mmol/l)	Non-esterified fatty acids	0.525125	0.00908622	-0.17524	0.406426	0.540351
Bilirubin (mg/dl)	Bilirubin	0.992945	0.0095029	-0.451634	0.247156	0.744695
Albumin (g/dl)	Albumin	0.25306	0.0282741	0.0501478	0.567035	0.328523
Glycerol (mmol/l)	Glycerol	-0.756864	0.0573433	0.477762	0.251168	0.900125
TG (mg/dl)	Triglyceride	-0.547057	0.0692467	0.334683	0.289964	0.300751
ALT (U/l)	Alanine transaminase	0.479914	0.0768725	-0.201724	0.491666	0.0365706
Chol (mg/dl)	Cholesterol	0.307588	0.103449	0.18954	0.273968	0.59951
HDL (mg/dl)	High-density lipoprotein	0.260095	0.1047	0.355195	0.0291256	0.354276
LDL (mg/dl)	Low-density lipoprotein	0.361895	0.121379	0.0120379	0.899894	0.171526
AST (U/l)	Aspartate transaminase	0.276853	0.299182	0.365124	0.167027	0.398433
TP (g/dl)	Total protein	-0.0900306	0.435177	0.0347864	0.7904	0.504613
Glucose (mg/dl)	Glucose	-0.140412	0.456791	0.223608	0.260359	0.070585
GGT (U/l)	Gamma-glutamyl transferase	0.0885976	0.660069	0.232841	0.246148	0.318391
ALP (U/l)	Alkaline phosphatase	0.112593	0.663946	0.32203	0.221825	0.501795

## Sheet: Suppl table 5C
Supplementary Table 4C: Clinical-chemical parameters significant (p-value ≤ 0.05) by the group effect. Positive log2 fold-change (l2fc) means more abundant in the offspring born to hyperglycemic mother (PHG)
Parameter	Explanation	l2fc group (PHG/PNG)	p-value group (PHG/PNG)	Differentially abundant
Bilirubin (mg/dl)	Bilirubin	0.992945	0.0095029	increased in PHG
NEFA (mmol/l)	Non-esterified fatty acids	0.525125	0.00908622	increased in PHG
Albumin (g/dl)	Albumin	0.25306	0.0282741	increased in PHG

## Sheet: Suppl table 5D
Supplementary Table 5D: clinical-chemical parameters significant (p-value ≤ 0.05) by the sex effect. Positive log2 fold-change (l2fc) means more abundant in female offspring
Parameter	Explanation	l2fc sex (F/M)	p-value sex (F/M)	Differentially abundant
HDL (mg/dl)	High-density lipoprotein	0.355195	0.0291256	increased in F

## Sheet: Suppl table 5E
Supplementary Table 5E: Clinical-chemical parameters significant (Benjamini-Hochberg adjusted p-value ≤ 0.05) by the interaction group*sex. THSD, Tukey’s Honest Significant Difference; PHG, offspring born to hyperglycemic mother; PNG, offspring born to normoglycemic mother; F, female; M, male
Parameter	Explanation	p-value group:sex	THSD pair
ALT (U/l)	Alanine transaminase	0.0365706	PNG:M-PHG:M
